# Supplementary material for: PEAR1 regulates expansion of activated fibroblasts and deposition of extracellular matrix in pulmonary fibrosis
Source: Nat Commun. 2022 Nov 19;13:7114. doi: 10.1038/s41467-022-34870-w (PMC9675736; doi:10.1038/s41467-022-34870-w)
Supplement: Supplementary file 4 — Supplementary Data 1 [file 41467_2022_34870_MOESM4_ESM.xlsx]

## Sheet: WT Bleo. WT Ctrl
	ENSid	GeneID	Symbol	description	ENSid.1	gene_name	baseMean	log2FoldChange	lfcSE	stat	pvalue	padj	gene_type	logFC	AveExpr	t	P.Value	adj.P.Val	B	WT Ctrl-01	WT Ctrl-02	WT Ctrl-03	WT Bleo-07	WT Bleo-08	WT Bleo-09
ENSMUSG00000038642	ENSMUSG00000038642	13040	Ctss	cathepsin S [Source:MGI Symbol;Acc:MGI:107341]	ENSMUSG00000038642	Ctss	13171.5	1.03924	0.842943	1.23287	0.217626	0.573094	protein_coding	3.69667	12.8608	69.8481	7.65609e-14	1.7351e-09	21.3352	11.31	11.34	11.27	15	15.02	14.99
ENSMUSG00000023349	ENSMUSG00000023349	56620	Clec4n	C-type lectin domain family 4, member n [Source:MGI Symbol;Acc:MGI:1861231]	ENSMUSG00000023349	Clec4n	1349.62	0.744675	1.05086	0.708636	0.47855	0.780963	protein_coding	4.68333	9.13333	57.7011	4.41462e-13	3.04358e-09	20.1149	6.88	6.94	7.13	11.67	11.74	11.59
ENSMUSG00000029304	ENSMUSG00000029304	20750	Spp1	secreted phosphoprotein 1 [Source:MGI Symbol;Acc:MGI:98389]	ENSMUSG00000029304	Spp1	29339.4	-1.63057	1.29012	-1.26389	0.20627	0.559115	protein_coding	5	12.645	55.4344	6.37412e-13	3.04358e-09	19.8377	9.87	9.57	9.84	14.76	14.78	14.74
ENSMUSG00000058755	ENSMUSG00000058755	18413	Osm	oncostatin M [Source:MGI Symbol;Acc:MGI:104749]	ENSMUSG00000058755	Osm	4587	0.0994613	0.674249	0.147514	0.882726	0.96136	protein_coding	2.88	11.5825	54.2769	7.73411e-13	3.04358e-09	19.689	10.13	10.18	10.13	13.04	13.01	13.03
ENSMUSG00000052336	ENSMUSG00000052336	13051	Cx3cr1	chemokine (C-X3-C motif) receptor 1 [Source:MGI Symbol;Acc:MGI:1333815]	ENSMUSG00000052336	Cx3cr1	1427.73	1.78437	0.846872	2.10701	0.0351166	0.252902	protein_coding	4.15	9.48	54.1792	7.86284e-13	3.04358e-09	19.6762	7.98	7.94	7.73	12.03	12.05	12.02
ENSMUSG00000024621	ENSMUSG00000024621	12978	Csf1r	colony stimulating factor 1 receptor [Source:MGI Symbol;Acc:MGI:1339758]	ENSMUSG00000024621	Csf1r	4193.15	1.17373	0.619506	1.89463	0.0581418	0.316244	protein_coding	3.07	11.445	52.1283	1.11978e-12	3.04358e-09	19.3991	10.3	10.25	10.27	13.36	13.32	13.35
ENSMUSG00000036896	ENSMUSG00000036896	12262	C1qc	complement component 1, q subcomponent, C chain [Source:MGI Symbol;Acc:MGI:88225]	ENSMUSG00000036896	C1qc	6216.25	1.76223	0.966072	1.82412	0.0681343	0.340251	protein_coding	4.61	11.3467	52.1115	1.1231e-12	3.04358e-09	19.3967	9.67	9.41	9.6	14.17	14.14	14.2
ENSMUSG00000021423	ENSMUSG00000021423	17084	Ly86	lymphocyte antigen 86 [Source:MGI Symbol;Acc:MGI:1321404]	ENSMUSG00000021423	Ly86	1402.88	1.44988	0.669761	2.16477	0.0304054	0.237089	protein_coding	3.42667	9.71	51.7052	1.20659e-12	3.04358e-09	19.3398	8.42	8.54	8.38	11.87	11.87	11.88
ENSMUSG00000015568	ENSMUSG00000015568	16956	Lpl	lipoprotein lipase [Source:MGI Symbol;Acc:MGI:96820]	ENSMUSG00000015568	Lpl	3479.18	0.554478	0.671273	0.82601	0.408799	0.735065	protein_coding	3.08667	11.165	51.6954	1.20868e-12	3.04358e-09	19.3384	9.77	9.85	9.68	12.85	12.87	12.84
ENSMUSG00000018774	ENSMUSG00000018774	12514	Cd68	CD68 antigen [Source:MGI Symbol;Acc:MGI:88342]	ENSMUSG00000018774	Cd68	2326.83	1.02555	0.599766	1.70992	0.0872815	0.379118	protein_coding	2.88667	10.6583	49.6778	1.74053e-12	3.71662e-09	19.0448	9.57	9.57	9.48	12.43	12.44	12.41
ENSMUSG00000020889	ENSMUSG00000020889	217166	Nr1d1	nuclear receptor subfamily 1, group D, member 1 [Source:MGI Symbol;Acc:MGI:2444210]	ENSMUSG00000020889	Nr1d1	1130.95	-0.0720351	0.897031	-0.0803039	0.935996	0.980379	protein_coding	-4.1	9.3	-48.8733	2.02125e-12	3.71662e-09	18.9226	11.1	10.96	11.02	6.91	6.85	7.02
ENSMUSG00000043832	ENSMUSG00000043832	73149	Clec4a3	C-type lectin domain family 4, member a3 [Source:MGI Symbol;Acc:MGI:1920399]	ENSMUSG00000043832	Clec4a3	706.812	1.39676	0.655774	2.12993	0.0331771	0.246092	protein_coding	3.40667	8.76417	48.3577	2.22742e-12	3.71662e-09	18.8427	7.41	7.55	7.42	10.85	10.94	10.81
ENSMUSG00000022039	ENSMUSG00000022039	11495	Adam2	a disintegrin and metallopeptidase domain 2 [Source:MGI Symbol;Acc:MGI:1340894]	ENSMUSG00000022039	Adam2	6.63554	1.91635	1.59532	1.20123	0.229662	0.586166	protein_coding	-4.38333	1.71583	-48.184	2.30205e-12	3.71662e-09	18.8155	4.37	4.19	4.59	0	0	0
ENSMUSG00000079227	ENSMUSG00000079227	12774	Ccr5	chemokine (C-C motif) receptor 5 [Source:MGI Symbol;Acc:MGI:107182]	ENSMUSG00000079227	Ccr5	1119.89	0.882713	0.725039	1.21747	0.223425	0.579036	protein_coding	3.34	9.37667	47.3883	2.6812e-12	3.71662e-09	18.6889	8.15	7.9	8.04	11.37	11.38	11.36
ENSMUSG00000055541	ENSMUSG00000055541	52855	Lair1	leukocyte-associated Ig-like receptor 1 [Source:MGI Symbol;Acc:MGI:105492]	ENSMUSG00000055541	Lair1	583.048	1.43016	0.755918	1.89195	0.0584976	0.316817	protein_coding	3.81333	8.26333	47.2431	2.75757e-12	3.71662e-09	18.6655	6.88	6.76	6.82	10.58	10.67	10.65
ENSMUSG00000040950	ENSMUSG00000040950	216864	Mgl2	macrophage galactose N-acetyl-galactosamine specific lectin 2 [Source:MGI Symbol;Acc:MGI:2385729]	ENSMUSG00000040950	Mgl2	2049.23	1.13848	0.664395	1.71356	0.0866092	0.377416	protein_coding	3.25	10.3342	47.1799	2.7916e-12	3.71662e-09	18.6552	8.94	9.08	9.18	12.34	12.32	12.29
ENSMUSG00000004730	ENSMUSG00000004730	13733	Adgre1	adhesion G protein-coupled receptor E1 [Source:MGI Symbol;Acc:MGI:106912]	ENSMUSG00000004730	Adgre1	1186.05	1.38454	0.615448	2.24965	0.0244711	0.216856	protein_coding	3.18	9.58917	47.1596	2.80264e-12	3.71662e-09	18.6519	8.5	8.32	8.42	11.61	11.61	11.56
ENSMUSG00000031851	ENSMUSG00000031851	66566	Ntpcr	nucleoside-triphosphatase, cancer-related [Source:MGI Symbol;Acc:MGI:1913816]	ENSMUSG00000031851	Ntpcr	391.302	0.978305	0.618892	1.58074	0.113938	0.427317	protein_coding	3.00333	8.06833	46.893	2.95191e-12	3.71662e-09	18.6085	6.77	6.93	6.84	9.85	9.88	9.82
ENSMUSG00000026656	ENSMUSG00000026656	14130	Fcgr2b	Fc receptor, IgG, low affinity IIb [Source:MGI Symbol;Acc:MGI:95499]	ENSMUSG00000026656	Fcgr2b	3058.1	0.810184	0.68502	1.18272	0.236921	0.594174	protein_coding	3.27333	10.9208	45.7354	3.71084e-12	4.42625e-09	18.4157	9.49	9.65	9.39	12.78	12.79	12.78
ENSMUSG00000028459	ENSMUSG00000028459	12517	Cd72	CD72 antigen [Source:MGI Symbol;Acc:MGI:88345]	ENSMUSG00000028459	Cd72	1026.22	1.56262	0.683031	2.28777	0.0221507	0.207375	protein_coding	3.58	9.20583	45.304	4.04715e-12	4.58603e-09	18.3419	7.85	7.78	8.02	11.45	11.47	11.47
ENSMUSG00000046805	ENSMUSG00000046805	17476	Mpeg1	macrophage expressed gene 1 [Source:MGI Symbol;Acc:MGI:1333743]	ENSMUSG00000046805	Mpeg1	3033.75	1.27615	0.514137	2.48212	0.0130603	0.156918	protein_coding	2.61333	11.1267	44.5297	4.7388e-12	5.02795e-09	18.207	10.27	10.22	10.22	12.85	12.89	12.81
ENSMUSG00000015852	ENSMUSG00000015852	80891	Fcrls	Fc receptor-like S, scavenger receptor [Source:MGI Symbol;Acc:MGI:1933397]	ENSMUSG00000015852	Fcrls	517.962	1.77663	0.956532	1.85737	0.0632585	0.327789	protein_coding	4.67333	7.7825	44.3862	4.88086e-12	5.02795e-09	18.1817	5.89	6	5.87	10.61	10.6	10.57
ENSMUSG00000031780	ENSMUSG00000031780	20295	Ccl17	chemokine (C-C motif) ligand 17 [Source:MGI Symbol;Acc:MGI:1329039]	ENSMUSG00000031780	Ccl17	654.09	0.214777	0.69672	0.308268	0.757878	0.917153	protein_coding	3.12667	8.72917	42.923	6.63273e-12	6.53555e-09	17.9161	7.15	7.15	7.22	10.32	10.29	10.29
ENSMUSG00000042286	ENSMUSG00000042286	192187	Stab1	stabilin 1 [Source:MGI Symbol;Acc:MGI:2178742]	ENSMUSG00000042286	Stab1	879.092	1.09295	0.618326	1.7676	0.0771275	0.358276	protein_coding	2.97	9.21167	42.387	7.44072e-12	6.68091e-09	17.8156	8.17	8.03	8.04	11.13	11.01	11.01
ENSMUSG00000026712	ENSMUSG00000026712	17533	Mrc1	mannose receptor, C type 1 [Source:MGI Symbol;Acc:MGI:97142]	ENSMUSG00000026712	Mrc1	950.63	1.17709	0.666115	1.7671	0.0772113	0.358276	protein_coding	3.3	9.2175	42.2712	7.62927e-12	6.68091e-09	17.7936	7.96	8.06	7.76	11.21	11.23	11.24
ENSMUSG00000036887	ENSMUSG00000036887	12259	C1qa	complement component 1, q subcomponent, alpha polypeptide [Source:MGI Symbol;Acc:MGI:88223]	ENSMUSG00000036887	C1qa	6179.14	1.619	0.93645	1.72887	0.0838322	0.372838	protein_coding	4.34333	11.445	42.2498	7.66464e-12	6.68091e-09	17.7896	9.95	9.51	9.86	14.13	14.09	14.13
ENSMUSG00000026548	ENSMUSG00000026548	98365	Slamf9	SLAM family member 9 [Source:MGI Symbol;Acc:MGI:1923692]	ENSMUSG00000026548	Slamf9	877.427	1.5242	0.656865	2.32042	0.0203182	0.198842	protein_coding	3.36667	9.04583	41.8807	8.30511e-12	6.97107e-09	17.719	7.89	7.7	7.95	11.25	11.24	11.15
ENSMUSG00000028517	ENSMUSG00000028517	67916	Plpp3	phospholipid phosphatase 3 [Source:MGI Symbol;Acc:MGI:1915166]	ENSMUSG00000028517	Plpp3	3890.08	-0.098197	0.606785	-0.161832	0.871438	0.95836	protein_coding	-2.41	11.4733	-41.6541	8.72776e-12	7.06418e-09	17.6752	12.6	12.69	12.59	10.22	10.21	10.22
ENSMUSG00000075198	ENSMUSG00000075198	259019	Olfr1045	olfactory receptor 1045 [Source:MGI Symbol;Acc:MGI:3030879]	ENSMUSG00000075198	Olfr1045	1.28755	3.31355	1.99563	1.6604	0.0968333	NA	protein_coding	-2.27333	0.568333	-41.245	9.55207e-12	7.46477e-09	17.5953	2.28	2.34	2.2	0	0	0
ENSMUSG00000024672	ENSMUSG00000024672	109225	Ms4a7	membrane-spanning 4-domains, subfamily A, member 7 [Source:MGI Symbol;Acc:MGI:1918846]	ENSMUSG00000024672	Ms4a7	893.08	2.27081	0.886998	2.56011	0.0104638	0.140989	protein_coding	4.59	8.575	41.0182	1.00461e-11	7.58915e-09	17.5506	6.69	7.04	6.92	11.48	11.46	11.48
ENSMUSG00000049103	ENSMUSG00000049103	12772	Ccr2	chemokine (C-C motif) receptor 2 [Source:MGI Symbol;Acc:MGI:106185]	ENSMUSG00000049103	Ccr2	1738.64	1.36814	0.720809	1.89807	0.0576872	0.315094	protein_coding	3.55333	9.92917	40.7893	1.05737e-11	7.73003e-09	17.505	8.6	8.48	8.78	12.14	12.19	12.19
ENSMUSG00000034957	ENSMUSG00000034957	12606	Cebpa	CCAAT/enhancer binding protein (C/EBP), alpha [Source:MGI Symbol;Acc:MGI:99480]	ENSMUSG00000034957	Cebpa	415.822	1.42401	0.678463	2.09887	0.0358281	0.255187	protein_coding	3.46	7.95417	40.54	1.11831e-11	7.88387e-09	17.4551	6.79	6.56	6.62	10.11	10.08	10.16
ENSMUSG00000031827	ENSMUSG00000031827	72042	Cotl1	coactosin-like 1 (Dictyostelium) [Source:MGI Symbol;Acc:MGI:1919292]	ENSMUSG00000031827	Cotl1	3290.17	0.783472	0.702776	1.11482	0.264926	0.620557	protein_coding	3.44667	10.9917	40.4241	1.14798e-11	7.88387e-09	17.4317	9.36	9.56	9.43	12.9	12.83	12.96
ENSMUSG00000022504	ENSMUSG00000022504	12265	Ciita	class II transactivator [Source:MGI Symbol;Acc:MGI:108445]	ENSMUSG00000022504	Ciita	860.453	0.960143	0.509918	1.88293	0.0597093	0.31853	protein_coding	2.46	9.37583	40.1775	1.21403e-11	8.04285e-09	17.3817	8.4	8.42	8.53	10.91	10.94	10.88
ENSMUSG00000036594	ENSMUSG00000036594	14960	H2-Aa	histocompatibility 2, class II antigen A, alpha [Source:MGI Symbol;Acc:MGI:95895]	ENSMUSG00000036594	H2-Aa	30313.4	1.04692	0.500851	2.09029	0.0365918	0.257508	protein_coding	2.46333	14.5092	40.0771	1.24211e-11	8.04285e-09	17.3612	13.64	13.66	13.54	16.07	16.07	16.09
ENSMUSG00000030789	ENSMUSG00000030789	16411	Itgax	integrin alpha X [Source:MGI Symbol;Acc:MGI:96609]	ENSMUSG00000030789	Itgax	1381	1.27481	0.580017	2.19788	0.0279577	0.229159	protein_coding	2.87333	9.89333	39.4093	1.44834e-11	9.11772e-09	17.223	8.97	8.87	8.78	11.77	11.78	11.69
ENSMUSG00000026879	ENSMUSG00000026879	227753	Gsn	gelsolin [Source:MGI Symbol;Acc:MGI:95851]	ENSMUSG00000026879	Gsn	99242.1	-0.0922722	0.747355	-0.123465	0.901739	0.968192	protein_coding	-3.00333	15.8558	-39.0486	1.57534e-11	9.64915e-09	17.1471	17.35	17.51	17.28	14.4	14.35	14.38
ENSMUSG00000029287	ENSMUSG00000029287	21814	Tgfbr3	transforming growth factor, beta receptor III [Source:MGI Symbol;Acc:MGI:104637]	ENSMUSG00000029287	Tgfbr3	1033.78	-0.236548	0.556165	-0.425319	0.670604	0.882324	protein_coding	-2.47667	9.64417	-38.8766	1.64018e-11	9.78193e-09	17.1105	10.59	10.74	10.62	8.13	8.23	8.16
ENSMUSG00000058099	ENSMUSG00000058099	74039	Nfam1	Nfat activating molecule with ITAM motif 1 [Source:MGI Symbol;Acc:MGI:1921289]	ENSMUSG00000058099	Nfam1	523.304	0.893875	0.569449	1.56972	0.116481	0.432201	protein_coding	2.68	8.5825	38.7476	1.69077e-11	9.79803e-09	17.083	7.48	7.44	7.64	10.21	10.18	10.21
ENSMUSG00000049866	ENSMUSG00000049866	320982	Arl4c	ADP-ribosylation factor-like 4C [Source:MGI Symbol;Acc:MGI:2445172]	ENSMUSG00000049866	Arl4c	582.673	1.43735	0.597618	2.40513	0.0161667	0.176028	protein_coding	2.98667	8.5875	38.5493	1.77195e-11	9.79803e-09	17.0404	7.63	7.46	7.64	10.52	10.55	10.62
ENSMUSG00000040829	ENSMUSG00000040829	574428	Zmynd15	zinc finger, MYND-type containing 15 [Source:MGI Symbol;Acc:MGI:3603821]	ENSMUSG00000040829	Zmynd15	538.929	1.53677	0.52277	2.93968	0.00328555	0.0803233	protein_coding	2.68333	8.56833	38.4858	1.79884e-11	9.79803e-09	17.0267	7.78	7.66	7.82	10.46	10.43	10.42
ENSMUSG00000023960	ENSMUSG00000023960	83965	Enpp5	ectonucleotide pyrophosphatase/phosphodiesterase 5 [Source:MGI Symbol;Acc:MGI:1933830]	ENSMUSG00000023960	Enpp5	727.291	-0.111476	0.538394	-0.207053	0.835968	0.946559	protein_coding	-2.37667	9.16917	-38.4463	1.81581e-11	9.79803e-09	17.0181	10.2	10.24	10.14	7.85	7.8	7.8
ENSMUSG00000023011	ENSMUSG00000023011	72393	Faim2	Fas apoptotic inhibitory molecule 2 [Source:MGI Symbol;Acc:MGI:1919643]	ENSMUSG00000023011	Faim2	1013.93	0.165524	0.727425	0.227548	0.819998	0.941	protein_coding	-2.80667	9.29167	-38.3038	1.87849e-11	9.90049e-09	16.9872	10.91	10.85	10.86	8.03	8.17	8
ENSMUSG00000029925	ENSMUSG00000029925	21391	Tbxas1	thromboxane A synthase 1, platelet [Source:MGI Symbol;Acc:MGI:98497]	ENSMUSG00000029925	Tbxas1	476.553	0.978955	0.628113	1.55857	0.119099	0.436789	protein_coding	2.87333	8.33333	37.7619	2.13968e-11	1.10208e-08	16.8683	7.4	7.13	7.21	10.13	10.13	10.1
ENSMUSG00000020467	ENSMUSG00000020467	216616	Efemp1	epidermal growth factor-containing fibulin-like extracellular matrix protein 1 [Source:MGI Symbol;Acc:MGI:1339998]	ENSMUSG00000020467	Efemp1	2818.69	0.0148004	0.679836	0.0217705	0.982631	0.994929	protein_coding	-2.32667	10.87	-37.5662	2.24367e-11	1.12996e-08	16.8247	12.2	12.28	12.13	9.89	9.83	9.91
ENSMUSG00000015947	ENSMUSG00000015947	14129	Fcgr1	Fc receptor, IgG, high affinity I [Source:MGI Symbol;Acc:MGI:95498]	ENSMUSG00000015947	Fcgr1	392.655	1.14371	0.985068	1.16105	0.245623	0.601921	protein_coding	4.39	7.46083	37.3457	2.36764e-11	1.16647e-08	16.7753	5.37	5.8	5.69	10.05	10	9.98
ENSMUSG00000074743	ENSMUSG00000074743	21824	Thbd	thrombomodulin [Source:MGI Symbol;Acc:MGI:98736]	ENSMUSG00000074743	Thbd	2123.65	-0.0776546	0.495292	-0.156785	0.875414	0.959254	protein_coding	-2.01	10.775	-37.1846	2.46298e-11	1.18763e-08	16.739	11.72	11.67	11.69	9.64	9.68	9.73
ENSMUSG00000015340	ENSMUSG00000015340	13058	Cybb	cytochrome b-245, beta polypeptide [Source:MGI Symbol;Acc:MGI:88574]	ENSMUSG00000015340	Cybb	3716.31	1.14528	0.469742	2.43809	0.0147649	0.168732	protein_coding	2.28333	11.5033	37.0539	2.54352e-11	1.20091e-08	16.7094	10.78	10.67	10.85	13.08	13.05	13.02
ENSMUSG00000019278	ENSMUSG00000019278	13479	Dpep1	dipeptidase 1 [Source:MGI Symbol;Acc:MGI:94917]	ENSMUSG00000019278	Dpep1	2949.89	-0.22262	0.828065	-0.268843	0.78805	0.927403	protein_coding	-3.38333	10.82	-36.8908	2.64807e-11	1.22476e-08	16.6722	12.27	12.42	12.13	8.89	8.83	8.95
ENSMUSG00000031825	ENSMUSG00000031825	78892	Crispld2	cysteine-rich secretory protein LCCL domain containing 2 [Source:MGI Symbol;Acc:MGI:1926142]	ENSMUSG00000031825	Crispld2	4677.08	-0.0519467	0.533957	-0.0972863	0.922499	0.975133	protein_coding	-2.29	11.86	-36.5842	2.85783e-11	1.28209e-08	16.6017	12.94	12.86	12.89	10.64	10.62	10.56
ENSMUSG00000030844	ENSMUSG00000030844	67865	Rgs10	regulator of G-protein signalling 10 [Source:MGI Symbol;Acc:MGI:1915115]	ENSMUSG00000030844	Rgs10	528.101	1.11368	0.531797	2.09417	0.0362446	0.256207	protein_coding	2.60667	8.61667	36.4724	2.93885e-11	1.28209e-08	16.5758	7.66	7.76	7.59	10.3	10.26	10.27
ENSMUSG00000060586	ENSMUSG00000060586	14969	H2-Eb1	histocompatibility 2, class II antigen E beta [Source:MGI Symbol;Acc:MGI:95901]	ENSMUSG00000060586	H2-Eb1	27945	1.08482	0.487699	2.22437	0.0261235	0.223009	protein_coding	2.34667	14.4025	36.4685	2.94174e-11	1.28209e-08	16.5749	13.71	13.52	13.59	15.95	15.96	15.95
ENSMUSG00000037902	ENSMUSG00000037902	19261	Sirpa	signal-regulatory protein alpha [Source:MGI Symbol;Acc:MGI:108563]	ENSMUSG00000037902	Sirpa	1713.98	0.844355	0.525304	1.60737	0.107974	0.416889	protein_coding	2.41	10.365	36.2848	3.08053e-11	1.30131e-08	16.5322	9.42	9.37	9.55	11.86	11.87	11.84
ENSMUSG00000027902	ENSMUSG00000027902	229688	Chil6	chitinase-like 6 [Source:MGI Symbol;Acc:MGI:2682303]	ENSMUSG00000027902	Chil6	5.75011	0.5967	1.61519	0.369431	0.711807	0.898073	protein_coding	-3.78333	1.74333	-36.2589	3.10069e-11	1.30131e-08	16.5261	3.74	3.61	4	0	0	0
ENSMUSG00000026458	ENSMUSG00000026458	68507	Ppfia4	protein tyrosine phosphatase, receptor type, f polypeptide (PTPRF), interacting protein (liprin), alpha 4 [Source:MGI Symbol;Acc:MGI:1915757]	ENSMUSG00000026458	Ppfia4	230.686	1.1396	0.662677	1.71969	0.0854882	0.375706	protein_coding	3.21	7.20167	36.1854	3.15869e-11	1.30155e-08	16.5089	5.92	5.93	6	9.08	9.1	9.3
ENSMUSG00000031838	ENSMUSG00000031838	65972	Ifi30	interferon gamma inducible protein 30 [Source:MGI Symbol;Acc:MGI:2137648]	ENSMUSG00000031838	Ifi30	3499.7	0.736303	0.655348	1.12353	0.261212	0.616706	protein_coding	3.14667	11.1858	36.0179	3.29536e-11	1.33362e-08	16.4695	9.7	9.88	9.8	12.91	12.97	12.94
ENSMUSG00000001128	ENSMUSG00000001128	18636	Cfp	complement factor properdin [Source:MGI Symbol;Acc:MGI:97545]	ENSMUSG00000001128	Cfp	967.868	0.360215	0.700711	0.51407	0.607203	0.852079	protein_coding	3.13	9.27583	35.8499	3.43913e-11	1.366e-08	16.4298	7.91	7.84	7.65	10.93	10.89	10.97
ENSMUSG00000027315	ENSMUSG00000027315	20732	Spint1	serine protease inhibitor, Kunitz type 1 [Source:MGI Symbol;Acc:MGI:1338033]	ENSMUSG00000027315	Spint1	440.848	0.671472	0.655566	1.02426	0.305711	0.660033	protein_coding	3.06333	8.21167	35.7856	3.49593e-11	1.366e-08	16.4145	6.89	6.71	6.96	9.89	9.94	9.92
ENSMUSG00000030148	ENSMUSG00000030148	26888	Clec4a2	C-type lectin domain family 4, member a2 [Source:MGI Symbol;Acc:MGI:1349412]	ENSMUSG00000030148	Clec4a2	329.419	1.35369	0.901189	1.50212	0.133066	0.457385	protein_coding	4.23333	7.35917	35.6284	3.63927e-11	1.39791e-08	16.377	5.74	5.38	5.62	9.87	9.8	9.77
ENSMUSG00000099146	ENSMUSG00000099146	68369	0610031O16Rik	RIKEN cDNA 0610031O16 gene [Source:MGI Symbol;Acc:MGI:1915619]	ENSMUSG00000099146	0610031O16Rik	7.65194	0.438609	1.23966	0.353815	0.723478	0.903173	antisense	-4.13333	1.93	-35.4551	3.80501e-11	1.43722e-08	16.3354	4.19	3.93	4.28	0	0	0
ENSMUSG00000053279	ENSMUSG00000053279	11668	Aldh1a1	aldehyde dehydrogenase family 1, subfamily A1 [Source:MGI Symbol;Acc:MGI:1353450]	ENSMUSG00000053279	Aldh1a1	2738.28	-0.00382627	0.478521	-0.00799603	0.99362	0.997737	protein_coding	-2.02	11.1625	-35.3764	3.88297e-11	1.44081e-08	16.3164	12.13	12.07	12.1	10.08	10.12	10.04
ENSMUSG00000027398	ENSMUSG00000027398	16176	Il1b	interleukin 1 beta [Source:MGI Symbol;Acc:MGI:96543]	ENSMUSG00000027398	Il1b	13166.9	0.358747	0.528011	0.679431	0.496865	0.79177	protein_coding	2.27667	13.35	35.2573	4.00435e-11	1.44081e-08	16.2876	12.23	12.43	12.26	14.58	14.59	14.58
ENSMUSG00000046245	ENSMUSG00000046245	231805	Pilra	paired immunoglobin-like type 2 receptor alpha [Source:MGI Symbol;Acc:MGI:2450529]	ENSMUSG00000046245	Pilra	494.366	1.08772	0.541773	2.00771	0.0446738	0.281345	protein_coding	2.56	8.51083	35.2564	4.00525e-11	1.44081e-08	16.2874	7.71	7.52	7.59	10.11	10.23	10.16
ENSMUSG00000028116	ENSMUSG00000028116	59006	Myoz2	myozenin 2 [Source:MGI Symbol;Acc:MGI:1913063]	ENSMUSG00000028116	Myoz2	4.51783	1.41209	1.57611	0.895934	0.370288	0.706703	protein_coding	-3.70667	1.50167	-34.8346	4.47032e-11	1.58298e-08	16.1843	3.74	3.48	3.9	0	0	0
ENSMUSG00000003477	ENSMUSG00000003477	21743	Inmt	indolethylamine N-methyltransferase [Source:MGI Symbol;Acc:MGI:102963]	ENSMUSG00000003477	Inmt	16060.9	0.186113	0.838606	0.221932	0.824367	0.941911	protein_coding	-3.3	13.2442	-34.5516	4.81589e-11	1.66108e-08	16.1143	15.07	14.71	14.96	11.62	11.58	11.64
ENSMUSG00000058135	ENSMUSG00000058135	14862	Gstm1	glutathione S-transferase, mu 1 [Source:MGI Symbol;Acc:MGI:95860]	ENSMUSG00000058135	Gstm1	3989.11	-0.0643126	0.681019	-0.0944358	0.924763	0.975985	protein_coding	-2.6	11.3683	-34.5321	4.84072e-11	1.66108e-08	16.1094	12.7	12.83	12.59	10.13	10.09	10.1
ENSMUSG00000029484	ENSMUSG00000029484	11745	Anxa3	annexin A3 [Source:MGI Symbol;Acc:MGI:1201378]	ENSMUSG00000029484	Anxa3	940.426	0.620567	0.44407	1.39745	0.162278	0.498957	protein_coding	1.94667	9.63167	34.4778	4.91076e-11	1.66108e-08	16.0959	8.83	8.87	8.92	10.83	10.85	10.78
ENSMUSG00000037649	ENSMUSG00000037649	14998	H2-DMa	histocompatibility 2, class II, locus DMa [Source:MGI Symbol;Acc:MGI:95921]	ENSMUSG00000037649	H2-DMa	2402.16	0.942151	0.537482	1.7529	0.0796195	0.363141	protein_coding	2.56	10.8192	34.3544	5.07412e-11	1.6911e-08	16.065	9.77	9.88	9.87	12.39	12.42	12.39
ENSMUSG00000036905	ENSMUSG00000036905	12260	C1qb	complement component 1, q subcomponent, beta polypeptide [Source:MGI Symbol;Acc:MGI:88224]	ENSMUSG00000036905	C1qb	8412.07	1.54829	0.934935	1.65604	0.0977141	0.399414	protein_coding	4.29333	11.9117	34.0456	5.50979e-11	1.80969e-08	15.9871	10.48	9.94	10.33	14.54	14.53	14.56
ENSMUSG00000004558	ENSMUSG00000004558	29811	Ndrg2	N-myc downstream regulated gene 2 [Source:MGI Symbol;Acc:MGI:1352498]	ENSMUSG00000004558	Ndrg2	1161.52	-0.152997	0.558698	-0.273846	0.784203	0.925687	protein_coding	-2.56	9.81167	-33.8854	5.75209e-11	1.86228e-08	15.9464	10.98	10.81	10.84	8.33	8.3	8.32
ENSMUSG00000090213	ENSMUSG00000090213	407243	Tmem189	transmembrane protein 189 [Source:MGI Symbol;Acc:MGI:2142624]	ENSMUSG00000090213	Tmem189	276.206	1.05416	0.513484	2.05296	0.0400769	0.268455	protein_coding	2.47	7.72333	33.8006	5.88514e-11	1.87852e-08	15.9247	6.83	6.82	6.85	9.37	9.24	9.3
ENSMUSG00000023336	ENSMUSG00000023336	67866	Wfdc1	WAP four-disulfide core domain 1 [Source:MGI Symbol;Acc:MGI:1915116]	ENSMUSG00000023336	Wfdc1	167.465	-0.0396921	0.603163	-0.0658067	0.947532	0.982352	protein_coding	-2.1	6.96417	-33.6111	6.19482e-11	1.92456e-08	15.876	8.08	8.09	8.03	5.92	6.01	5.97
ENSMUSG00000019846	ENSMUSG00000019846	16775	Lama4	laminin, alpha 4 [Source:MGI Symbol;Acc:MGI:109321]	ENSMUSG00000019846	Lama4	2115.2	-0.117684	0.442595	-0.265896	0.79032	0.928286	protein_coding	-1.90333	10.8342	-33.6085	6.19922e-11	1.92456e-08	15.8754	11.67	11.63	11.64	9.74	9.73	9.76
ENSMUSG00000040987	ENSMUSG00000040987	243864	Mill2	MHC I like leukocyte 2 [Source:MGI Symbol;Acc:MGI:2179989]	ENSMUSG00000040987	Mill2	233.294	-0.0368872	0.617116	-0.0597736	0.952336	0.983932	protein_coding	-2.47333	7.41167	-33.514	6.36055e-11	1.94796e-08	15.851	8.52	8.68	8.62	6.16	6.18	6.06
ENSMUSG00000022901	ENSMUSG00000022901	12524	Cd86	CD86 antigen [Source:MGI Symbol;Acc:MGI:101773]	ENSMUSG00000022901	Cd86	973.019	0.77074	0.370871	2.07819	0.0376921	0.259499	protein_coding	1.75667	9.73667	33.3653	6.62383e-11	1.98224e-08	15.8124	9.11	9.13	9.15	10.85	10.91	10.9
ENSMUSG00000053063	ENSMUSG00000053063	232413	Clec12a	C-type lectin domain family 12, member a [Source:MGI Symbol;Acc:MGI:3040968]	ENSMUSG00000053063	Clec12a	740.274	1.37405	0.623146	2.20502	0.0274525	0.227892	protein_coding	3.05	8.89833	33.3523	6.64742e-11	1.98224e-08	15.809	7.99	7.63	7.91	10.94	10.83	10.91
ENSMUSG00000040170	ENSMUSG00000040170	55990	Fmo2	flavin containing monooxygenase 2 [Source:MGI Symbol;Acc:MGI:1916776]	ENSMUSG00000040170	Fmo2	6666.85	-0.207659	0.494019	-0.420346	0.674233	0.884401	protein_coding	-2.39667	12.4225	-33.1902	6.94952e-11	2.04541e-08	15.7667	13.4	13.22	13.41	10.95	10.98	10.91
ENSMUSG00000020044	ENSMUSG00000020044	21859	Timp3	tissue inhibitor of metalloproteinase 3 [Source:MGI Symbol;Acc:MGI:98754]	ENSMUSG00000020044	Timp3	7412.45	0.141193	0.56039	0.251954	0.801077	0.932447	protein_coding	-2.05667	12.4817	-33.1026	7.11895e-11	2.06842e-08	15.7437	13.65	13.51	13.68	11.61	11.54	11.52
ENSMUSG00000039903	ENSMUSG00000039903	70967	Eva1c	eva-1 homolog C (C. elegans) [Source:MGI Symbol;Acc:MGI:1918217]	ENSMUSG00000039903	Eva1c	44.2915	0.0266956	0.513301	0.0520077	0.958523	0.986426	protein_coding	-2.37667	5.20583	-32.8523	7.62919e-11	2.18861e-08	15.6776	6.23	6.13	6.32	3.88	3.84	3.83
ENSMUSG00000032359	ENSMUSG00000032359	13036	Ctsh	cathepsin H [Source:MGI Symbol;Acc:MGI:107285]	ENSMUSG00000032359	Ctsh	2711.09	0.81829	0.544428	1.50303	0.132832	0.457274	protein_coding	2.60333	11	32.6923	7.97656e-11	2.25966e-08	15.635	9.84	10.11	9.84	12.54	12.57	12.49
ENSMUSG00000052160	ENSMUSG00000052160	104759	Pld4	phospholipase D family, member 4 [Source:MGI Symbol;Acc:MGI:2144765]	ENSMUSG00000052160	Pld4	1751.2	0.933094	0.584379	1.59673	0.110327	0.42068	protein_coding	2.68667	10.2908	32.4639	8.50303e-11	2.37906e-08	15.5738	9.34	9.1	9.38	11.98	11.95	11.95
ENSMUSG00000023046	ENSMUSG00000023046	16012	Igfbp6	insulin-like growth factor binding protein 6 [Source:MGI Symbol;Acc:MGI:96441]	ENSMUSG00000023046	Igfbp6	3371.6	-0.149782	0.670353	-0.223438	0.823195	0.94183	protein_coding	-2.66	11.145	-32.1758	9.22296e-11	2.54903e-08	15.4957	12.37	12.57	12.34	9.86	9.68	9.76
ENSMUSG00000079105	ENSMUSG00000079105	109828	C7	complement component 7 [Source:MGI Symbol;Acc:MGI:88235]	ENSMUSG00000079105	C7	2729.43	0.0925048	0.577136	0.160282	0.872659	0.958961	protein_coding	-2.42	11.015	-31.9782	9.75578e-11	2.6638e-08	15.4417	12.27	12.06	12.3	9.85	9.74	9.78
ENSMUSG00000049625	ENSMUSG00000049625	212937	Tifab	TRAF-interacting protein with forkhead-associated domain, family member B [Source:MGI Symbol;Acc:MGI:2385852]	ENSMUSG00000049625	Tifab	322.288	1.44995	0.788102	1.8398	0.0657978	0.334862	protein_coding	4.09333	7.33083	31.9159	9.93069e-11	2.67928e-08	15.4246	5.49	5.88	5.75	9.79	9.76	9.85
ENSMUSG00000038235	ENSMUSG00000038235	16456	F11r	F11 receptor [Source:MGI Symbol;Acc:MGI:1321398]	ENSMUSG00000038235	F11r	769.668	0.796911	0.491409	1.62169	0.104871	0.411843	protein_coding	2.33667	9.26333	31.7468	1.04233e-10	2.77909e-08	15.3779	8.33	8.4	8.27	10.66	10.71	10.64
ENSMUSG00000018217	ENSMUSG00000018217	18858	Pmp22	peripheral myelin protein 22 [Source:MGI Symbol;Acc:MGI:97631]	ENSMUSG00000018217	Pmp22	4414.34	0.118867	0.475941	0.249751	0.80278	0.933076	protein_coding	-1.63667	11.8542	-31.501	1.11884e-10	2.94842e-08	15.3096	12.79	12.73	12.77	11.13	11.1	11.15
ENSMUSG00000038147	ENSMUSG00000038147	12523	Cd84	CD84 antigen [Source:MGI Symbol;Acc:MGI:1336885]	ENSMUSG00000038147	Cd84	967.641	1.06554	0.528845	2.01484	0.0439211	0.280148	protein_coding	2.63	9.5	31.3504	1.16877e-10	3.00713e-08	15.2673	8.48	8.48	8.56	11.18	11.12	11.11
ENSMUSG00000050335	ENSMUSG00000050335	16854	Lgals3	lectin, galactose binding, soluble 3 [Source:MGI Symbol;Acc:MGI:96778]	ENSMUSG00000050335	Lgals3	4403.78	0.59706	0.568361	1.05049	0.293491	0.649356	protein_coding	2.51	11.6883	31.3296	1.17586e-10	3.00713e-08	15.2615	10.71	10.5	10.67	13.13	13.1	13.18
ENSMUSG00000091805	ENSMUSG00000091805	627805	Vmn2r108	vomeronasal 2, receptor 108 [Source:MGI Symbol;Acc:MGI:3643822]	ENSMUSG00000091805	Vmn2r108	4.5774	0.309288	1.59631	0.193752	0.84637	0.950539	protein_coding	-3.33	1.58917	-31.3149	1.18093e-10	3.00713e-08	15.2573	3.6	3.19	3.2	0	0	0
ENSMUSG00000007097	ENSMUSG00000007097	98660	Atp1a2	ATPase, Na+/K+ transporting, alpha 2 polypeptide [Source:MGI Symbol;Acc:MGI:88106]	ENSMUSG00000007097	Atp1a2	877.795	0.0724725	0.615546	0.117737	0.906276	0.969704	protein_coding	-2.45667	9.315	-31.2218	1.21341e-10	3.05512e-08	15.2311	10.64	10.51	10.56	8.15	8.15	8.04
ENSMUSG00000020427	ENSMUSG00000020427	16009	Igfbp3	insulin-like growth factor binding protein 3 [Source:MGI Symbol;Acc:MGI:96438]	ENSMUSG00000020427	Igfbp3	2265.56	-0.506398	0.568142	-0.891322	0.372756	0.708651	protein_coding	-2.80667	10.7408	-31.1822	1.22752e-10	3.05512e-08	15.2199	11.62	11.86	11.54	8.89	8.96	8.75
ENSMUSG00000042129	ENSMUSG00000042129	213391	Rassf4	Ras association (RalGDS/AF-6) domain family member 4 [Source:MGI Symbol;Acc:MGI:2386853]	ENSMUSG00000042129	Rassf4	847.894	0.803088	0.483724	1.66022	0.0968703	0.39779	protein_coding	2.35667	9.41333	31.1281	1.24707e-10	3.05512e-08	15.2045	8.37	8.62	8.39	10.87	10.81	10.77
ENSMUSG00000024924	ENSMUSG00000024924	22359	Vldlr	very low density lipoprotein receptor [Source:MGI Symbol;Acc:MGI:98935]	ENSMUSG00000024924	Vldlr	542.991	-0.0531044	0.496728	-0.106908	0.914862	0.973241	protein_coding	-2.1	8.80917	-31.11	1.2537e-10	3.05512e-08	15.1994	9.83	9.72	9.72	7.67	7.69	7.61
ENSMUSG00000030560	ENSMUSG00000030560	13032	Ctsc	cathepsin C [Source:MGI Symbol;Acc:MGI:109553]	ENSMUSG00000030560	Ctsc	6278.3	0.749292	0.560695	1.33636	0.181431	0.525932	protein_coding	2.64333	12.1958	31.0643	1.27062e-10	3.06342e-08	15.1864	10.98	11.2	11.07	13.75	13.74	13.69
ENSMUSG00000053158	ENSMUSG00000053158	14159	Fes	feline sarcoma oncogene [Source:MGI Symbol;Acc:MGI:95514]	ENSMUSG00000053158	Fes	822.579	0.861895	0.531442	1.6218	0.104845	0.411843	protein_coding	2.4	9.295	31.0146	1.28928e-10	3.07569e-08	15.1723	8.48	8.28	8.44	10.82	10.78	10.8
ENSMUSG00000062980	ENSMUSG00000062980	214642	Cped1	cadherin-like and PC-esterase domain containing 1 [Source:MGI Symbol;Acc:MGI:2444814]	ENSMUSG00000062980	Cped1	875.515	-0.0175516	0.484262	-0.0362441	0.971088	0.990756	protein_coding	-2.09	9.51333	-30.9291	1.32213e-10	3.08485e-08	15.1479	10.49	10.35	10.54	8.3	8.37	8.44
ENSMUSG00000031596	ENSMUSG00000031596	11988	Slc7a2	solute carrier family 7 (cationic amino acid transporter, y+ system), member 2 [Source:MGI Symbol;Acc:MGI:99828]	ENSMUSG00000031596	Slc7a2	481.509	-0.455922	0.554375	-0.822407	0.410845	0.736903	protein_coding	1.84	8.535	30.9213	1.32515e-10	3.08485e-08	15.1456	7.55	7.44	7.41	9.32	9.29	9.31
ENSMUSG00000057722	ENSMUSG00000057722	16847	Lepr	leptin receptor [Source:MGI Symbol;Acc:MGI:104993]	ENSMUSG00000057722	Lepr	563.138	0.0981044	0.746193	0.131473	0.895401	0.965947	protein_coding	-3.09667	8.405	-30.896	1.33506e-10	3.08485e-08	15.1384	10.08	9.93	10.06	6.95	6.85	6.98
ENSMUSG00000031877	ENSMUSG00000031877	72361	Ces2g	carboxylesterase 2G [Source:MGI Symbol;Acc:MGI:1919611]	ENSMUSG00000031877	Ces2g	267.198	-0.0797299	0.601881	-0.132468	0.894614	0.965481	protein_coding	-1.88	7.63167	-30.8644	1.34757e-10	3.08485e-08	15.1293	8.68	8.71	8.63	6.78	6.76	6.84
ENSMUSG00000027074	ENSMUSG00000027074	58207	Slc43a3	solute carrier family 43, member 3 [Source:MGI Symbol;Acc:MGI:1931054]	ENSMUSG00000027074	Slc43a3	3239.58	-0.126976	0.468539	-0.271004	0.786388	0.926207	protein_coding	-1.95	11.4167	-30.7749	1.3837e-10	3.13587e-08	15.1036	12.27	12.29	12.23	10.36	10.35	10.23
ENSMUSG00000073421	ENSMUSG00000073421	14961	H2-Ab1	histocompatibility 2, class II antigen A, beta 1 [Source:MGI Symbol;Acc:MGI:103070]	ENSMUSG00000073421	H2-Ab1	31113.6	0.836538	0.488065	1.71399	0.0865309	0.377208	protein_coding	2.29	14.5975	30.6777	1.42417e-10	3.18668e-08	15.0756	13.76	13.74	13.68	16.01	15.99	16.05
ENSMUSG00000068614	ENSMUSG00000068614	11464	Actc1	actin, alpha, cardiac muscle 1 [Source:MGI Symbol;Acc:MGI:87905]	ENSMUSG00000068614	Actc1	263.992	-0.146402	0.760445	-0.192522	0.847334	0.950918	protein_coding	-2.8	7.2875	-30.654	1.43424e-10	3.18668e-08	15.0688	8.7	8.89	8.73	5.85	6.05	6.02
ENSMUSG00000037211	ENSMUSG00000037211	24063	Spry1	sprouty RTK signaling antagonist 1 [Source:MGI Symbol;Acc:MGI:1345139]	ENSMUSG00000037211	Spry1	489.333	-0.120412	0.498246	-0.241673	0.809034	0.935865	protein_coding	-1.90667	8.6575	-30.3295	1.58022e-10	3.47695e-08	14.9743	9.54	9.59	9.47	7.57	7.61	7.7
ENSMUSG00000024300	ENSMUSG00000024300	17916	Myo1f	myosin IF [Source:MGI Symbol;Acc:MGI:107711]	ENSMUSG00000024300	Myo1f	923.811	0.768645	0.472246	1.62764	0.103601	0.409846	protein_coding	2.21667	9.55583	30.211	1.63756e-10	3.56845e-08	14.9396	8.76	8.72	8.58	10.94	10.87	10.9
ENSMUSG00000070576	ENSMUSG00000070576	433938	Mn1	meningioma 1 [Source:MGI Symbol;Acc:MGI:1261813]	ENSMUSG00000070576	Mn1	331.387	0.0200414	0.593922	0.0337442	0.973081	0.991412	protein_coding	-2.08667	7.95417	-30.1083	1.6891e-10	3.64573e-08	14.9093	9.03	9.18	9.02	7.03	6.96	6.98
ENSMUSG00000007613	ENSMUSG00000007613	21812	Tgfbr1	transforming growth factor, beta receptor I [Source:MGI Symbol;Acc:MGI:98728]	ENSMUSG00000007613	Tgfbr1	1202.06	0.829692	0.405226	2.04748	0.0406109	0.269481	protein_coding	1.95	10.0025	30.0076	1.74145e-10	3.69139e-08	14.8795	9.26	9.34	9.32	11.28	11.26	11.23
ENSMUSG00000024610	ENSMUSG00000024610	16149	Cd74	CD74 antigen (invariant polypeptide of major histocompatibility complex, class II antigen-associated) [Source:MGI Symbol;Acc:MGI:96534]	ENSMUSG00000024610	Cd74	66987.7	0.881139	0.450823	1.95451	0.0506408	0.296783	protein_coding	2.18667	15.7425	30.005	1.74284e-10	3.69139e-08	14.8787	14.93	15	14.87	17.1	17.09	17.17
ENSMUSG00000079547	ENSMUSG00000079547	14999	H2-DMb1	histocompatibility 2, class II, locus Mb1 [Source:MGI Symbol;Acc:MGI:95922]	ENSMUSG00000079547	H2-DMb1	2250.58	0.95863	0.588397	1.62922	0.103266	0.409405	protein_coding	2.78	10.6408	29.786	1.86303e-10	3.90943e-08	14.8134	9.78	9.39	9.51	12.34	12.3	12.38
ENSMUSG00000038587	ENSMUSG00000038587	83397	Akap12	A kinase (PRKA) anchor protein (gravin) 12 [Source:MGI Symbol;Acc:MGI:1932576]	ENSMUSG00000038587	Akap12	994.571	0.164686	0.640539	0.257105	0.797097	0.930871	protein_coding	-2.76667	9.44583	-29.7009	1.91219e-10	3.95503e-08	14.7879	10.91	10.63	10.96	8.15	8.03	8.02
ENSMUSG00000058818	ENSMUSG00000058818	18733	Pirb	paired Ig-like receptor B [Source:MGI Symbol;Acc:MGI:894311]	ENSMUSG00000058818	Pirb	828.262	1.3479	0.471032	2.86159	0.00421522	0.0900225	protein_coding	2.45	9.29917	29.6882	1.91966e-10	3.95503e-08	14.7841	8.44	8.6	8.53	10.96	10.96	11
ENSMUSG00000044827	ENSMUSG00000044827	21897	Tlr1	toll-like receptor 1 [Source:MGI Symbol;Acc:MGI:1341295]	ENSMUSG00000044827	Tlr1	261.628	1.18934	0.57031	2.08542	0.0370309	0.258205	protein_coding	2.9	7.53583	29.5225	2.02001e-10	4.12428e-08	14.7341	6.45	6.56	6.26	9.29	9.33	9.35
ENSMUSG00000032531	ENSMUSG00000032531	56332	Amotl2	angiomotin-like 2 [Source:MGI Symbol;Acc:MGI:1929286]	ENSMUSG00000032531	Amotl2	889.723	-0.411542	0.414126	-0.993762	0.320339	0.671527	protein_coding	-1.92333	9.60333	-29.4626	2.0577e-10	4.16371e-08	14.716	10.27	10.27	10.18	8.28	8.39	8.28
ENSMUSG00000102037	ENSMUSG00000102037	12044	Bcl2a1a	B cell leukemia/lymphoma 2 related protein A1a [Source:MGI Symbol;Acc:MGI:102687]	ENSMUSG00000102037	Bcl2a1a	340.087	0.949533	0.516937	1.83684	0.0662331	0.335424	protein_coding	2.37333	8.0325	29.414	2.08884e-10	4.18933e-08	14.7012	7.17	7.11	7.25	9.55	9.58	9.52
ENSMUSG00000022366	ENSMUSG00000022366	210463	Slc22a22	solute carrier family 22 (organic cation transporter), member 22 [Source:MGI Symbol;Acc:MGI:2446114]	ENSMUSG00000022366	Slc22a22	9.40985	0.222605	1.66791	0.133464	0.893827	0.965448	protein_coding	-4.31667	2.10667	-29.3648	2.12088e-10	4.21627e-08	14.6863	4.28	4.02	4.65	0	0	0
ENSMUSG00000069516	ENSMUSG00000069516	17105	Lyz2	lysozyme 2 [Source:MGI Symbol;Acc:MGI:96897]	ENSMUSG00000069516	Lyz2	33573.9	0.85229	0.544269	1.56594	0.117363	0.433713	protein_coding	2.68333	14.6258	29.3342	2.14109e-10	4.21944e-08	14.6769	13.41	13.73	13.38	16.18	16.21	16.18
ENSMUSG00000049775	ENSMUSG00000049775	19241	Tmsb4x	thymosin, beta 4, X chromosome [Source:MGI Symbol;Acc:MGI:99510]	ENSMUSG00000049775	Tmsb4x	30838.6	0.579978	0.369486	1.56969	0.116487	0.432201	protein_coding	1.65667	14.7458	29.275	2.18084e-10	4.23389e-08	14.6589	14.09	14.17	14.1	15.76	15.82	15.75
ENSMUSG00000024013	ENSMUSG00000024013	26382	Fgd2	FYVE, RhoGEF and PH domain containing 2 [Source:MGI Symbol;Acc:MGI:1347084]	ENSMUSG00000024013	Fgd2	935.212	1.13707	0.454228	2.5033	0.012304	0.152454	protein_coding	2.28667	9.53667	29.2677	2.18579e-10	4.23389e-08	14.6566	8.69	8.92	8.71	11.07	10.99	11.12
ENSMUSG00000034947	ENSMUSG00000034947	217203	Tmem106a	transmembrane protein 106A [Source:MGI Symbol;Acc:MGI:1922056]	ENSMUSG00000034947	Tmem106a	591.705	0.654239	0.602826	1.08529	0.277795	0.634611	protein_coding	2.79667	8.73417	29.0591	2.33285e-10	4.48046e-08	14.5926	7.4	7.73	7.39	10.27	10.33	10.31
ENSMUSG00000023915	ENSMUSG00000023915	94185	Tnfrsf21	tumor necrosis factor receptor superfamily, member 21 [Source:MGI Symbol;Acc:MGI:2151075]	ENSMUSG00000023915	Tnfrsf21	254.141	0.549145	0.440073	1.24785	0.212086	0.567508	protein_coding	2.07	7.76083	28.9908	2.38329e-10	4.50565e-08	14.5715	6.75	6.95	6.88	8.97	8.9	8.92
ENSMUSG00000025784	ENSMUSG00000025784	21922	Clec3b	C-type lectin domain family 3, member b [Source:MGI Symbol;Acc:MGI:104540]	ENSMUSG00000025784	Clec3b	1057.62	-0.0772882	0.696014	-0.111044	0.911581	0.971633	protein_coding	-2.73	9.425	-28.9702	2.39881e-10	4.50565e-08	14.5651	10.73	10.88	10.8	8.02	8.02	8.18
ENSMUSG00000041984	ENSMUSG00000041984	20129	Rptn	repetin [Source:MGI Symbol;Acc:MGI:1099055]	ENSMUSG00000041984	Rptn	7.56266	0.726495	1.64072	0.44279	0.657918	0.875678	protein_coding	-4.22	1.93083	-28.9611	2.40561e-10	4.50565e-08	14.5623	4.53	3.93	4.2	0	0	0
ENSMUSG00000046152	ENSMUSG00000046152	171167	Fut10	fucosyltransferase 10 [Source:MGI Symbol;Acc:MGI:2384748]	ENSMUSG00000046152	Fut10	185.643	-0.234162	0.366584	-0.638767	0.522974	0.807708	protein_coding	-1.69667	7.40083	-28.8697	2.47584e-10	4.59917e-08	14.5339	8.05	8.02	8.01	6.35	6.28	6.36
ENSMUSG00000021384	ENSMUSG00000021384	66329	Susd3	sushi domain containing 3 [Source:MGI Symbol;Acc:MGI:1913579]	ENSMUSG00000021384	Susd3	209.307	0.784295	0.579721	1.35288	0.176093	0.51855	protein_coding	2.87	7.2675	28.8225	2.51298e-10	4.63022e-08	14.5192	6.09	6.02	5.87	8.76	8.93	8.9
ENSMUSG00000027423	ENSMUSG00000027423	69178	Snx5	sorting nexin 5 [Source:MGI Symbol;Acc:MGI:1916428]	ENSMUSG00000027423	Snx5	1813.89	0.779194	0.380036	2.05032	0.0403334	0.268909	protein_coding	1.83	10.625	28.7945	2.53528e-10	4.63363e-08	14.5105	10.01	9.95	9.97	11.81	11.83	11.78
ENSMUSG00000015745	ENSMUSG00000015745	67220	Plekho1	pleckstrin homology domain containing, family O member 1 [Source:MGI Symbol;Acc:MGI:1914470]	ENSMUSG00000015745	Plekho1	335.958	0.763879	0.446031	1.71261	0.0867838	0.377759	protein_coding	2.07667	8.1325	28.5346	2.7533e-10	4.99184e-08	14.429	7.36	7.22	7.44	9.43	9.34	9.48
ENSMUSG00000018920	ENSMUSG00000018920	66102	Cxcl16	chemokine (C-X-C motif) ligand 16 [Source:MGI Symbol;Acc:MGI:1932682]	ENSMUSG00000018920	Cxcl16	3523.14	1.04237	0.459895	2.26654	0.0234186	0.212375	protein_coding	2.16333	11.4567	28.5024	2.78168e-10	5.00327e-08	14.4189	10.9	10.63	10.74	12.92	12.92	12.92
ENSMUSG00000054619	ENSMUSG00000054619	70152	Mettl7a1	methyltransferase like 7A1 [Source:MGI Symbol;Acc:MGI:1916523]	ENSMUSG00000054619	Mettl7a1	1518.15	0.105239	0.593262	0.17739	0.859202	0.955347	protein_coding	-2.46333	10.1417	-28.268	2.9987e-10	5.34852e-08	14.3445	11.45	11.25	11.43	8.96	8.76	9.02
ENSMUSG00000028476	ENSMUSG00000028476	53614	Reck	reversion-inducing-cysteine-rich protein with kazal motifs [Source:MGI Symbol;Acc:MGI:1855698]	ENSMUSG00000028476	Reck	606.449	-0.0335658	0.599187	-0.0560189	0.955327	0.985279	protein_coding	-2.29	8.8125	-28.2451	3.02083e-10	5.34852e-08	14.3373	9.91	10.01	9.95	7.72	7.49	7.79
ENSMUSG00000041828	ENSMUSG00000041828	217258	Abca8a	ATP-binding cassette, sub-family A (ABC1), member 8a [Source:MGI Symbol;Acc:MGI:2386846]	ENSMUSG00000041828	Abca8a	1997.62	-0.0544864	0.695004	-0.0783972	0.937512	0.980509	protein_coding	-2.67667	10.3417	-28.1901	3.07492e-10	5.40208e-08	14.3197	11.7	11.86	11.61	9.08	8.95	9.11
ENSMUSG00000021190	ENSMUSG00000021190	19141	Lgmn	legumain [Source:MGI Symbol;Acc:MGI:1330838]	ENSMUSG00000021190	Lgmn	5433.11	0.42088	0.516377	0.815065	0.415035	0.739364	protein_coding	2.13	12.085	28.158	3.10694e-10	5.41636e-08	14.3094	11.27	11.03	11.22	13.3	13.3	13.31
ENSMUSG00000072596	ENSMUSG00000072596	13587	Ear2	eosinophil-associated, ribonuclease A family, member 2 [Source:MGI Symbol;Acc:MGI:108020]	ENSMUSG00000072596	Ear2	617.054	0.912757	0.599556	1.52239	0.127911	0.450594	protein_coding	2.94667	8.76667	27.9684	3.30375e-10	5.67822e-08	14.2485	7.41	7.79	7.39	10.42	10.52	10.49
ENSMUSG00000026628	ENSMUSG00000026628	11910	Atf3	activating transcription factor 3 [Source:MGI Symbol;Acc:MGI:109384]	ENSMUSG00000026628	Atf3	10137.1	0.638997	0.324566	1.96877	0.0489793	0.29288	protein_coding	1.46333	13.1692	27.9652	3.30726e-10	5.67822e-08	14.2474	12.7	12.67	12.67	14.18	14.13	14.12
ENSMUSG00000026480	ENSMUSG00000026480	17970	Ncf2	neutrophil cytosolic factor 2 [Source:MGI Symbol;Acc:MGI:97284]	ENSMUSG00000026480	Ncf2	785.779	0.640576	0.474004	1.35141	0.176563	0.518697	protein_coding	2.22	9.33583	27.8997	3.37844e-10	5.75682e-08	14.2263	8.25	8.56	8.4	10.63	10.59	10.65
ENSMUSG00000035385	ENSMUSG00000035385	20296	Ccl2	chemokine (C-C motif) ligand 2 [Source:MGI Symbol;Acc:MGI:98259]	ENSMUSG00000035385	Ccl2	1394.71	0.259744	0.432198	0.600983	0.547851	0.819904	protein_coding	1.67333	10.2392	27.8554	3.42761e-10	5.79296e-08	14.2119	9.5	9.43	9.57	11.21	11.18	11.13
ENSMUSG00000040181	ENSMUSG00000040181	14261	Fmo1	flavin containing monooxygenase 1 [Source:MGI Symbol;Acc:MGI:1310002]	ENSMUSG00000040181	Fmo1	852.498	-0.134787	0.457312	-0.294738	0.768194	0.920041	protein_coding	-1.94333	9.505	-27.8308	3.45527e-10	5.79296e-08	14.2039	10.31	10.38	10.3	8.45	8.43	8.28
ENSMUSG00000043953	ENSMUSG00000043953	54199	Ccrl2	chemokine (C-C motif) receptor-like 2 [Source:MGI Symbol;Acc:MGI:1920904]	ENSMUSG00000043953	Ccrl2	6824.56	0.641774	0.374769	1.71245	0.086813	0.377759	protein_coding	1.76333	12.5575	27.8122	3.47634e-10	5.79296e-08	14.1979	11.82	12.01	11.83	13.65	13.65	13.65
ENSMUSG00000025044	ENSMUSG00000025044	20288	Msr1	macrophage scavenger receptor 1 [Source:MGI Symbol;Acc:MGI:98257]	ENSMUSG00000025044	Msr1	351.626	0.472691	0.939791	0.502974	0.614982	0.855547	protein_coding	3.92333	7.5	27.6661	3.64686e-10	6.03275e-08	14.1503	5.45	5.8	5.72	9.53	9.64	9.57
ENSMUSG00000024679	ENSMUSG00000024679	68774	Ms4a6d	membrane-spanning 4-domains, subfamily A, member 6D [Source:MGI Symbol;Acc:MGI:1916024]	ENSMUSG00000024679	Ms4a6d	738.648	0.51146	0.92957	0.550211	0.582175	0.838393	protein_coding	3.85667	8.59	27.5494	3.78971e-10	6.17365e-08	14.112	6.58	6.76	7.09	10.73	10.62	10.65
ENSMUSG00000028128	ENSMUSG00000028128	14066	F3	coagulation factor III [Source:MGI Symbol;Acc:MGI:88381]	ENSMUSG00000028128	F3	490.841	-0.242799	0.481057	-0.50472	0.613756	0.855039	protein_coding	-2.14	8.67833	-27.5327	3.81071e-10	6.17365e-08	14.1065	9.47	9.58	9.5	7.43	7.31	7.39
ENSMUSG00000039883	ENSMUSG00000039883	74511	Lrrc17	leucine rich repeat containing 17 [Source:MGI Symbol;Acc:MGI:1921761]	ENSMUSG00000039883	Lrrc17	349.441	-0.2785	0.524912	-0.530565	0.59572	0.845628	protein_coding	-2.63667	8.12833	-27.519	3.82797e-10	6.17365e-08	14.102	9.02	9.07	9.17	6.3	6.45	6.6
ENSMUSG00000032577	ENSMUSG00000032577	102626	Mapkapk3	mitogen-activated protein kinase-activated protein kinase 3 [Source:MGI Symbol;Acc:MGI:2143163]	ENSMUSG00000032577	Mapkapk3	360.608	0.556592	0.418363	1.33041	0.183385	0.52922	protein_coding	1.89	8.28583	27.5071	3.84302e-10	6.17365e-08	14.0981	7.54	7.53	7.46	9.4	9.37	9.43
ENSMUSG00000027199	ENSMUSG00000027199	67092	Gatm	glycine amidinotransferase (L-arginine:glycine amidinotransferase) [Source:MGI Symbol;Acc:MGI:1914342]	ENSMUSG00000027199	Gatm	703.122	1.50547	0.662343	2.27294	0.0230298	0.210918	protein_coding	3.42333	8.72083	27.4873	3.86824e-10	6.17365e-08	14.0916	7.43	7.27	7.71	10.91	10.89	10.88
ENSMUSG00000031273	ENSMUSG00000031273	94216	Col4a6	collagen, type IV, alpha 6 [Source:MGI Symbol;Acc:MGI:2152695]	ENSMUSG00000031273	Col4a6	254.67	0.270142	0.679594	0.397505	0.690995	0.890759	protein_coding	-2.38	7.41083	-27.4519	3.91382e-10	6.20272e-08	14.0799	8.98	8.8	8.81	6.37	6.54	6.54
ENSMUSG00000043461	ENSMUSG00000043461	66183	Sptssb	serine palmitoyltransferase, small subunit B [Source:MGI Symbol;Acc:MGI:1913433]	ENSMUSG00000043461	Sptssb	5.52484	0.207179	1.19015	0.174079	0.861804	0.956541	protein_coding	-3.42	1.69917	-27.3584	4.03713e-10	6.35371e-08	14.049	3.6	3.34	3.37	0	0.03	0.02
ENSMUSG00000026358	ENSMUSG00000026358	50778	Rgs1	regulator of G-protein signaling 1 [Source:MGI Symbol;Acc:MGI:1354694]	ENSMUSG00000026358	Rgs1	11860.3	0.868673	0.459343	1.89112	0.0586081	0.317151	protein_coding	2.18667	13.2375	27.2835	4.13887e-10	6.46891e-08	14.0242	12.38	12.44	12.47	14.63	14.64	14.58
ENSMUSG00000079293	ENSMUSG00000079293	56644	Clec7a	C-type lectin domain family 7, member a [Source:MGI Symbol;Acc:MGI:1861431]	ENSMUSG00000079293	Clec7a	2979.19	0.976804	0.854948	1.14253	0.253234	0.610098	polymorphic_pseudogene	3.47667	10.7033	27.224	4.22183e-10	6.55338e-08	14.0044	9.58	9.01	9.44	12.83	12.85	12.78
ENSMUSG00000002111	ENSMUSG00000002111	20375	Spi1	spleen focus forming virus (SFFV) proviral integration oncogene [Source:MGI Symbol;Acc:MGI:98282]	ENSMUSG00000002111	Spi1	1789.95	0.787592	0.443278	1.77674	0.0756103	0.354773	protein_coding	2.09667	10.54	27.1716	4.2964e-10	6.62376e-08	13.9869	9.63	9.86	9.75	11.84	11.83	11.86
ENSMUSG00000027188	ENSMUSG00000027188	210622	Pamr1	peptidase domain containing associated with muscle regeneration 1 [Source:MGI Symbol;Acc:MGI:2445082]	ENSMUSG00000027188	Pamr1	1670.11	-0.143769	0.409469	-0.35111	0.725506	0.904297	protein_coding	-1.78333	10.5258	-27.1035	4.3955e-10	6.73076e-08	13.9641	11.29	11.27	11.23	9.42	9.46	9.56
ENSMUSG00000059923	ENSMUSG00000059923	14784	Grb2	growth factor receptor bound protein 2 [Source:MGI Symbol;Acc:MGI:95805]	ENSMUSG00000059923	Grb2	502.945	1.13159	0.456784	2.4773	0.0132382	0.15784	protein_coding	2.29	8.6425	27.0478	4.47852e-10	6.79285e-08	13.9454	7.99	7.95	7.68	10.18	10.14	10.17
ENSMUSG00000045655	ENSMUSG00000045655	219170	Fam216b	family with sequence similarity 216, member B [Source:MGI Symbol;Acc:MGI:2145738]	ENSMUSG00000045655	Fam216b	17.5382	0.415753	1.46238	0.284299	0.776181	0.923524	protein_coding	-5.24333	2.54333	-27.0289	4.50697e-10	6.79285e-08	13.9391	5.67	4.83	5.28	0	0.03	0.02
ENSMUSG00000029685	ENSMUSG00000029685	78910	Asb15	ankyrin repeat and SOCS box-containing 15 [Source:MGI Symbol;Acc:MGI:1926160]	ENSMUSG00000029685	Asb15	9.29778	0.17656	1.51282	0.116709	0.907091	0.969882	protein_coding	-4.30333	2.0925	-27.0164	4.52597e-10	6.79285e-08	13.9349	4.37	4.34	4.2	0	0	0
ENSMUSG00000038811	ENSMUSG00000038811	14710	Gngt2	guanine nucleotide binding protein (G protein), gamma transducing activity polypeptide 2 [Source:MGI Symbol;Acc:MGI:893584]	ENSMUSG00000038811	Gngt2	389.421	0.664321	0.426673	1.55698	0.119475	0.437159	protein_coding	1.96	8.37583	26.9561	4.61874e-10	6.88648e-08	13.9146	7.55	7.61	7.66	9.49	9.59	9.62
ENSMUSG00000040659	ENSMUSG00000040659	27984	Efhd2	EF hand domain containing 2 [Source:MGI Symbol;Acc:MGI:106504]	ENSMUSG00000040659	Efhd2	2245.84	0.801441	0.431727	1.85636	0.0634021	0.328096	protein_coding	2.03667	10.8775	26.8448	4.79566e-10	7.10353e-08	13.877	10.26	10	10.12	12.17	12.13	12.19
ENSMUSG00000029231	ENSMUSG00000029231	18595	Pdgfra	platelet derived growth factor receptor, alpha polypeptide [Source:MGI Symbol;Acc:MGI:97530]	ENSMUSG00000029231	Pdgfra	3120.46	-0.146128	0.385218	-0.379339	0.704436	0.895993	protein_coding	-1.74	11.4533	-26.8067	4.85795e-10	7.14907e-08	13.8641	12.23	12.03	12.2	10.4	10.39	10.45
ENSMUSG00000103800	ENSMUSG00000103800	353235	Pcdha8	protocadherin alpha 8 [Source:MGI Symbol;Acc:MGI:2681879]	ENSMUSG00000103800	Pcdha8	5.70902	-0.155541	1.62008	-0.0960082	0.923514	0.975445	protein_coding	-3.42333	1.75	-26.7273	4.99074e-10	7.29469e-08	13.8371	3.28	3.34	3.65	0	0	0
ENSMUSG00000039206	ENSMUSG00000039206	231871	Daglb	diacylglycerol lipase, beta [Source:MGI Symbol;Acc:MGI:2442032]	ENSMUSG00000039206	Daglb	529.138	0.858392	0.438066	1.9595	0.0500538	0.295573	protein_coding	2.09667	8.7825	26.7092	5.02148e-10	7.29469e-08	13.8309	8.06	7.92	8.06	10.2	10.01	10.12
ENSMUSG00000044811	ENSMUSG00000044811	140497	Cd300c2	CD300C molecule 2 [Source:MGI Symbol;Acc:MGI:2153249]	ENSMUSG00000044811	AF251705	807.742	1.29179	0.64687	1.99699	0.0458265	0.284089	protein_coding	3.2	8.99833	26.6905	5.05346e-10	7.29469e-08	13.8246	7.97	7.67	7.81	10.97	11.03	11.05
ENSMUSG00000026600	ENSMUSG00000026600	20652	Soat1	sterol O-acyltransferase 1 [Source:MGI Symbol;Acc:MGI:104665]	ENSMUSG00000026600	Soat1	747.302	0.308871	0.345832	0.893124	0.371791	0.707854	protein_coding	1.39667	9.41917	26.5973	5.21662e-10	7.48255e-08	13.7927	8.86	8.79	8.84	10.24	10.24	10.2
ENSMUSG00000025154	ENSMUSG00000025154	71085	Arhgap19	Rho GTPase activating protein 19 [Source:MGI Symbol;Acc:MGI:1918335]	ENSMUSG00000025154	Arhgap19	140.957	0.838623	0.554829	1.5115	0.130662	0.454141	protein_coding	2.63333	6.7325	26.5757	5.25536e-10	7.49071e-08	13.7853	5.8	5.66	5.48	8.26	8.26	8.32
ENSMUSG00000019817	ENSMUSG00000019817	22634	Plagl1	pleiomorphic adenoma gene-like 1 [Source:MGI Symbol;Acc:MGI:1100874]	ENSMUSG00000019817	Plagl1	78.6123	-0.189543	0.482322	-0.392981	0.694334	0.892099	protein_coding	-2.39	6.05167	-26.4427	5.50027e-10	7.79079e-08	13.7396	6.96	6.92	6.96	4.52	4.55	4.6
ENSMUSG00000059498	ENSMUSG00000059498	14131	Fcgr3	Fc receptor, IgG, low affinity III [Source:MGI Symbol;Acc:MGI:95500]	ENSMUSG00000059498	Fcgr3	2232.27	1.00942	0.659738	1.53004	0.126008	0.447532	protein_coding	3.36	10.4892	26.3339	5.71011e-10	8.03778e-08	13.702	8.84	9.38	8.92	12.42	12.4	12.4
ENSMUSG00000024990	ENSMUSG00000024990	19662	Rbp4	retinol binding protein 4, plasma [Source:MGI Symbol;Acc:MGI:97879]	ENSMUSG00000024990	Rbp4	479.152	0.18614	0.932937	0.199521	0.841856	0.94904	protein_coding	-2.87667	7.97833	-26.2925	5.79236e-10	8.10322e-08	13.6877	9.82	9.85	9.76	6.85	6.87	7.08
ENSMUSG00000091649	ENSMUSG00000091649	236451	Phf11b	PHD finger protein 11B [Source:MGI Symbol;Acc:MGI:3645789]	ENSMUSG00000091649	Phf11b	369.75	0.742784	0.43589	1.70406	0.0883695	0.381309	protein_coding	1.97333	8.2825	26.2651	5.84743e-10	8.13008e-08	13.6782	7.57	7.61	7.47	9.55	9.56	9.46
ENSMUSG00000017781	ENSMUSG00000017781	18738	Pitpna	phosphatidylinositol transfer protein, alpha [Source:MGI Symbol;Acc:MGI:99887]	ENSMUSG00000017781	Pitpna	573.36	0.884621	0.524607	1.68625	0.0917467	0.387838	protein_coding	2.61	8.78333	26.1097	6.17105e-10	8.52772e-08	13.624	7.54	7.95	7.64	10.37	10.33	10.26
ENSMUSG00000015937	ENSMUSG00000015937	26914	H2afy	H2A histone family, member Y [Source:MGI Symbol;Acc:MGI:1349392]	ENSMUSG00000015937	H2afy	614.381	0.69242	0.441687	1.56767	0.116957	0.432954	protein_coding	2	9.015	25.9929	6.42746e-10	8.82822e-08	13.583	8.14	8.23	8.37	10.19	10.23	10.32
ENSMUSG00000000594	ENSMUSG00000000594	14667	Gm2a	GM2 ganglioside activator protein [Source:MGI Symbol;Acc:MGI:95762]	ENSMUSG00000000594	Gm2a	4436.23	0.409288	0.316404	1.29356	0.195818	0.546136	protein_coding	1.36667	12.0042	25.9126	6.61037e-10	8.9032e-08	13.5548	11.44	11.51	11.44	12.85	12.83	12.81
ENSMUSG00000043496	ENSMUSG00000043496	66873	Tril	TLR4 interactor with leucine-rich repeats [Source:MGI Symbol;Acc:MGI:1914123]	ENSMUSG00000043496	Tril	257.939	0.0298495	0.692904	0.0430788	0.965639	0.988915	protein_coding	-2.88333	7.40917	-25.9072	6.62308e-10	8.9032e-08	13.5528	8.93	8.79	8.81	6.01	5.81	6.06
ENSMUSG00000070619	ENSMUSG00000070619	433779	Gm13119	predicted gene 13119 [Source:MGI Symbol;Acc:MGI:3651680]	ENSMUSG00000070619	Gm13119	1.09587	2.4456	1.7727	1.37959	0.167712	NA	protein_coding	-1.88667	0.4825	-25.9002	6.63919e-10	8.9032e-08	13.5504	1.86	2.02	1.78	0	0	0
ENSMUSG00000081218	ENSMUSG00000081218	100043216	Gm4297	predicted gene 4297 [Source:MGI Symbol;Acc:MGI:3782476]	ENSMUSG00000081218	Gm4297	1.09587	2.4456	1.7727	1.37959	0.167712	NA	protein_coding	-1.88667	0.4825	-25.9002	6.63919e-10	8.9032e-08	13.5504	1.86	2.02	1.78	0	0	0
ENSMUSG00000021775	ENSMUSG00000021775	353187	Nr1d2	nuclear receptor subfamily 1, group D, member 2 [Source:MGI Symbol;Acc:MGI:2449205]	ENSMUSG00000021775	Nr1d2	597.258	-0.34107	0.583724	-0.584299	0.559019	0.825041	protein_coding	-2.62667	8.80667	-25.8484	6.76108e-10	9.01332e-08	13.5321	9.66	9.99	9.81	7.08	7.23	7.27
ENSMUSG00000011884	ENSMUSG00000011884	56356	Gltp	glycolipid transfer protein [Source:MGI Symbol;Acc:MGI:1929253]	ENSMUSG00000011884	Gltp	1088.15	0.415503	0.400252	1.0381	0.299222	0.654996	protein_coding	1.74333	9.90667	25.6633	7.21656e-10	9.49614e-08	13.4663	9.1	9.26	9.12	10.91	10.87	10.93
ENSMUSG00000045667	ENSMUSG00000045667	276829	Smtnl2	smoothelin-like 2 [Source:MGI Symbol;Acc:MGI:2442764]	ENSMUSG00000045667	Smtnl2	1032.52	-0.175242	0.445945	-0.392968	0.694343	0.892099	protein_coding	-2.19667	9.79583	-25.6613	7.22183e-10	9.49614e-08	13.4656	10.76	10.47	10.67	8.49	8.31	8.51
ENSMUSG00000024644	ENSMUSG00000024644	66054	Cndp2	CNDP dipeptidase 2 (metallopeptidase M20 family) [Source:MGI Symbol;Acc:MGI:1913304]	ENSMUSG00000024644	Cndp2	965.079	0.50024	0.473638	1.05617	0.290892	0.646663	protein_coding	2.10333	9.64583	25.6427	7.26957e-10	9.49614e-08	13.459	8.85	8.71	8.65	10.82	10.86	10.84
ENSMUSG00000029778	ENSMUSG00000029778	11517	Adcyap1r1	adenylate cyclase activating polypeptide 1 receptor 1 [Source:MGI Symbol;Acc:MGI:108449]	ENSMUSG00000029778	Adcyap1r1	161.981	-0.114149	0.685455	-0.16653	0.86774	0.957438	protein_coding	-2.84667	6.76167	-25.6328	7.29494e-10	9.49614e-08	13.4554	8.09	8.21	7.97	5.3	5.16	5.27
ENSMUSG00000032688	ENSMUSG00000032688	240354	Malt1	MALT1 paracaspase [Source:MGI Symbol;Acc:MGI:2445027]	ENSMUSG00000032688	Malt1	1109.21	0.238104	0.388093	0.613522	0.539531	0.814487	protein_coding	1.58667	9.95583	25.6182	7.33276e-10	9.49614e-08	13.4502	9.31	9.14	9.23	10.79	10.79	10.86
ENSMUSG00000029182	ENSMUSG00000029182	75434	1700001C02Rik	RIKEN cDNA 1700001C02 gene [Source:MGI Symbol;Acc:MGI:1922684]	ENSMUSG00000029182	1700001C02Rik	7.57321	0.526141	0.979547	0.537127	0.59118	0.842881	protein_coding	-4.03	1.89583	-25.5799	7.4331e-10	9.51482e-08	13.4365	3.98	3.72	4.44	0	0.03	0.02
ENSMUSG00000061740	ENSMUSG00000061740	56448	Cyp2d22	cytochrome P450, family 2, subfamily d, polypeptide 22 [Source:MGI Symbol;Acc:MGI:1929474]	ENSMUSG00000061740	Cyp2d22	484.851	-0.187112	0.42744	-0.437751	0.661566	0.877269	protein_coding	-1.84333	8.7275	-25.5748	7.44639e-10	9.51482e-08	13.4347	9.49	9.53	9.39	7.71	7.58	7.59
ENSMUSG00000015354	ENSMUSG00000015354	76477	Pcolce2	procollagen C-endopeptidase enhancer 2 [Source:MGI Symbol;Acc:MGI:1923727]	ENSMUSG00000015354	Pcolce2	2237.48	0.359386	0.828156	0.433959	0.664318	0.879163	protein_coding	-3.11667	10.4125	-25.5647	7.47314e-10	9.51482e-08	13.4311	12.32	11.8	12.25	9.06	9	8.96
ENSMUSG00000020914	ENSMUSG00000020914	21973	Top2a	topoisomerase (DNA) II alpha [Source:MGI Symbol;Acc:MGI:98790]	ENSMUSG00000020914	Top2a	320.655	-0.0875079	0.518357	-0.168818	0.86594	0.956973	protein_coding	1.66	8.02333	25.5012	7.64389e-10	9.67316e-08	13.4083	7.21	7.3	7.16	8.88	8.91	8.86
ENSMUSG00000070390	ENSMUSG00000070390	637515	Nlrp1b	NLR family, pyrin domain containing 1B [Source:MGI Symbol;Acc:MGI:3582959]	ENSMUSG00000070390	Nlrp1b	88.039	1.51668	0.509987	2.97397	0.00293977	0.0764812	protein_coding	2.62667	6.00083	25.4869	7.68287e-10	9.67316e-08	13.4031	5.32	5.23	5	7.82	7.84	7.77
ENSMUSG00000049037	ENSMUSG00000049037	269799	Clec4a1	C-type lectin domain family 4, member a1 [Source:MGI Symbol;Acc:MGI:3036291]	ENSMUSG00000049037	Clec4a1	375.744	1.41869	0.6491	2.18563	0.0288425	0.232079	protein_coding	3.24	7.8675	25.4502	7.78393e-10	9.74626e-08	13.3899	7.02	6.41	6.69	9.95	9.98	9.91
ENSMUSG00000015355	ENSMUSG00000015355	12506	Cd48	CD48 antigen [Source:MGI Symbol;Acc:MGI:88339]	ENSMUSG00000015355	Cd48	706.282	0.823694	0.483503	1.7036	0.0884567	0.381309	protein_coding	2.18333	9.1475	25.3885	7.95719e-10	9.90845e-08	13.3677	8.33	8.4	8.31	10.49	10.59	10.51
ENSMUSG00000020100	ENSMUSG00000020100	71279	Slc29a3	solute carrier family 29 (nucleoside transporters), member 3 [Source:MGI Symbol;Acc:MGI:1918529]	ENSMUSG00000020100	Slc29a3	556.341	0.601723	0.413229	1.45615	0.145352	0.476553	protein_coding	1.9	8.91083	25.2782	8.27781e-10	1.02514e-07	13.3277	8.26	8.13	8.05	10.03	10.05	10.06
ENSMUSG00000091962	ENSMUSG00000091962	637896	Vmn2r78	vomeronasal 2, receptor 78 [Source:MGI Symbol;Acc:MGI:3761335]	ENSMUSG00000091962	Vmn2r78	6.19339	1.02451	1.61674	0.633688	0.526284	0.809181	protein_coding	-4.02667	1.76167	-25.2458	8.37455e-10	1.03039e-07	13.316	4.19	3.61	4.28	0	0	0
ENSMUSG00000022893	ENSMUSG00000022893	11504	Adamts1	a disintegrin-like and metallopeptidase (reprolysin type) with thrombospondin type 1 motif, 1 [Source:MGI Symbol;Acc:MGI:109249]	ENSMUSG00000022893	Adamts1	4494.38	-0.369541	0.390935	-0.945274	0.344519	0.689962	protein_coding	-1.74	11.9633	-25.2337	8.41118e-10	1.03039e-07	13.3116	12.48	12.68	12.51	10.81	10.83	10.81
ENSMUSG00000046532	ENSMUSG00000046532	11835	Ar	androgen receptor [Source:MGI Symbol;Acc:MGI:88064]	ENSMUSG00000046532	Ar	309.9	-0.0146785	0.593918	-0.0247147	0.980283	0.993898	protein_coding	-2.23667	7.86	-25.2055	8.49672e-10	1.03528e-07	13.3013	9.01	8.97	8.99	6.62	6.96	6.68
ENSMUSG00000091415	ENSMUSG00000091415	633979	Ak9	adenylate kinase 9 [Source:MGI Symbol;Acc:MGI:2685080]	ENSMUSG00000091415	Ak9	16.8649	0.514722	1.35238	0.380605	0.703496	0.895993	protein_coding	-5.25	2.50667	-25.1723	8.59915e-10	1.04215e-07	13.2892	5.49	5.07	5.24	0	0.03	0.02
ENSMUSG00000074207	ENSMUSG00000074207	11522	Adh1	alcohol dehydrogenase 1 (class I) [Source:MGI Symbol;Acc:MGI:87921]	ENSMUSG00000074207	Adh1	3021.72	0.14961	0.498076	0.300376	0.763891	0.918827	protein_coding	-1.76333	11.2775	-25.104	8.81344e-10	1.05154e-07	13.2643	12.34	12.16	12.28	10.47	10.49	10.53
ENSMUSG00000021886	ENSMUSG00000021886	14744	Gpr65	G-protein coupled receptor 65 [Source:MGI Symbol;Acc:MGI:108031]	ENSMUSG00000021886	Gpr65	517.775	1.22721	0.451627	2.7173	0.0065816	0.111106	protein_coding	2.26333	8.67083	25.0933	8.84764e-10	1.05154e-07	13.2604	8.09	7.94	7.87	10.15	10.31	10.23
ENSMUSG00000006398	ENSMUSG00000006398	107995	Cdc20	cell division cycle 20 [Source:MGI Symbol;Acc:MGI:1859866]	ENSMUSG00000006398	Cdc20	206.685	-0.898803	0.657622	-1.36675	0.171704	0.511678	protein_coding	2.19333	7.095	25.0898	8.85887e-10	1.05154e-07	13.2591	5.8	5.72	5.55	7.95	7.75	7.95
ENSMUSG00000040613	ENSMUSG00000040613	11810	Apobec1	apolipoprotein B mRNA editing enzyme, catalytic polypeptide 1 [Source:MGI Symbol;Acc:MGI:103298]	ENSMUSG00000040613	Apobec1	995.491	0.895281	0.544594	1.64394	0.100188	0.403747	protein_coding	2.38667	9.54583	25.062	8.9484e-10	1.05154e-07	13.2489	8.68	8.54	8.87	11.08	11.14	11.03
ENSMUSG00000040528	ENSMUSG00000040528	380732	Milr1	mast cell immunoglobulin like receptor 1 [Source:MGI Symbol;Acc:MGI:2685731]	ENSMUSG00000040528	Milr1	208.957	0.72129	0.531586	1.35687	0.174824	0.516806	protein_coding	2.44667	7.34583	25.0586	8.95938e-10	1.05154e-07	13.2476	6.3	6.46	6.24	8.77	8.74	8.83
ENSMUSG00000019970	ENSMUSG00000019970	20393	Sgk1	serum/glucocorticoid regulated kinase 1 [Source:MGI Symbol;Acc:MGI:1340062]	ENSMUSG00000019970	Sgk1	3915.32	-0.0486921	0.428094	-0.113742	0.909443	0.970952	protein_coding	1.44333	11.7408	25.0552	8.97058e-10	1.05154e-07	13.2464	11.05	10.95	11.05	12.45	12.47	12.46
ENSMUSG00000060216	ENSMUSG00000060216	216869	Arrb2	arrestin, beta 2 [Source:MGI Symbol;Acc:MGI:99474]	ENSMUSG00000060216	Arrb2	726.167	0.753537	0.5452	1.38213	0.166932	0.504144	protein_coding	2.64333	9.11	25.0457	9.00139e-10	1.05154e-07	13.2429	7.93	8.21	7.78	10.64	10.61	10.6
ENSMUSG00000068874	ENSMUSG00000068874	20341	Selenbp1	selenium binding protein 1 [Source:MGI Symbol;Acc:MGI:96825]	ENSMUSG00000068874	Selenbp1	1739.25	0.218547	0.576205	0.379288	0.704474	0.895993	protein_coding	-2.33667	10.365	-24.9736	9.23974e-10	1.07385e-07	13.2164	11.76	11.4	11.65	9.3	9.19	9.31
ENSMUSG00000030214	ENSMUSG00000030214	66857	Plbd1	phospholipase B domain containing 1 [Source:MGI Symbol;Acc:MGI:1914107]	ENSMUSG00000030214	Plbd1	2777.33	0.801898	0.385402	2.08068	0.0374631	0.259203	protein_coding	1.82333	11.2317	24.9062	9.46891e-10	1.09487e-07	13.1916	10.59	10.73	10.49	12.43	12.44	12.41
ENSMUSG00000004951	ENSMUSG00000004951	15507	Hspb1	heat shock protein 1 [Source:MGI Symbol;Acc:MGI:96240]	ENSMUSG00000004951	Hspb1	7078.83	-0.322677	0.346726	-0.930638	0.352041	0.695438	protein_coding	-1.63	12.6617	-24.8706	9.59284e-10	1.1025e-07	13.1784	13.28	13.13	13.24	11.59	11.55	11.62
ENSMUSG00000055301	ENSMUSG00000055301	11529	Adh7	alcohol dehydrogenase 7 (class IV), mu or sigma polypeptide [Source:MGI Symbol;Acc:MGI:87926]	ENSMUSG00000055301	Adh7	863.485	-0.0684832	0.910012	-0.0752553	0.940012	0.980561	protein_coding	-2.70333	8.88333	-24.8593	9.6322e-10	1.1025e-07	13.1742	10.42	10.67	10.44	7.75	7.66	8.01
ENSMUSG00000021822	ENSMUSG00000021822	18792	Plau	plasminogen activator, urokinase [Source:MGI Symbol;Acc:MGI:97611]	ENSMUSG00000021822	Plau	287.148	1.12051	0.588536	1.90389	0.056925	0.313138	protein_coding	2.78	7.6525	24.8337	9.72277e-10	1.10693e-07	13.1647	6.64	6.43	6.85	9.42	9.48	9.36
ENSMUSG00000001750	ENSMUSG00000001750	27060	Tcirg1	T cell, immune regulator 1, ATPase, H+ transporting, lysosomal V0 protein A3 [Source:MGI Symbol;Acc:MGI:1350931]	ENSMUSG00000001750	Tcirg1	1951.03	0.628082	0.43938	1.42947	0.152868	0.486577	protein_coding	1.94	10.6875	24.8208	9.76857e-10	1.10693e-07	13.16	10.01	9.91	9.89	11.88	11.87	11.88
ENSMUSG00000040562	ENSMUSG00000040562	14863	Gstm2	glutathione S-transferase, mu 2 [Source:MGI Symbol;Acc:MGI:95861]	ENSMUSG00000040562	Gstm2	1364.66	-0.220379	0.379677	-0.580437	0.56162	0.826445	protein_coding	-1.69667	10.2633	-24.7441	1.00467e-09	1.13278e-07	13.1315	10.97	10.87	10.89	9.15	9.3	9.19
ENSMUSG00000059248	ENSMUSG00000059248	53860	2021-09-09	septin 9 [Source:MGI Symbol;Acc:MGI:1858222]	ENSMUSG00000059248	2021-09-09	1191.94	-0.382721	0.469963	-0.814363	0.415437	0.73974	protein_coding	1.48667	9.9625	24.6001	1.05923e-09	1.18838e-07	13.0778	9.05	9.05	9.16	10.6	10.52	10.6
ENSMUSG00000038623	ENSMUSG00000038623	107769	Tm6sf1	transmembrane 6 superfamily member 1 [Source:MGI Symbol;Acc:MGI:1933209]	ENSMUSG00000038623	Tm6sf1	263.95	1.11098	0.486619	2.28306	0.0224267	0.208187	protein_coding	2.46	7.68333	24.5439	1.08144e-09	1.20732e-07	13.0567	6.91	6.78	6.69	9.18	9.22	9.36
ENSMUSG00000027533	ENSMUSG00000027533	16592	Fabp5	fatty acid binding protein 5, epidermal [Source:MGI Symbol;Acc:MGI:101790]	ENSMUSG00000027533	Fabp5	471.909	0.339089	0.604134	0.561281	0.574606	0.833761	protein_coding	2.53	8.43417	24.5043	1.09738e-09	1.21911e-07	13.0418	7.22	7.37	7.25	9.75	9.9	9.78
ENSMUSG00000027698	ENSMUSG00000027698	320024	Nceh1	neutral cholesterol ester hydrolase 1 [Source:MGI Symbol;Acc:MGI:2443191]	ENSMUSG00000027698	Nceh1	384.222	0.75691	0.447389	1.69184	0.0906763	0.384688	protein_coding	1.87333	8.3225	24.4568	1.11685e-09	1.2347e-07	13.0239	7.84	7.64	7.6	9.6	9.53	9.57
ENSMUSG00000004207	ENSMUSG00000004207	19156	Psap	prosaposin [Source:MGI Symbol;Acc:MGI:97783]	ENSMUSG00000004207	Psap	25703	0.520724	0.352893	1.47558	0.140055	0.468848	protein_coding	1.58333	14.5008	24.4211	1.13172e-09	1.24437e-07	13.0105	13.85	13.99	13.82	15.47	15.46	15.48
ENSMUSG00000018008	ENSMUSG00000018008	72318	Cyth4	cytohesin 4 [Source:MGI Symbol;Acc:MGI:2441702]	ENSMUSG00000018008	Cyth4	1702.83	0.614224	0.540829	1.13571	0.256079	0.612545	protein_coding	2.50333	10.3608	24.3903	1.14475e-09	1.24437e-07	12.9988	9.24	9.46	9.11	11.77	11.76	11.79
ENSMUSG00000060317	ENSMUSG00000060317	209186	Acnat2	acyl-coenzyme A amino acid N-acyltransferase 2 [Source:MGI Symbol;Acc:MGI:2444345]	ENSMUSG00000060317	Acnat2	1.39426	4.00373	2.32497	1.72205	0.0850596	NA	protein_coding	-2.47	0.6175	-24.3867	1.14627e-09	1.24437e-07	12.9975	2.6	2.61	2.2	0	0	0
ENSMUSG00000032562	ENSMUSG00000032562	14678	Gnai2	guanine nucleotide binding protein (G protein), alpha inhibiting 2 [Source:MGI Symbol;Acc:MGI:95772]	ENSMUSG00000032562	Gnai2	1629.36	0.752915	0.470758	1.59937	0.109739	0.420098	protein_coding	2.31667	10.3767	24.366	1.15515e-09	1.24437e-07	12.9896	9.32	9.62	9.31	11.71	11.73	11.76
ENSMUSG00000025534	ENSMUSG00000025534	110006	Gusb	glucuronidase, beta [Source:MGI Symbol;Acc:MGI:95872]	ENSMUSG00000025534	Gusb	1171.23	0.274726	0.372222	0.73807	0.460472	0.769871	protein_coding	1.40333	10.0475	24.3608	1.15737e-09	1.24437e-07	12.9877	9.47	9.52	9.39	10.88	10.82	10.89
ENSMUSG00000069378	ENSMUSG00000069378	225518	Prdm6	PR domain containing 6 [Source:MGI Symbol;Acc:MGI:2684938]	ENSMUSG00000069378	Prdm6	450.954	-0.0616429	0.430534	-0.143178	0.88615	0.962118	protein_coding	-1.74333	8.62083	-24.3581	1.15855e-09	1.24437e-07	12.9866	9.36	9.34	9.52	7.71	7.69	7.59
ENSMUSG00000000318	ENSMUSG00000000318	17312	Clec10a	C-type lectin domain family 10, member A [Source:MGI Symbol;Acc:MGI:96975]	ENSMUSG00000000318	Clec10a	88.3611	0.417658	0.76722	0.544379	0.586181	0.839514	protein_coding	3.61333	5.71	24.2462	1.20792e-09	1.28086e-07	12.9442	3.74	4.27	3.78	7.64	7.45	7.54
ENSMUSG00000033960	ENSMUSG00000033960	240185	Jcad	junctional cadherin 5 associated [Source:MGI Symbol;Acc:MGI:2685174]	ENSMUSG00000033960	9430020K01Rik	1331.98	-0.257467	0.326893	-0.787619	0.43092	0.751323	protein_coding	-1.36333	10.2717	-24.2384	1.21144e-09	1.28086e-07	12.9412	10.78	10.81	10.73	9.46	9.39	9.38
ENSMUSG00000056069	ENSMUSG00000056069	223433	Otulinl	OTU deubiquitinase with linear linkage specificity like [Source:MGI Symbol;Acc:MGI:2687281]	ENSMUSG00000056069	Fam105a	1129.17	0.509488	0.485201	1.05005	0.293693	0.649397	protein_coding	2.2	9.8575	24.2332	1.21378e-09	1.28086e-07	12.9392	8.78	9.1	8.79	11.1	11.07	11.1
ENSMUSG00000031494	ENSMUSG00000031494	170786	Cd209a	CD209a antigen [Source:MGI Symbol;Acc:MGI:2157942]	ENSMUSG00000031494	Cd209a	329.468	0.526851	0.365988	1.43953	0.15	0.482906	protein_coding	1.61333	8.20917	24.224	1.21799e-09	1.28086e-07	12.9357	7.56	7.5	7.68	9.21	9.24	9.13
ENSMUSG00000029636	ENSMUSG00000029636	245880	Wasf3	WAS protein family, member 3 [Source:MGI Symbol;Acc:MGI:2658986]	ENSMUSG00000029636	Wasf3	155.335	0.304978	0.643509	0.47393	0.63555	0.86565	protein_coding	-2.45	6.77583	-24.2178	1.22078e-09	1.28086e-07	12.9334	8.35	8.02	8.16	5.71	5.81	5.66
ENSMUSG00000041836	ENSMUSG00000041836	19267	Ptpre	protein tyrosine phosphatase, receptor type, E [Source:MGI Symbol;Acc:MGI:97813]	ENSMUSG00000041836	Ptpre	463.613	0.726531	0.426623	1.70298	0.0885715	0.381309	protein_coding	1.95	8.62167	24.1764	1.23988e-09	1.29491e-07	12.9176	7.84	7.99	7.85	9.89	9.79	9.85
ENSMUSG00000040488	ENSMUSG00000040488	108075	Ltbp4	latent transforming growth factor beta binding protein 4 [Source:MGI Symbol;Acc:MGI:1321395]	ENSMUSG00000040488	Ltbp4	2726.95	-0.0178755	0.597844	-0.0299	0.976147	0.992037	protein_coding	-2.46	10.9792	-24.1405	1.25667e-09	1.30642e-07	12.9039	12.23	12.12	12.14	9.73	9.61	9.77
ENSMUSG00000021032	ENSMUSG00000021032	64242	Ngb	neuroglobin [Source:MGI Symbol;Acc:MGI:2151886]	ENSMUSG00000021032	Ngb	75.3167	-0.0715236	0.866624	-0.0825312	0.934224	0.980154	protein_coding	-4.17	5.24583	-24.0715	1.28969e-09	1.33171e-07	12.8774	7.03	7.32	6.99	3.2	2.61	3.02
ENSMUSG00000037003	ENSMUSG00000037003	209039	Tns2	tensin 2 [Source:MGI Symbol;Acc:MGI:2387586]	ENSMUSG00000037003	Tns2	1089.36	-0.188591	0.522763	-0.360758	0.71828	0.900751	protein_coding	-2.27333	9.77167	-24.0652	1.29275e-09	1.33171e-07	12.875	10.75	10.71	10.69	8.44	8.33	8.56
ENSMUSG00000040147	ENSMUSG00000040147	109731	Maob	monoamine oxidase B [Source:MGI Symbol;Acc:MGI:96916]	ENSMUSG00000040147	Maob	428.698	-0.202802	0.409441	-0.495315	0.620378	0.857924	protein_coding	-1.61	8.5675	-24.0173	1.3163e-09	1.34983e-07	12.8566	9.2	9.29	9.2	7.56	7.74	7.56
ENSMUSG00000004631	ENSMUSG00000004631	20392	Sgce	sarcoglycan, epsilon [Source:MGI Symbol;Acc:MGI:1329042]	ENSMUSG00000004631	Sgce	640.061	-0.210841	0.355676	-0.59279	0.553322	0.823039	protein_coding	-1.52667	9.19333	-23.9929	1.32845e-09	1.35615e-07	12.8472	9.85	9.73	9.77	8.22	8.23	8.32
ENSMUSG00000098557	ENSMUSG00000098557	239217	Kctd12	potassium channel tetramerisation domain containing 12 [Source:MGI Symbol;Acc:MGI:2145823]	ENSMUSG00000098557	Kctd12	358.473	0.909018	0.55569	1.63584	0.101874	0.406546	protein_coding	2.73333	8.05917	23.9322	1.3593e-09	1.38143e-07	12.8238	6.85	7.04	6.92	9.64	9.68	9.69
ENSMUSG00000047976	ENSMUSG00000047976	16485	Kcna1	potassium voltage-gated channel, shaker-related subfamily, member 1 [Source:MGI Symbol;Acc:MGI:96654]	ENSMUSG00000047976	Kcna1	16.8735	0.621398	2.18862	0.283922	0.77647	0.923524	protein_coding	-5.31667	2.5025	-23.8861	1.38327e-09	1.39951e-07	12.806	5.67	4.88	5.4	0	0	0
ENSMUSG00000029413	ENSMUSG00000029413	67111	Naaa	N-acylethanolamine acid amidase [Source:MGI Symbol;Acc:MGI:1914361]	ENSMUSG00000029413	Naaa	1462.33	0.824623	0.378347	2.17954	0.0292915	0.233431	protein_coding	1.7	10.31	23.8656	1.39407e-09	1.40417e-07	12.798	9.91	9.7	9.73	11.54	11.44	11.46
ENSMUSG00000048779	ENSMUSG00000048779	233571	P2ry6	pyrimidinergic receptor P2Y, G-protein coupled, 6 [Source:MGI Symbol;Acc:MGI:2673874]	ENSMUSG00000048779	P2ry6	636.761	1.26651	0.624498	2.02805	0.0425549	0.276152	protein_coding	2.91667	8.70417	23.7092	1.47959e-09	1.48372e-07	12.7372	7.94	7.4	7.81	10.64	10.63	10.63
ENSMUSG00000056427	ENSMUSG00000056427	20564	Slit3	slit guidance ligand 3 [Source:MGI Symbol;Acc:MGI:1315202]	ENSMUSG00000056427	Slit3	906.098	0.17227	0.566928	0.303865	0.761231	0.91791	protein_coding	-2.11333	9.44083	-23.6135	1.53477e-09	1.5265e-07	12.6998	10.68	10.48	10.65	8.58	8.35	8.54
ENSMUSG00000028980	ENSMUSG00000028980	100198	H6pd	hexose-6-phosphate dehydrogenase (glucose 1-dehydrogenase) [Source:MGI Symbol;Acc:MGI:2140356]	ENSMUSG00000028980	H6pd	2144.51	-0.102923	0.358597	-0.287016	0.7741	0.922534	protein_coding	-1.55667	10.9383	-23.5928	1.54701e-09	1.5265e-07	12.6917	11.65	11.55	11.58	10.09	10.01	10.01
ENSMUSG00000045364	ENSMUSG00000045364	230405	Ifne	interferon epsilon [Source:MGI Symbol;Acc:MGI:2667156]	ENSMUSG00000045364	Ifne	1.09022	1.79991	1.60187	1.12363	0.261171	NA	protein_coding	-1.75	0.448333	-23.5874	1.55022e-09	1.5265e-07	12.6895	1.86	1.61	1.78	0	0	0
ENSMUSG00000024397	ENSMUSG00000024397	11629	Aif1	allograft inflammatory factor 1 [Source:MGI Symbol;Acc:MGI:1343098]	ENSMUSG00000024397	Aif1	719.792	1.55712	0.854065	1.82319	0.0682748	0.340313	protein_coding	3.84667	8.5375	23.5767	1.55661e-09	1.5265e-07	12.6853	7.4	6.68	7.29	10.96	11.05	10.9
ENSMUSG00000049723	ENSMUSG00000049723	17381	Mmp12	matrix metallopeptidase 12 [Source:MGI Symbol;Acc:MGI:97005]	ENSMUSG00000049723	Mmp12	5354.67	1.91764	0.832079	2.30464	0.0211866	0.20314	protein_coding	3.86667	11.3783	23.5627	1.56501e-09	1.5265e-07	12.6798	10.27	9.72	10.26	13.96	13.98	13.91
ENSMUSG00000001870	ENSMUSG00000001870	268977	Ltbp1	latent transforming growth factor beta binding protein 1 [Source:MGI Symbol;Acc:MGI:109151]	ENSMUSG00000001870	Ltbp1	3171.73	-0.442515	0.295417	-1.49793	0.13415	0.45886	protein_coding	-1.38667	11.5333	-23.5619	1.56546e-09	1.5265e-07	12.6795	11.96	11.91	11.91	10.53	10.56	10.53
ENSMUSG00000049100	ENSMUSG00000049100	18526	Pcdh10	protocadherin 10 [Source:MGI Symbol;Acc:MGI:1338042]	ENSMUSG00000049100	Pcdh10	15.0145	0.613619	1.33662	0.459083	0.646175	0.870054	protein_coding	-5.11667	2.40917	-23.547	1.57446e-09	1.5265e-07	12.6737	5.37	4.54	5.44	0	0	0
ENSMUSG00000025743	ENSMUSG00000025743	20970	Sdc3	syndecan 3 [Source:MGI Symbol;Acc:MGI:1349163]	ENSMUSG00000025743	Sdc3	875.719	0.403632	0.476487	0.8471	0.396939	0.725977	protein_coding	2.06667	9.50833	23.5442	1.57614e-09	1.5265e-07	12.6726	8.64	8.62	8.5	10.64	10.59	10.73
ENSMUSG00000033863	ENSMUSG00000033863	16601	Klf9	Kruppel-like factor 9 [Source:MGI Symbol;Acc:MGI:1333856]	ENSMUSG00000033863	Klf9	1331.7	-0.533432	0.352274	-1.51425	0.129962	0.453371	protein_coding	-1.63	10.2317	-23.4602	1.62801e-09	1.57002e-07	12.6395	10.65	10.81	10.58	9.1	9.01	9.04
ENSMUSG00000032783	ENSMUSG00000032783	78733	Troap	trophinin associated protein [Source:MGI Symbol;Acc:MGI:1925983]	ENSMUSG00000032783	Troap	38.2888	0.0102473	0.534749	0.0191627	0.984711	0.995529	protein_coding	1.79333	4.9725	23.3739	1.68323e-09	1.61587e-07	12.6053	4.19	4.02	4.1	5.83	5.91	5.95
ENSMUSG00000032377	ENSMUSG00000032377	235527	Plscr4	phospholipid scramblase 4 [Source:MGI Symbol;Acc:MGI:2143267]	ENSMUSG00000032377	Plscr4	619.177	-0.00138962	0.379276	-0.00366388	0.997077	0.998774	protein_coding	-1.52	9.12917	-23.3638	1.68981e-09	1.61587e-07	12.6013	9.9	9.76	9.86	8.34	8.37	8.25
ENSMUSG00000027750	ENSMUSG00000027750	50706	Postn	periostin, osteoblast specific factor [Source:MGI Symbol;Acc:MGI:1926321]	ENSMUSG00000027750	Postn	1862.16	-0.968397	0.542147	-1.78623	0.0740628	0.350889	protein_coding	1.40333	10.44	23.2366	1.77539e-09	1.69058e-07	12.5507	9.4	9.49	9.41	10.88	10.84	10.79
ENSMUSG00000070873	ENSMUSG00000070873	232801	Lilra5	leukocyte immunoglobulin-like receptor, subfamily A (with TM domain), member 5 [Source:MGI Symbol;Acc:MGI:3647196]	ENSMUSG00000070873	Lilra5	285.414	2.02043	0.533192	3.78931	0.000151067	0.0157109	protein_coding	2.88	7.51167	23.208	1.79526e-09	1.70234e-07	12.5393	6.79	6.62	6.92	9.61	9.66	9.7
ENSMUSG00000022488	ENSMUSG00000022488	105855	Nckap1l	NCK associated protein 1 like [Source:MGI Symbol;Acc:MGI:1926063]	ENSMUSG00000022488	Nckap1l	1671.17	0.896273	0.479069	1.87087	0.0613637	0.323058	protein_coding	2.33	10.3825	23.1523	1.83474e-09	1.73253e-07	12.517	9.38	9.75	9.35	11.86	11.84	11.77
ENSMUSG00000053687	ENSMUSG00000053687	319446	Dpep2	dipeptidase 2 [Source:MGI Symbol;Acc:MGI:2442042]	ENSMUSG00000053687	Dpep2	561.702	0.355224	0.713007	0.498205	0.61834	0.85712	protein_coding	3.07333	8.46917	23.1375	1.84541e-09	1.73538e-07	12.511	6.77	7.05	7.37	10.17	10.13	10.11
ENSMUSG00000024663	ENSMUSG00000024663	74760	Rab3il1	RAB3A interacting protein (rabin3)-like 1 [Source:MGI Symbol;Acc:MGI:1922010]	ENSMUSG00000024663	Rab3il1	971.627	0.757153	0.470229	1.61018	0.107359	0.41602	protein_coding	2.14667	9.63167	23.0386	1.91831e-09	1.79648e-07	12.4713	9.01	8.72	8.7	11.01	10.91	10.95
ENSMUSG00000000126	ENSMUSG00000000126	216795	Wnt9a	wingless-type MMTV integration site family, member 9A [Source:MGI Symbol;Acc:MGI:2446084]	ENSMUSG00000000126	Wnt9a	220.251	-0.140186	0.528897	-0.265054	0.790968	0.928447	protein_coding	-2.26	7.4675	-22.9554	1.98212e-09	1.83931e-07	12.4377	8.43	8.36	8.52	6.32	5.98	6.23
ENSMUSG00000020251	ENSMUSG00000020251	74782	Glt8d2	glycosyltransferase 8 domain containing 2 [Source:MGI Symbol;Acc:MGI:1922032]	ENSMUSG00000020251	Glt8d2	166.451	0.136405	0.654524	0.208403	0.834915	0.946155	protein_coding	-2.63333	6.86	-22.9505	1.98597e-09	1.83931e-07	12.4357	8.18	8.37	8.13	5.37	5.64	5.77
ENSMUSG00000052889	ENSMUSG00000052889	18751	Prkcb	protein kinase C, beta [Source:MGI Symbol;Acc:MGI:97596]	ENSMUSG00000052889	Prkcb	352.923	1.09757	0.434181	2.5279	0.0114748	0.148146	protein_coding	2.19333	8.1625	22.9464	1.98923e-09	1.83931e-07	12.434	7.42	7.62	7.25	9.64	9.62	9.61
ENSMUSG00000074342	ENSMUSG00000074342	433638	I830077J02Rik	RIKEN cDNA I830077J02 gene [Source:MGI Symbol;Acc:MGI:3588284]	ENSMUSG00000074342	I830077J02Rik	146.636	1.35581	0.753647	1.799	0.0720194	0.346485	protein_coding	3.65667	6.31833	22.9086	2.01906e-09	1.83931e-07	12.4188	4.67	5.07	5.1	8.57	8.75	8.49
ENSMUSG00000055567	ENSMUSG00000055567	329178	Unc80	unc-80, NALCN activator [Source:MGI Symbol;Acc:MGI:2652882]	ENSMUSG00000055567	Unc80	22.5816	1.3803	1.97004	0.700644	0.483525	0.783078	protein_coding	-5.92667	2.645	-22.8995	2.02634e-09	1.83931e-07	12.4151	6.47	5.23	6.1	0	0	0.02
ENSMUSG00000033327	ENSMUSG00000033327	81877	Tnxb	tenascin XB [Source:MGI Symbol;Acc:MGI:1932137]	ENSMUSG00000033327	Tnxb	726.139	-0.0185617	0.72419	-0.0256309	0.979552	0.993677	protein_coding	-2.64667	8.82333	-22.8991	2.02668e-09	1.83931e-07	12.4149	10.22	10.45	10.16	7.74	7.41	7.74
ENSMUSG00000025232	ENSMUSG00000025232	15211	Hexa	hexosaminidase A [Source:MGI Symbol;Acc:MGI:96073]	ENSMUSG00000025232	Hexa	2579.31	0.43286	0.290995	1.48752	0.136878	0.463244	protein_coding	1.25	11.2383	22.8985	2.02717e-09	1.83931e-07	12.4146	10.8	10.81	10.72	12.03	12.03	12.02
ENSMUSG00000042988	ENSMUSG00000042988	77583	Notum	notum palmitoleoyl-protein carboxylesterase [Source:MGI Symbol;Acc:MGI:1924833]	ENSMUSG00000042988	Notum	193.864	-0.0749351	0.436395	-0.171714	0.863662	0.956973	protein_coding	-1.81	7.40333	-22.8962	2.02898e-09	1.83931e-07	12.4137	8.13	8.26	8.21	6.39	6.39	6.39
ENSMUSG00000023277	ENSMUSG00000023277	23999	Twf2	twinfilin actin binding protein 2 [Source:MGI Symbol;Acc:MGI:1346078]	ENSMUSG00000023277	Twf2	558.614	0.541968	0.431514	1.25597	0.209128	0.563243	protein_coding	1.89333	8.90417	22.7735	2.13003e-09	1.92322e-07	12.3638	8.2	8.23	7.97	10.04	9.98	10.06
ENSMUSG00000040274	ENSMUSG00000040274	12571	Cdk6	cyclin-dependent kinase 6 [Source:MGI Symbol;Acc:MGI:1277162]	ENSMUSG00000040274	Cdk6	747.829	0.484107	0.416677	1.16183	0.245304	0.601823	protein_coding	1.69667	9.34417	22.7588	2.14251e-09	1.92681e-07	12.3578	8.8	8.61	8.64	10.44	10.36	10.34
ENSMUSG00000019899	ENSMUSG00000019899	16773	Lama2	laminin, alpha 2 [Source:MGI Symbol;Acc:MGI:99912]	ENSMUSG00000019899	Lama2	1063.65	-0.0407408	0.376737	-0.108141	0.913884	0.973072	protein_coding	-1.36667	9.91167	-22.7352	2.1627e-09	1.93728e-07	12.3482	10.55	10.59	10.55	9.25	9.23	9.11
ENSMUSG00000036242	ENSMUSG00000036242	67419	Armh4	armadillo-like helical domain containing 4 [Source:MGI Symbol;Acc:MGI:1914669]	ENSMUSG00000036242	3632451O06Rik	293.372	-0.0323128	0.719721	-0.0448963	0.96419	0.988122	protein_coding	-2.84667	7.53583	-22.667	2.22228e-09	1.98282e-07	12.3202	9	8.95	9.03	6.2	6.24	6
ENSMUSG00000036908	ENSMUSG00000036908	54445	Unc93b1	unc-93 homolog B1, TLR signaling regulator [Source:MGI Symbol;Acc:MGI:1859307]	ENSMUSG00000036908	Unc93b1	3190.91	0.931961	0.476792	1.95465	0.0506246	0.296783	protein_coding	2.37667	11.3125	22.6323	2.25327e-09	1.99068e-07	12.306	10.38	10.53	10.29	12.77	12.76	12.8
ENSMUSG00000072941	ENSMUSG00000072941	20657	Sod3	superoxide dismutase 3, extracellular [Source:MGI Symbol;Acc:MGI:103181]	ENSMUSG00000072941	Sod3	9410.15	0.170258	0.464826	0.366284	0.714153	0.898795	protein_coding	-1.73333	12.9575	-22.6197	2.26462e-09	1.99068e-07	12.3008	14	13.77	13.93	12.17	12.13	12.2
ENSMUSG00000022817	ENSMUSG00000022817	16419	Itgb5	integrin beta 5 [Source:MGI Symbol;Acc:MGI:96614]	ENSMUSG00000022817	Itgb5	614.258	0.888902	0.399641	2.22425	0.0261313	0.223009	protein_coding	1.86333	9.03083	22.6194	2.26496e-09	1.99068e-07	12.3006	8.56	8.3	8.42	10.27	10.3	10.3
ENSMUSG00000041577	ENSMUSG00000041577	116847	Prelp	proline arginine-rich end leucine-rich repeat [Source:MGI Symbol;Acc:MGI:2151110]	ENSMUSG00000041577	Prelp	5302.77	0.0508284	0.425646	0.119415	0.904947	0.96919	protein_coding	-1.83333	12.1783	-22.6126	2.27114e-09	1.99068e-07	12.2978	13.17	12.87	13.07	11.21	11.2	11.2
ENSMUSG00000002020	ENSMUSG00000002020	16997	Ltbp2	latent transforming growth factor beta binding protein 2 [Source:MGI Symbol;Acc:MGI:99502]	ENSMUSG00000002020	Ltbp2	1844.6	-0.655637	0.566609	-1.15712	0.247222	0.603629	protein_coding	1.68	10.4317	22.6042	2.27873e-09	1.99068e-07	12.2944	9.42	9.37	9.44	11.13	11.04	11.1
ENSMUSG00000018698	ENSMUSG00000018698	16869	Lhx1	LIM homeobox protein 1 [Source:MGI Symbol;Acc:MGI:99783]	ENSMUSG00000018698	Lhx1	1.49357	0.706863	1.34371	0.526053	0.598851	NA	protein_coding	-1.88667	0.716667	-22.5986	2.2838e-09	1.99068e-07	12.2921	1.86	2.02	1.78	0	0	0
ENSMUSG00000051212	ENSMUSG00000051212	321019	Gpr183	G protein-coupled receptor 183 [Source:MGI Symbol;Acc:MGI:2442034]	ENSMUSG00000051212	Gpr183	636.15	0.487432	0.379639	1.28393	0.199165	0.550931	protein_coding	1.69667	9.14833	22.573	2.3074e-09	2.00354e-07	12.2815	8.48	8.42	8.46	10.16	10.13	10.16
ENSMUSG00000062621	ENSMUSG00000062621	258873	Olfr911-ps1	olfactory receptor 911, pseudogene 1 [Source:MGI Symbol;Acc:MGI:3030745]	ENSMUSG00000062621	Olfr911-ps1	4.46303	0.657034	1.59218	0.412664	0.679853	0.886259	protein_coding	-3.43333	1.5525	-22.4868	2.38853e-09	2.06428e-07	12.246	3.74	3.19	3.37	0	0	0
ENSMUSG00000021720	ENSMUSG00000021720	71816	Rnf180	ring finger protein 180 [Source:MGI Symbol;Acc:MGI:1919066]	ENSMUSG00000021720	Rnf180	101.318	0.940753	0.536517	1.75344	0.0795259	0.362885	protein_coding	2.62333	6.27667	22.4746	2.40037e-09	2.06428e-07	12.2409	5.14	5.23	5.28	7.85	7.82	7.85
ENSMUSG00000021136	ENSMUSG00000021136	64075	Smoc1	SPARC related modular calcium binding 1 [Source:MGI Symbol;Acc:MGI:1929878]	ENSMUSG00000021136	Smoc1	209.152	-0.0732214	0.72748	-0.100651	0.919828	0.974963	protein_coding	-2.89667	7.03417	-22.4701	2.40467e-09	2.06428e-07	12.239	8.65	8.47	8.33	5.43	5.67	5.66
ENSMUSG00000072966	ENSMUSG00000072966	245607	Gprasp2	G protein-coupled receptor associated sorting protein 2 [Source:MGI Symbol;Acc:MGI:2442071]	ENSMUSG00000072966	Gprasp2	69.9696	0.147505	0.764462	0.192953	0.846996	0.950695	protein_coding	-3.21667	5.40333	-22.4493	2.42492e-09	2.07381e-07	12.2304	7.07	7.08	7	3.46	4.12	3.92
ENSMUSG00000033446	ENSMUSG00000033446	67168	Lpar6	lysophosphatidic acid receptor 6 [Source:MGI Symbol;Acc:MGI:1914418]	ENSMUSG00000033446	Lpar6	357.621	1.24522	0.516413	2.41128	0.0158967	0.174083	protein_coding	2.44667	8.05333	22.4031	2.4705e-09	2.10485e-07	12.2112	7.3	7.07	7.48	9.74	9.79	9.66
ENSMUSG00000036437	ENSMUSG00000036437	18166	Npy1r	neuropeptide Y receptor Y1 [Source:MGI Symbol;Acc:MGI:104963]	ENSMUSG00000036437	Npy1r	124.378	0.129889	0.566301	0.229363	0.818586	0.940314	protein_coding	-2.17333	6.59583	-22.3844	2.48917e-09	2.10621e-07	12.2035	7.79	7.78	7.62	5.37	5.61	5.69
ENSMUSG00000041957	ENSMUSG00000041957	67451	Pkp2	plakophilin 2 [Source:MGI Symbol;Acc:MGI:1914701]	ENSMUSG00000041957	Pkp2	74.969	0.000558576	0.547208	0.00102077	0.999186	0.999752	protein_coding	-2.46667	5.90667	-22.3829	2.49069e-09	2.10621e-07	12.2028	7.12	6.8	7.03	4.58	4.49	4.48
ENSMUSG00000028691	ENSMUSG00000028691	18477	Prdx1	peroxiredoxin 1 [Source:MGI Symbol;Acc:MGI:99523]	ENSMUSG00000028691	Prdx1	4217.53	0.172412	0.343559	0.501842	0.615779	0.855647	protein_coding	1.34667	11.9217	22.3428	2.53141e-09	2.13269e-07	12.1861	11.26	11.38	11.26	12.64	12.67	12.63
ENSMUSG00000018893	ENSMUSG00000018893	17189	Mb	myoglobin [Source:MGI Symbol;Acc:MGI:96922]	ENSMUSG00000018893	Mb	3.61193	0.373494	1.39592	0.26756	0.789038	NA	protein_coding	-2.96333	1.40083	-22.3155	2.55956e-09	2.14842e-07	12.1747	2.86	2.83	3.2	0	0	0
ENSMUSG00000069044	ENSMUSG00000069044	107868	Usp9y	ubiquitin specific peptidase 9, Y chromosome [Source:MGI Symbol;Acc:MGI:1313274]	ENSMUSG00000069044	Usp9y	8.94854	0.673114	1.66031	0.405414	0.685173	0.888072	protein_coding	-4.40667	2.04833	-22.1958	2.68703e-09	2.24206e-07	12.1246	4.67	3.83	4.72	0	0	0
ENSMUSG00000015396	ENSMUSG00000015396	12522	Cd83	CD83 antigen [Source:MGI Symbol;Acc:MGI:1328316]	ENSMUSG00000015396	Cd83	10015	0.81718	0.29129	2.80538	0.00502572	0.0975447	protein_coding	1.35	13.1525	22.1922	2.69091e-09	2.24206e-07	12.1231	12.87	12.71	12.86	14.17	14.17	14.15
ENSMUSG00000047330	ENSMUSG00000047330	57814	Kcne4	potassium voltage-gated channel, Isk-related subfamily, gene 4 [Source:MGI Symbol;Acc:MGI:1891125]	ENSMUSG00000047330	Kcne4	1001.11	-0.258017	0.282323	-0.913907	0.360766	0.70117	protein_coding	-1.16667	9.88917	-22.1785	2.70604e-09	2.24229e-07	12.1174	10.3	10.32	10.28	9.13	9.1	9.17
ENSMUSG00000022150	ENSMUSG00000022150	13132	Dab2	disabled 2, mitogen-responsive phosphoprotein [Source:MGI Symbol;Acc:MGI:109175]	ENSMUSG00000022150	Dab2	1590.6	0.510153	0.488427	1.04448	0.296262	0.652595	protein_coding	2.04667	10.345	22.1638	2.72225e-09	2.24229e-07	12.1112	9.58	9.35	9.59	11.59	11.59	11.48
ENSMUSG00000000739	ENSMUSG00000000739	57429	Sult5a1	sulfotransferase family 5A, member 1 [Source:MGI Symbol;Acc:MGI:1931463]	ENSMUSG00000000739	Sult5a1	272.004	-0.411299	0.585238	-0.702789	0.482187	0.782578	protein_coding	-2.63667	7.67	-22.1565	2.73038e-09	2.24229e-07	12.1081	8.4	8.88	8.64	5.94	5.94	6.13
ENSMUSG00000026737	ENSMUSG00000026737	18718	Pip4k2a	phosphatidylinositol-5-phosphate 4-kinase, type II, alpha [Source:MGI Symbol;Acc:MGI:1298206]	ENSMUSG00000026737	Pip4k2a	370.093	0.818576	0.444039	1.84348	0.0652591	0.333177	protein_coding	2.19	8.26583	22.1562	2.73076e-09	2.24229e-07	12.108	7.36	7.48	7.38	9.51	9.63	9.65
ENSMUSG00000040711	ENSMUSG00000040711	268396	Sh3pxd2b	SH3 and PX domains 2B [Source:MGI Symbol;Acc:MGI:2442062]	ENSMUSG00000040711	Sh3pxd2b	513.253	0.256226	0.362372	0.707081	0.479516	0.781301	protein_coding	1.42333	8.86667	22.1194	2.77209e-09	2.26801e-07	12.0925	8.17	8.24	8.32	9.59	9.69	9.72
ENSMUSG00000059089	ENSMUSG00000059089	246256	Fcgr4	Fc receptor, IgG, low affinity IV [Source:MGI Symbol;Acc:MGI:2179523]	ENSMUSG00000059089	Fcgr4	341.491	1.51751	0.514158	2.95144	0.00316296	0.0788345	protein_coding	2.73	7.93167	22.0617	2.8382e-09	2.31375e-07	12.0682	6.94	7.29	6.92	9.68	9.81	9.85
ENSMUSG00000024168	ENSMUSG00000024168	407831	Tmem204	transmembrane protein 204 [Source:MGI Symbol;Acc:MGI:3039635]	ENSMUSG00000024168	Tmem204	1149.38	0.151819	0.482867	0.314412	0.753208	0.915114	protein_coding	-1.9	9.90333	-22.0362	2.86801e-09	2.32747e-07	12.0574	10.98	10.74	10.96	9.04	8.99	8.95
ENSMUSG00000027347	ENSMUSG00000027347	19419	Rasgrp1	RAS guanyl releasing protein 1 [Source:MGI Symbol;Acc:MGI:1314635]	ENSMUSG00000027347	Rasgrp1	373.918	0.82455	0.338074	2.43896	0.0147296	0.168427	protein_coding	1.59667	8.37917	22.0298	2.87557e-09	2.32747e-07	12.0547	7.92	7.89	7.86	9.55	9.47	9.44
ENSMUSG00000019122	ENSMUSG00000019122	20308	Ccl9	chemokine (C-C motif) ligand 9 [Source:MGI Symbol;Acc:MGI:104533]	ENSMUSG00000019122	Ccl9	2364.55	0.72921	0.662046	1.10145	0.270701	0.627162	protein_coding	3.00333	10.6083	21.978	2.93741e-09	2.36259e-07	12.0327	9.41	9.05	9.59	12.34	12.4	12.32
ENSMUSG00000039126	ENSMUSG00000039126	353211	Prune2	prune homolog 2 [Source:MGI Symbol;Acc:MGI:1925004]	ENSMUSG00000039126	Prune2	347.701	1.09809	0.77457	1.41768	0.156286	0.490771	protein_coding	3.77	7.54583	21.976	2.93981e-09	2.36259e-07	12.0319	6.26	5.88	5.9	9.84	9.83	9.68
ENSMUSG00000009555	ENSMUSG00000009555	107951	Cdk9	cyclin-dependent kinase 9 (CDC2-related kinase) [Source:MGI Symbol;Acc:MGI:1328368]	ENSMUSG00000009555	Cdk9	230.37	0.753801	0.330359	2.28176	0.0225034	0.208457	protein_coding	1.51	7.6975	21.9653	2.95275e-09	2.3646e-07	12.0273	7.19	7.22	7.28	8.83	8.64	8.75
ENSMUSG00000021238	ENSMUSG00000021238	104776	Aldh6a1	aldehyde dehydrogenase family 6, subfamily A1 [Source:MGI Symbol;Acc:MGI:1915077]	ENSMUSG00000021238	Aldh6a1	527.685	-0.211521	0.399227	-0.529825	0.596233	0.845805	protein_coding	-1.65667	8.87583	-21.9471	2.97501e-09	2.37404e-07	12.0196	9.55	9.49	9.57	7.91	7.87	7.86
ENSMUSG00000063506	ENSMUSG00000063506	239027	Arhgap22	Rho GTPase activating protein 22 [Source:MGI Symbol;Acc:MGI:2443418]	ENSMUSG00000063506	Arhgap22	112.372	1.02299	0.388243	2.63492	0.00841567	0.125982	protein_coding	1.80667	6.58167	21.9315	2.99417e-09	2.38094e-07	12.0129	6.19	6.02	5.98	7.92	7.88	7.81
ENSMUSG00000040229	ENSMUSG00000040229	23890	Gpr34	G protein-coupled receptor 34 [Source:MGI Symbol;Acc:MGI:1346334]	ENSMUSG00000040229	Gpr34	141.482	1.91097	0.647609	2.9508	0.0031695	0.0788963	protein_coding	3.52333	6.3525	21.8282	3.12463e-09	2.47599e-07	11.9689	5.49	4.93	5.05	8.65	8.77	8.62
ENSMUSG00000040751	ENSMUSG00000040751	56743	Lat2	linker for activation of T cells family, member 2 [Source:MGI Symbol;Acc:MGI:1926479]	ENSMUSG00000040751	Lat2	319.092	0.756059	0.449031	1.68376	0.0922284	0.388401	protein_coding	2.08	8.05417	21.7837	3.18263e-09	2.51317e-07	11.9499	7.11	7.39	7.27	9.3	9.33	9.38
ENSMUSG00000000982	ENSMUSG00000000982	20302	Ccl3	chemokine (C-C motif) ligand 3 [Source:MGI Symbol;Acc:MGI:98260]	ENSMUSG00000000982	Ccl3	3776.64	1.19102	0.322889	3.68864	0.000225458	0.0188852	protein_coding	1.46667	11.6633	21.7507	3.22652e-09	2.53898e-07	11.9357	11.5	11.37	11.47	12.88	12.92	12.94
ENSMUSG00000021948	ENSMUSG00000021948	18753	Prkcd	protein kinase C, delta [Source:MGI Symbol;Acc:MGI:97598]	ENSMUSG00000021948	Prkcd	2075.11	0.433816	0.375894	1.15409	0.248463	0.605199	protein_coding	1.72333	10.8583	21.7411	3.23947e-09	2.54035e-07	11.9316	10.07	10.27	10	11.88	11.79	11.84
ENSMUSG00000045312	ENSMUSG00000045312	218454	Lhfpl2	lipoma HMGIC fusion partner-like 2 [Source:MGI Symbol;Acc:MGI:2145236]	ENSMUSG00000045312	Lhfpl2	639.593	0.446257	0.443001	1.00735	0.313767	0.666313	protein_coding	1.99333	9.09417	21.716	3.27346e-09	2.55815e-07	11.9208	8.06	8.39	8.18	10.18	10.25	10.18
ENSMUSG00000039208	ENSMUSG00000039208	210029	Metrnl	meteorin, glial cell differentiation regulator-like [Source:MGI Symbol;Acc:MGI:2384806]	ENSMUSG00000039208	Metrnl	369.058	1.10799	0.490083	2.26081	0.0237709	0.213901	protein_coding	2.41	8.16	21.6627	3.34693e-09	2.59271e-07	11.8978	7.38	7.4	7.18	9.74	9.77	9.68
ENSMUSG00000002900	ENSMUSG00000002900	16777	Lamb1	laminin B1 [Source:MGI Symbol;Acc:MGI:96743]	ENSMUSG00000002900	Lamb1	2472.2	-0.283666	0.338615	-0.837723	0.402186	0.730036	protein_coding	-1.54667	11.1517	-21.6614	3.34866e-09	2.59271e-07	11.8973	11.76	11.67	11.66	10.21	10.15	10.09
ENSMUSG00000038843	ENSMUSG00000038843	14537	Gcnt1	glucosaminyl (N-acetyl) transferase 1, core 2 [Source:MGI Symbol;Acc:MGI:95676]	ENSMUSG00000038843	Gcnt1	114.565	0.585853	0.515419	1.13665	0.255684	0.612414	protein_coding	2.29333	6.52417	21.659	3.352e-09	2.59271e-07	11.8962	5.49	5.61	5.52	7.85	7.79	7.86
ENSMUSG00000079419	ENSMUSG00000079419	73656	Ms4a6c	membrane-spanning 4-domains, subfamily A, member 6C [Source:MGI Symbol;Acc:MGI:2385644]	ENSMUSG00000079419	Ms4a6c	439.296	0.838312	0.704082	1.19065	0.233793	0.590442	protein_coding	3.61667	8.085	21.6369	3.3831e-09	2.60341e-07	11.8867	6.03	6.84	6.34	9.96	10.08	10.02
ENSMUSG00000081723	ENSMUSG00000081723	18729	Gm15931	predicted gene 15931 [Source:MGI Symbol;Acc:MGI:3805553]	ENSMUSG00000081723	Gm15931	141.333	0.643947	0.688115	0.935814	0.349369	0.694232	unprocessed_pseudogene	3.06	6.52833	21.6328	3.38881e-09	2.60341e-07	11.8849	5.23	4.98	5.4	8.29	8.13	8.37
ENSMUSG00000056708	ENSMUSG00000056708	15939	Ier5	immediate early response 5 [Source:MGI Symbol;Acc:MGI:1337072]	ENSMUSG00000056708	Ier5	1369.76	1.42574	0.52397	2.72102	0.00650799	0.110935	protein_coding	2.86333	9.935	21.6158	3.41296e-09	2.60517e-07	11.8776	8.68	9.26	8.8	11.75	11.78	11.8
ENSMUSG00000024899	ENSMUSG00000024899	23972	Papss2	3'-phosphoadenosine 5'-phosphosulfate synthase 2 [Source:MGI Symbol;Acc:MGI:1330223]	ENSMUSG00000024899	Papss2	380.664	-0.0845056	0.368432	-0.229366	0.818585	0.940314	protein_coding	-1.62333	8.43667	-21.6066	3.42619e-09	2.60517e-07	11.8736	9.13	9.05	9.19	7.64	7.45	7.41
ENSMUSG00000016194	ENSMUSG00000016194	15483	Hsd11b1	hydroxysteroid 11-beta dehydrogenase 1 [Source:MGI Symbol;Acc:MGI:103562]	ENSMUSG00000016194	Hsd11b1	2191.08	0.0866263	0.437982	0.197785	0.843213	0.949293	protein_coding	-1.74667	10.8892	-21.5993	3.43664e-09	2.60517e-07	11.8704	11.87	11.57	11.84	9.99	10.02	10.03
ENSMUSG00000021756	ENSMUSG00000021756	16195	Il6st	interleukin 6 signal transducer [Source:MGI Symbol;Acc:MGI:96560]	ENSMUSG00000021756	Il6st	2281.06	-0.202325	0.30058	-0.673114	0.500875	0.794395	protein_coding	-1.15	11.0667	-21.599	3.43708e-09	2.60517e-07	11.8703	11.5	11.53	11.51	10.34	10.4	10.35
ENSMUSG00000022952	ENSMUSG00000022952	12394	Runx1	runt related transcription factor 1 [Source:MGI Symbol;Acc:MGI:99852]	ENSMUSG00000022952	Runx1	978.5	0.294465	0.423551	0.695228	0.486913	0.784757	protein_coding	1.85333	9.73667	21.5371	3.52731e-09	2.66465e-07	11.8435	8.8	9.07	8.73	10.73	10.73	10.7
ENSMUSG00000038791	ENSMUSG00000038791	117158	Scgb3a2	secretoglobin, family 3A, member 2 [Source:MGI Symbol;Acc:MGI:2153470]	ENSMUSG00000038791	Scgb3a2	335.958	0.193487	0.580289	0.333432	0.738808	0.909498	protein_coding	-2.05	7.99333	-21.4696	3.6287e-09	2.73213e-07	11.8141	9.19	9.12	9.21	6.94	7.32	7.11
ENSMUSG00000023886	ENSMUSG00000023886	64074	Smoc2	SPARC related modular calcium binding 2 [Source:MGI Symbol;Acc:MGI:1929881]	ENSMUSG00000023886	Smoc2	2262.76	-0.217282	0.518125	-0.419362	0.674952	0.884747	protein_coding	-2.05667	10.83	-21.4486	3.66091e-09	2.74511e-07	11.805	11.56	11.93	11.64	9.7	9.66	9.6
ENSMUSG00000021835	ENSMUSG00000021835	12159	Bmp4	bone morphogenetic protein 4 [Source:MGI Symbol;Acc:MGI:88180]	ENSMUSG00000021835	Bmp4	427.91	0.136891	0.570537	0.239934	0.810382	0.935901	protein_coding	-2.11	8.35667	-21.4426	3.67016e-09	2.74511e-07	11.8024	9.6	9.42	9.49	7.35	7.52	7.31
ENSMUSG00000026674	ENSMUSG00000026674	18214	Ddr2	discoidin domain receptor family, member 2 [Source:MGI Symbol;Acc:MGI:1345277]	ENSMUSG00000026674	Ddr2	1529.06	0.0171446	0.340134	0.0504054	0.959799	0.986878	protein_coding	-1.17667	10.465	-21.3823	3.76457e-09	2.80037e-07	11.7761	11.1	11.03	11.04	9.84	9.92	9.88
ENSMUSG00000022505	ENSMUSG00000022505	13731	Emp2	epithelial membrane protein 2 [Source:MGI Symbol;Acc:MGI:1098726]	ENSMUSG00000022505	Emp2	1499.55	-0.189018	0.332269	-0.568869	0.569445	0.831059	protein_coding	-1.45	10.44	-21.3789	3.77003e-09	2.80037e-07	11.7746	11.02	10.95	11.04	9.57	9.65	9.44
ENSMUSG00000021703	ENSMUSG00000021703	218442	Serinc5	serine incorporator 5 [Source:MGI Symbol;Acc:MGI:2444223]	ENSMUSG00000021703	Serinc5	492.606	-0.227558	0.332668	-0.684038	0.493951	0.789671	protein_coding	-1.45333	8.8325	-21.3719	3.78111e-09	2.80037e-07	11.7715	9.44	9.36	9.33	8.03	7.85	7.89
ENSMUSG00000020553	ENSMUSG00000020553	18559	Pctp	phosphatidylcholine transfer protein [Source:MGI Symbol;Acc:MGI:107375]	ENSMUSG00000020553	Pctp	103.317	0.533326	0.458269	1.16378	0.244512	0.601331	protein_coding	1.82	6.4525	21.3529	3.81161e-09	2.80877e-07	11.7632	5.67	5.83	5.75	7.69	7.61	7.41
ENSMUSG00000075254	ENSMUSG00000075254	77446	Heg1	heart development protein with EGF-like domains 1 [Source:MGI Symbol;Acc:MGI:1924696]	ENSMUSG00000075254	Heg1	2231.62	0.104346	0.400953	0.260244	0.794675	0.930155	protein_coding	-1.44667	10.955	-21.3409	3.83092e-09	2.80877e-07	11.7579	11.8	11.62	11.75	10.26	10.33	10.24
ENSMUSG00000021665	ENSMUSG00000021665	15212	Hexb	hexosaminidase B [Source:MGI Symbol;Acc:MGI:96074]	ENSMUSG00000021665	Hexb	1341.4	0.751232	0.400837	1.87416	0.060909	0.321827	protein_coding	1.93333	10.1742	21.3334	3.8431e-09	2.80877e-07	11.7547	9.33	9.66	9.34	11.31	11.4	11.42
ENSMUSG00000064325	ENSMUSG00000064325	15245	Hhip	Hedgehog-interacting protein [Source:MGI Symbol;Acc:MGI:1341847]	ENSMUSG00000064325	Hhip	1516.14	-0.257229	0.655712	-0.39229	0.694844	0.892209	protein_coding	-2.43667	10.0217	-21.3307	3.84751e-09	2.80877e-07	11.7535	11.05	11.46	11.02	8.66	8.73	8.83
ENSMUSG00000037973	ENSMUSG00000037973	232016	Itprid1	ITPR interacting domain containing 1 [Source:MGI Symbol;Acc:MGI:2685304]	ENSMUSG00000037973	Ccdc129	8.88727	-0.0975637	1.50978	-0.0646211	0.948476	0.982581	protein_coding	-4.06	2.05667	-21.3217	3.8623e-09	2.80877e-07	11.7495	4.28	4.02	3.9	0	0	0.02
ENSMUSG00000067586	ENSMUSG00000067586	13610	S1pr3	sphingosine-1-phosphate receptor 3 [Source:MGI Symbol;Acc:MGI:1339365]	ENSMUSG00000067586	S1pr3	1323.46	-0.623588	0.291645	-2.13818	0.0325025	0.243475	protein_coding	-1.33333	10.2575	-21.3008	3.89649e-09	2.80877e-07	11.7404	10.58	10.5	10.55	9.2	9.27	9.16
ENSMUSG00000026110	ENSMUSG00000026110	269181	Mgat4a	mannoside acetylglucosaminyltransferase 4, isoenzyme A [Source:MGI Symbol;Acc:MGI:2662992]	ENSMUSG00000026110	Mgat4a	565.538	0.849636	0.325901	2.60704	0.00913285	0.131059	protein_coding	1.52667	8.98167	21.3006	3.89682e-09	2.80877e-07	11.7403	8.57	8.54	8.54	10.11	10.1	10.02
ENSMUSG00000024030	ENSMUSG00000024030	11307	Abcg1	ATP binding cassette subfamily G member 1 [Source:MGI Symbol;Acc:MGI:107704]	ENSMUSG00000024030	Abcg1	503.011	0.72674	0.435569	1.66849	0.0952194	0.394028	protein_coding	2.05667	8.7275	21.2978	3.90143e-09	2.80877e-07	11.739	7.78	8.14	7.85	10.03	9.96	9.95
ENSMUSG00000085404	ENSMUSG00000085404	105243851	Gm12909	predicted gene 12909 [Source:MGI Symbol;Acc:MGI:3651135]	ENSMUSG00000085404	Gm12909	1.29839	3.32539	1.99647	1.66564	0.0957858	NA	antisense	-2.27333	0.568333	-21.2963	3.904e-09	2.80877e-07	11.7384	2.28	2.02	2.52	0	0	0
ENSMUSG00000027111	ENSMUSG00000027111	16403	Itga6	integrin alpha 6 [Source:MGI Symbol;Acc:MGI:96605]	ENSMUSG00000027111	Itga6	248.797	1.33507	0.500387	2.66807	0.00762888	0.120229	protein_coding	2.56	7.535	21.2632	3.9592e-09	2.83947e-07	11.7238	6.51	6.56	6.99	9.35	9.2	9.19
ENSMUSG00000028708	ENSMUSG00000028708	17346	Mknk1	MAP kinase-interacting serine/threonine kinase 1 [Source:MGI Symbol;Acc:MGI:894316]	ENSMUSG00000028708	Mknk1	466.386	0.56788	0.355327	1.59819	0.110001	0.420347	protein_coding	1.54667	8.71417	21.223	4.02731e-09	2.87921e-07	11.7061	8.22	8.1	8.13	9.72	9.64	9.73
ENSMUSG00000052957	ENSMUSG00000052957	14451	Gas1	growth arrest specific 1 [Source:MGI Symbol;Acc:MGI:95655]	ENSMUSG00000052957	Gas1	1308.52	-0.407055	0.353085	-1.15285	0.248971	0.605671	protein_coding	-1.53667	10.2158	-21.2117	4.04669e-09	2.88085e-07	11.7011	10.61	10.85	10.66	9.17	9.19	9.15
ENSMUSG00000031586	ENSMUSG00000031586	19663	Rbpms	RNA binding protein gene with multiple splicing [Source:MGI Symbol;Acc:MGI:1334446]	ENSMUSG00000031586	Rbpms	818.396	-0.147143	0.322322	-0.456509	0.648024	0.871111	protein_coding	-1.35333	9.57417	-21.2056	4.05724e-09	2.88085e-07	11.6984	10.21	10.04	10.12	8.78	8.74	8.79
ENSMUSG00000022303	ENSMUSG00000022303	75766	Dcstamp	dendrocyte expressed seven transmembrane protein [Source:MGI Symbol;Acc:MGI:1923016]	ENSMUSG00000022303	Dcstamp	552.945	0.393885	0.908591	0.433512	0.664643	0.879163	protein_coding	3.29667	8.22917	21.1995	4.06775e-09	2.88085e-07	11.6958	6.92	6.51	7.13	10.16	10.18	10.11
ENSMUSG00000034593	ENSMUSG00000034593	17918	Myo5a	myosin VA [Source:MGI Symbol;Acc:MGI:105976]	ENSMUSG00000034593	Myo5a	586.582	0.631636	0.338295	1.86712	0.0618849	0.324279	protein_coding	1.57	9.05	21.1892	4.08569e-09	2.88455e-07	11.6912	8.48	8.57	8.41	10.01	10.05	10.11
ENSMUSG00000057880	ENSMUSG00000057880	268860	Abat	4-aminobutyrate aminotransferase [Source:MGI Symbol;Acc:MGI:2443582]	ENSMUSG00000057880	Abat	138.121	0.0815328	0.480948	0.169525	0.865383	0.956973	protein_coding	-2.03	6.86417	-21.176	4.10869e-09	2.89178e-07	11.6854	7.98	7.7	7.81	5.83	5.94	5.63
ENSMUSG00000024140	ENSMUSG00000024140	13819	Epas1	endothelial PAS domain protein 1 [Source:MGI Symbol;Acc:MGI:109169]	ENSMUSG00000024140	Epas1	1634.51	-0.298014	0.323243	-0.92195	0.356555	0.698414	protein_coding	-1.35	10.5675	-21.1408	4.17078e-09	2.92171e-07	11.6698	11.05	11.09	10.98	9.71	9.68	9.68
ENSMUSG00000095765	ENSMUSG00000095765	258233	Olfr741	olfactory receptor 741 [Source:MGI Symbol;Acc:MGI:3030575]	ENSMUSG00000095765	Olfr741	3.14513	1.73364	1.54894	1.11924	0.263039	NA	protein_coding	-3.27333	1.19583	-21.1342	4.18263e-09	2.92171e-07	11.6669	3.28	3.34	3.2	0	0	0
ENSMUSG00000022148	ENSMUSG00000022148	23880	Fyb	FYN binding protein [Source:MGI Symbol;Acc:MGI:1346327]	ENSMUSG00000022148	Fyb	827.44	1.28331	0.466516	2.75085	0.00594411	0.106045	protein_coding	2.44	9.315	21.1301	4.18989e-09	2.92171e-07	11.6651	8.45	8.78	8.29	10.96	10.96	10.92
ENSMUSG00000030217	ENSMUSG00000030217	109978	Art4	ADP-ribosyltransferase 4 [Source:MGI Symbol;Acc:MGI:1202710]	ENSMUSG00000030217	Art4	905.652	0.00064771	0.363993	0.00177946	0.99858	0.99942	protein_coding	-1.45	9.69	-21.1141	4.21859e-09	2.9327e-07	11.658	10.48	10.26	10.37	8.92	8.86	8.98
ENSMUSG00000057606	ENSMUSG00000057606	382864	Colq	collagen-like tail subunit (single strand of homotrimer) of asymmetric acetylcholinesterase [Source:MGI Symbol;Acc:MGI:1338761]	ENSMUSG00000057606	Colq	141.314	0.288505	0.745246	0.387127	0.698662	0.893954	protein_coding	-3.21	6.43167	-21.0657	4.30697e-09	2.98498e-07	11.6365	8.15	7.93	8.29	4.83	4.89	5.02
ENSMUSG00000026840	ENSMUSG00000026840	23928	Lamc3	laminin gamma 3 [Source:MGI Symbol;Acc:MGI:1344394]	ENSMUSG00000026840	Lamc3	808.198	0.146874	0.678522	0.216462	0.828628	0.94344	protein_coding	-2.32667	9.07333	-21.0414	4.35193e-09	3.00695e-07	11.6257	10.5	10.39	10.51	8.12	8.05	8.25
ENSMUSG00000020937	ENSMUSG00000020937	72469	Plcd3	phospholipase C, delta 3 [Source:MGI Symbol;Acc:MGI:107451]	ENSMUSG00000020937	Plcd3	116.721	-0.345076	0.439587	-0.785001	0.432453	0.752173	protein_coding	-2.14	6.65917	-21.0248	4.38314e-09	3.0193e-07	11.6183	7.37	7.57	7.22	5.23	5.24	5.27
ENSMUSG00000057135	ENSMUSG00000057135	327957	Scimp	SLP adaptor and CSK interacting membrane protein [Source:MGI Symbol;Acc:MGI:3610314]	ENSMUSG00000057135	Scimp	223.068	1.08702	0.679783	1.59907	0.109806	0.420262	protein_coding	3.26667	7.1275	20.994	4.44136e-09	3.05014e-07	11.6046	5.7	6.15	5.65	9.08	9.1	9.12
ENSMUSG00000033981	ENSMUSG00000033981	14800	Gria2	glutamate receptor, ionotropic, AMPA2 (alpha 2) [Source:MGI Symbol;Acc:MGI:95809]	ENSMUSG00000033981	Gria2	14.3813	0.553721	1.05881	0.522967	0.600997	0.848879	protein_coding	-5.04667	2.83	-20.9862	4.45631e-09	3.05116e-07	11.6011	5.09	4.61	5.44	0	0	0
ENSMUSG00000032322	ENSMUSG00000032322	19200	Pstpip1	proline-serine-threonine phosphatase-interacting protein 1 [Source:MGI Symbol;Acc:MGI:1321396]	ENSMUSG00000032322	Pstpip1	349.672	0.349444	0.376598	0.927897	0.353461	0.696377	protein_coding	1.49333	8.29917	20.9343	4.55688e-09	3.10435e-07	11.5779	7.68	7.72	7.64	9.27	9.04	9.21
ENSMUSG00000058145	ENSMUSG00000058145	233332	Adamts17	a disintegrin-like and metallopeptidase (reprolysin type) with thrombospondin type 1 motif, 17 [Source:MGI Symbol;Acc:MGI:3588195]	ENSMUSG00000058145	Adamts17	163.017	0.194563	0.594719	0.327152	0.743553	0.911013	protein_coding	-2.37333	6.93667	-20.932	4.5614e-09	3.10435e-07	11.5769	8.3	8.02	8.24	5.76	5.76	5.92
ENSMUSG00000035373	ENSMUSG00000035373	20306	Ccl7	chemokine (C-C motif) ligand 7 [Source:MGI Symbol;Acc:MGI:99512]	ENSMUSG00000035373	Ccl7	1107.82	0.536219	0.41217	1.30097	0.19327	0.543216	protein_coding	1.85	9.90917	20.8738	4.67753e-09	3.17386e-07	11.5507	9.12	9.26	9.07	10.96	11.11	10.93
ENSMUSG00000006281	ENSMUSG00000006281	21745	Tep1	telomerase associated protein 1 [Source:MGI Symbol;Acc:MGI:109573]	ENSMUSG00000006281	Tep1	719.727	0.904615	0.396044	2.28413	0.0223641	0.207928	protein_coding	1.87	9.25917	20.8131	4.80197e-09	3.24755e-07	11.5234	8.72	8.58	8.66	10.5	10.51	10.56
ENSMUSG00000020774	ENSMUSG00000020774	11484	Aspa	aspartoacylase [Source:MGI Symbol;Acc:MGI:87914]	ENSMUSG00000020774	Aspa	189.51	-0.00157483	0.72375	-0.00217593	0.998264	0.99919	protein_coding	-2.74667	6.9025	-20.8069	4.81479e-09	3.24755e-07	11.5207	8.48	8.36	8.24	5.43	5.81	5.6
ENSMUSG00000030147	ENSMUSG00000030147	69810	Clec4b1	C-type lectin domain family 4, member b1 [Source:MGI Symbol;Acc:MGI:1917060]	ENSMUSG00000030147	Clec4b1	112.718	1.5484	0.548096	2.82505	0.00472731	0.0940425	protein_coding	2.69333	6.29167	20.7992	4.83091e-09	3.24875e-07	11.5172	5.41	5.31	5.75	8.1	8.27	8.18
ENSMUSG00000071713	ENSMUSG00000071713	12983	Csf2rb	colony stimulating factor 2 receptor, beta, low-affinity (granulocyte-macrophage) [Source:MGI Symbol;Acc:MGI:1339759]	ENSMUSG00000071713	Csf2rb	1742.18	0.286043	0.466448	0.613238	0.539719	0.814487	protein_coding	1.93333	10.52	20.7145	5.01197e-09	3.36054e-07	11.4789	9.62	9.81	9.47	11.63	11.54	11.53
ENSMUSG00000018830	ENSMUSG00000018830	17880	Myh11	myosin, heavy polypeptide 11, smooth muscle [Source:MGI Symbol;Acc:MGI:102643]	ENSMUSG00000018830	Myh11	388.635	0.193669	0.657895	0.294377	0.76847	0.920041	protein_coding	-2.51	8.06167	-20.7067	5.02887e-09	3.36193e-07	11.4754	9.52	9.23	9.61	6.85	6.92	7.06
ENSMUSG00000029622	ENSMUSG00000029622	11867	Arpc1b	actin related protein 2/3 complex, subunit 1B [Source:MGI Symbol;Acc:MGI:1343142]	ENSMUSG00000029622	Arpc1b	5676.7	0.151519	0.407498	0.371828	0.710021	0.897363	protein_coding	1.63333	12.2942	20.6534	5.14711e-09	3.43085e-07	11.4513	11.52	11.63	11.37	13.14	13.13	13.15
ENSMUSG00000027217	ENSMUSG00000027217	241556	Tspan18	tetraspanin 18 [Source:MGI Symbol;Acc:MGI:1917186]	ENSMUSG00000027217	Tspan18	407.137	-0.169528	0.498944	-0.339774	0.734027	0.906637	protein_coding	-1.83	8.39	-20.5974	5.27459e-09	3.50552e-07	11.4258	9.21	9.33	9.12	7.36	7.52	7.29
ENSMUSG00000055632	ENSMUSG00000055632	665700	Hmcn2	hemicentin 2 [Source:MGI Symbol;Acc:MGI:2677838]	ENSMUSG00000055632	Hmcn2	242.438	-0.112609	0.624559	-0.180302	0.856916	0.954767	protein_coding	-2.32667	7.45333	-20.5089	5.4834e-09	3.63364e-07	11.3854	8.55	8.66	8.6	6.29	6.18	6.36
ENSMUSG00000024678	ENSMUSG00000024678	66607	Ms4a4d	membrane-spanning 4-domains, subfamily A, member 4D [Source:MGI Symbol;Acc:MGI:1913857]	ENSMUSG00000024678	Ms4a4d	1018.78	-0.252662	0.536134	-0.471267	0.63745	0.866748	protein_coding	-2.11667	9.655	-20.4685	5.58169e-09	3.68506e-07	11.3669	10.42	10.72	10.53	8.32	8.62	8.38
ENSMUSG00000059824	ENSMUSG00000059824	13170	Dbp	D site albumin promoter binding protein [Source:MGI Symbol;Acc:MGI:94866]	ENSMUSG00000059824	Dbp	123.283	-0.174054	0.719196	-0.242012	0.808771	0.935865	protein_coding	-2.83667	6.30083	-20.4637	5.59353e-09	3.68506e-07	11.3647	7.6	7.69	7.7	5.09	4.73	4.66
ENSMUSG00000018339	ENSMUSG00000018339	14778	Gpx3	glutathione peroxidase 3 [Source:MGI Symbol;Acc:MGI:105102]	ENSMUSG00000018339	Gpx3	23472.1	-0.235815	0.330396	-0.713734	0.475392	0.778723	protein_coding	-1.54667	14.4083	-20.4551	5.61464e-09	3.68825e-07	11.3608	15.08	14.81	15.02	13.44	13.38	13.45
ENSMUSG00000038679	ENSMUSG00000038679	83925	Trps1	transcriptional repressor GATA binding 1 [Source:MGI Symbol;Acc:MGI:1927616]	ENSMUSG00000038679	Trps1	826.237	0.501831	0.351463	1.42784	0.153339	0.487034	protein_coding	1.43667	9.54667	20.4134	5.71885e-09	3.737e-07	11.3416	9.11	8.89	9.08	10.44	10.5	10.45
ENSMUSG00000028158	ENSMUSG00000028158	17777	Mttp	microsomal triglyceride transfer protein [Source:MGI Symbol;Acc:MGI:106926]	ENSMUSG00000028158	Mttp	64.5875	-0.0996307	0.486309	-0.204871	0.837673	0.947182	protein_coding	-1.70333	5.77417	-20.4097	5.7281e-09	3.737e-07	11.3399	6.53	6.56	6.64	4.96	4.89	4.77
ENSMUSG00000038521	ENSMUSG00000038521	50908	C1s1	complement component 1, s subcomponent 1 [Source:MGI Symbol;Acc:MGI:1355312]	ENSMUSG00000038521	C1s1	2898.65	-0.115336	0.47335	-0.243659	0.807495	0.935181	protein_coding	-1.63667	11.2517	-20.4057	5.73832e-09	3.737e-07	11.3381	11.95	12.22	11.94	10.4	10.45	10.35
ENSMUSG00000090659	ENSMUSG00000090659	72958	Zfp493	zinc finger protein 493 [Source:MGI Symbol;Acc:MGI:1920208]	ENSMUSG00000090659	Zfp493	8.18163	-0.92646	0.700968	-1.32169	0.186273	0.53412	protein_coding	-3.41	2.55417	-20.3917	5.77403e-09	3.73728e-07	11.3316	3.28	3.61	3.37	0	0.03	0
ENSMUSG00000056515	ENSMUSG00000056515	106572	Rab31	RAB31, member RAS oncogene family [Source:MGI Symbol;Acc:MGI:1914603]	ENSMUSG00000056515	Rab31	1302.68	-0.412585	0.530855	-0.777208	0.437036	0.755138	protein_coding	1.66333	10.0083	20.3886	5.78175e-09	3.73728e-07	11.3302	9.21	8.89	9.1	10.72	10.78	10.69
ENSMUSG00000021253	ENSMUSG00000021253	21809	Tgfb3	transforming growth factor, beta 3 [Source:MGI Symbol;Acc:MGI:98727]	ENSMUSG00000021253	Tgfb3	1472.45	-0.270312	0.308753	-0.875495	0.381304	0.714339	protein_coding	-1.31333	10.4275	-20.3861	5.78822e-09	3.73728e-07	11.329	10.94	10.88	10.86	9.59	9.51	9.64
ENSMUSG00000039457	ENSMUSG00000039457	19041	Ppl	periplakin [Source:MGI Symbol;Acc:MGI:1194898]	ENSMUSG00000039457	Ppl	250.544	0.120455	0.798736	0.150807	0.880128	0.960549	protein_coding	-3.61	7.1175	-20.373	5.82174e-09	3.74824e-07	11.323	9.04	8.8	8.89	5.68	5.07	5.15
ENSMUSG00000073896	ENSMUSG00000073896	258597	Olfr716	olfactory receptor 716 [Source:MGI Symbol;Acc:MGI:3030550]	ENSMUSG00000073896	Olfr716	3.69127	0.991311	1.57025	0.631307	0.52784	NA	protein_coding	-3.26667	1.39167	-20.3651	5.84232e-09	3.74958e-07	11.3194	3.45	2.83	3.52	0	0	0
ENSMUSG00000063524	ENSMUSG00000063524	13806	Eno1	enolase 1, alpha non-neuron [Source:MGI Symbol;Acc:MGI:95393]	ENSMUSG00000063524	Eno1	3719.07	-0.291351	0.407627	-0.714749	0.474764	0.778549	protein_coding	1.3	11.6792	20.3578	5.86101e-09	3.74958e-07	11.316	10.87	11.03	10.85	12.22	12.22	12.21
ENSMUSG00000030226	ENSMUSG00000030226	109593	Lmo3	LIM domain only 3 [Source:MGI Symbol;Acc:MGI:102810]	ENSMUSG00000030226	Lmo3	6.22868	0.367259	1.46502	0.250685	0.802058	0.932667	protein_coding	-3.72667	1.79583	-20.3531	5.87345e-09	3.74958e-07	11.3138	3.28	3.83	4.1	0	0.03	0
ENSMUSG00000031342	ENSMUSG00000031342	14758	Gpm6b	glycoprotein m6b [Source:MGI Symbol;Acc:MGI:107672]	ENSMUSG00000031342	Gpm6b	1600.24	-0.354887	0.288459	-1.23029	0.218589	0.574202	protein_coding	-1.32667	10.5567	-20.3456	5.89277e-09	3.75134e-07	11.3104	10.94	10.89	11.08	9.65	9.68	9.6
ENSMUSG00000058715	ENSMUSG00000058715	14127	Fcer1g	Fc receptor, IgE, high affinity I, gamma polypeptide [Source:MGI Symbol;Acc:MGI:95496]	ENSMUSG00000058715	Fcer1g	3159.28	1.00226	0.56251	1.78177	0.0747862	0.352268	protein_coding	2.84	11.1642	20.3348	5.92123e-09	3.75891e-07	11.3054	9.84	10.35	9.84	12.81	12.85	12.89
ENSMUSG00000060716	ENSMUSG00000060716	211945	Plekhh1	pleckstrin homology domain containing, family H (with MyTH4 domain) member 1 [Source:MGI Symbol;Acc:MGI:2144989]	ENSMUSG00000060716	Plekhh1	22.8292	0.14824	0.607101	0.244178	0.807093	0.934896	protein_coding	-2.66667	4.14167	-20.3111	5.98364e-09	3.78014e-07	11.2944	5.53	5.31	5.28	2.68	2.61	2.83
ENSMUSG00000001663	ENSMUSG00000001663	14871	Gstt1	glutathione S-transferase, theta 1 [Source:MGI Symbol;Acc:MGI:107379]	ENSMUSG00000001663	Gstt1	827.782	-0.0303721	0.383728	-0.0791501	0.936913	0.980417	protein_coding	-1.47333	9.54167	-20.3094	5.98804e-09	3.78014e-07	11.2937	10.24	10.25	10.21	8.75	8.77	8.76
ENSMUSG00000022594	ENSMUSG00000022594	23936	Lynx1	Ly6/neurotoxin 1 [Source:MGI Symbol;Acc:MGI:1345180]	ENSMUSG00000022594	Lynx1	300.063	0.0195052	0.454441	0.0429213	0.965764	0.988991	protein_coding	-1.84	8.01	-20.2856	6.05164e-09	3.79763e-07	11.2827	9.04	8.69	8.9	7.1	7.03	6.98
ENSMUSG00000031340	ENSMUSG00000031340	14404	Gabre	gamma-aminobutyric acid (GABA) A receptor, subunit epsilon [Source:MGI Symbol;Acc:MGI:1330235]	ENSMUSG00000031340	Gabre	51.6312	-0.0884888	0.645716	-0.13704	0.890999	0.964045	protein_coding	-3.28667	5.21583	-20.283	6.05866e-09	3.79763e-07	11.2815	6.53	6.27	6.69	3.58	3.03	3.02
ENSMUSG00000029563	ENSMUSG00000029563	114142	Foxp2	forkhead box P2 [Source:MGI Symbol;Acc:MGI:2148705]	ENSMUSG00000029563	Foxp2	133.005	0.225997	0.660539	0.34214	0.732246	0.906079	protein_coding	-2.48	6.52667	-20.2798	6.06729e-09	3.79763e-07	11.28	7.94	7.78	8.05	5.34	5.61	5.38
ENSMUSG00000031387	ENSMUSG00000031387	19703	Renbp	renin binding protein [Source:MGI Symbol;Acc:MGI:105940]	ENSMUSG00000031387	Renbp	408.751	0.512894	0.397899	1.28901	0.197395	0.547895	protein_coding	1.60333	8.49083	20.2741	6.08278e-09	3.79763e-07	11.2773	7.84	7.84	8	9.52	9.51	9.46
ENSMUSG00000059326	ENSMUSG00000059326	12982	Csf2ra	colony stimulating factor 2 receptor, alpha, low-affinity (granulocyte-macrophage) [Source:MGI Symbol;Acc:MGI:1339754]	ENSMUSG00000059326	Csf2ra	1387.7	0.577128	0.569805	1.01285	0.311131	0.663603	protein_coding	2.66	10.0233	20.2603	6.12007e-09	3.80737e-07	11.2709	8.78	9.06	8.63	11.44	11.47	11.54
ENSMUSG00000061535	ENSMUSG00000061535	109323	C1qtnf7	C1q and tumor necrosis factor related protein 7 [Source:MGI Symbol;Acc:MGI:1925911]	ENSMUSG00000061535	C1qtnf7	1070.32	-0.408152	0.365262	-1.11742	0.263813	0.619721	protein_coding	-1.55667	9.915	-20.256	6.13197e-09	3.80737e-07	11.2689	10.3	10.54	10.42	8.92	8.8	8.87
ENSMUSG00000041423	ENSMUSG00000041423	68957	Paqr6	progestin and adipoQ receptor family member VI [Source:MGI Symbol;Acc:MGI:1916207]	ENSMUSG00000041423	Paqr6	127.24	-0.0963688	0.572194	-0.16842	0.866253	0.956973	protein_coding	-2.08	6.62	-20.2009	6.28415e-09	3.89119e-07	11.2434	7.71	7.73	7.45	5.63	5.39	5.63
ENSMUSG00000029679	ENSMUSG00000029679	74409	Hyal6	hyaluronoglucosaminidase 6 [Source:MGI Symbol;Acc:MGI:1921659]	ENSMUSG00000029679	Hyal6	6.84835	0.764749	1.47169	0.519642	0.603313	0.850191	protein_coding	-4.01667	1.84333	-20.1893	6.31661e-09	3.90064e-07	11.238	4.53	4.02	3.52	0	0	0.02
ENSMUSG00000053153	ENSMUSG00000053153	66722	Spag16	sperm associated antigen 16 [Source:MGI Symbol;Acc:MGI:1913972]	ENSMUSG00000053153	Spag16	17.8288	0.48223	1.89006	0.255141	0.798614	0.931677	protein_coding	-5.00333	2.64417	-20.1779	6.34892e-09	3.90994e-07	11.2327	5.37	5.11	5.55	0	0	1.02
ENSMUSG00000003949	ENSMUSG00000003949	217082	Hlf	hepatic leukemia factor [Source:MGI Symbol;Acc:MGI:96108]	ENSMUSG00000003949	Hlf	102.121	-0.0407359	0.565359	-0.0720531	0.94256	0.981715	protein_coding	-2.13333	6.31917	-20.1697	6.37224e-09	3.91366e-07	11.2288	7.51	7.14	7.4	5.23	5.31	5.11
ENSMUSG00000038508	ENSMUSG00000038508	23886	Gdf15	growth differentiation factor 15 [Source:MGI Symbol;Acc:MGI:1346047]	ENSMUSG00000038508	Gdf15	688.435	1.1813	0.453361	2.60564	0.00917023	0.131244	protein_coding	2.23667	9.08667	20.1519	6.42301e-09	3.92563e-07	11.2206	8.45	8.28	8.43	10.62	10.61	10.64
ENSMUSG00000036570	ENSMUSG00000036570	56188	Fxyd1	FXYD domain-containing ion transport regulator 1 [Source:MGI Symbol;Acc:MGI:1889273]	ENSMUSG00000036570	Fxyd1	613.381	-0.0460345	0.426214	-0.108008	0.91399	0.973078	protein_coding	-1.67	9.06917	-20.1508	6.42637e-09	3.92563e-07	11.22	9.91	9.86	9.75	8.18	8.06	8.27
ENSMUSG00000061288	ENSMUSG00000061288	330177	Taok3	TAO kinase 3 [Source:MGI Symbol;Acc:MGI:3041177]	ENSMUSG00000061288	Taok3	862.609	0.465158	0.281581	1.65195	0.0985446	0.400673	protein_coding	1.24333	9.66083	20.1256	6.4991e-09	3.95041e-07	11.2083	9.17	9.29	9.18	10.41	10.48	10.48
ENSMUSG00000048387	ENSMUSG00000048387	23967	Osr1	odd-skipped related transcription factor 1 [Source:MGI Symbol;Acc:MGI:1344424]	ENSMUSG00000048387	Osr1	576.015	-0.195129	0.499143	-0.390928	0.695851	0.892734	protein_coding	-2	8.88667	-20.1247	6.50179e-09	3.95041e-07	11.2078	9.73	9.86	9.64	7.85	7.72	7.66
ENSMUSG00000041120	ENSMUSG00000041120	17965	Nbl1	NBL1, DAN family BMP antagonist [Source:MGI Symbol;Acc:MGI:104591]	ENSMUSG00000041120	Nbl1	6932.75	0.0427553	0.409971	0.104288	0.91694	0.973763	protein_coding	-1.36	12.58	-20.0836	6.62246e-09	4.01296e-07	11.1886	13.32	13.3	13.29	11.92	11.91	12
ENSMUSG00000062200	ENSMUSG00000062200	319217	Vmn2r7	vomeronasal 2, receptor 7 [Source:MGI Symbol;Acc:MGI:2441693]	ENSMUSG00000062200	Vmn2r7	4.72411	0.702897	1.28589	0.546624	0.584637	0.838828	protein_coding	-3.45667	1.56333	-20.064	6.68098e-09	4.03763e-07	11.1795	3.86	3.02	3.52	0	0.03	0
ENSMUSG00000021765	ENSMUSG00000021765	14313	Fst	follistatin [Source:MGI Symbol;Acc:MGI:95586]	ENSMUSG00000021765	Fst	459.247	-1.17491	0.937708	-1.25296	0.21022	0.564684	protein_coding	2.88667	7.795	19.9775	6.94592e-09	4.18658e-07	11.1389	5.8	6.15	6.26	9	8.92	8.95
ENSMUSG00000029455	ENSMUSG00000029455	11669	Aldh2	aldehyde dehydrogenase 2, mitochondrial [Source:MGI Symbol;Acc:MGI:99600]	ENSMUSG00000029455	Aldh2	3096.27	0.0615951	0.394594	0.156098	0.875956	0.959308	protein_coding	-1.32333	11.435	-19.9569	7.01077e-09	4.21446e-07	11.1292	12.19	12.12	12.12	10.86	10.75	10.85
ENSMUSG00000049493	ENSMUSG00000049493	102502	Pls1	plastin 1 (I-isoform) [Source:MGI Symbol;Acc:MGI:104809]	ENSMUSG00000049493	Pls1	68.2199	-0.500871	0.590295	-0.84851	0.396154	0.725293	protein_coding	-2.74	5.6825	-19.9428	7.05549e-09	4.22965e-07	11.1225	6.72	6.68	6.44	3.78	3.73	4.11
ENSMUSG00000038022	ENSMUSG00000038022	330323	Mindy4	MINDY lysine 48 deubiquitinase 4 [Source:MGI Symbol;Acc:MGI:3583959]	ENSMUSG00000038022	Fam188b	241.212	-0.0196284	0.416833	-0.0470895	0.962442	0.987485	protein_coding	-1.89	7.73667	-19.9372	7.07337e-09	4.22965e-07	11.1199	8.7	8.44	8.53	6.55	6.76	6.69
ENSMUSG00000023913	ENSMUSG00000023913	27226	Pla2g7	phospholipase A2, group VII (platelet-activating factor acetylhydrolase, plasma) [Source:MGI Symbol;Acc:MGI:1351327]	ENSMUSG00000023913	Pla2g7	661.765	0.750137	0.448895	1.67107	0.0947072	0.393418	protein_coding	2.11333	9.10583	19.9161	7.14092e-09	4.25881e-07	11.1099	8.13	8.35	8.37	10.37	10.41	10.41
ENSMUSG00000027656	ENSMUSG00000027656	22403	Ccn5	cellular communication network factor 5 [Source:MGI Symbol;Acc:MGI:1328326]	ENSMUSG00000027656	Wisp2	669.181	0.226848	0.435965	0.520335	0.60283	0.849925	protein_coding	-1.59333	9.17917	-19.8954	7.20826e-09	4.28768e-07	11.1001	10.11	9.94	10.19	8.48	8.46	8.52
ENSMUSG00000017760	ENSMUSG00000017760	19025	Ctsa	cathepsin A [Source:MGI Symbol;Acc:MGI:97748]	ENSMUSG00000017760	Ctsa	3529.98	0.386279	0.40574	0.952036	0.341079	0.68746	protein_coding	1.78	11.6	19.883	7.24884e-09	4.30054e-07	11.0943	10.74	11.03	10.67	12.61	12.58	12.59
ENSMUSG00000059479	ENSMUSG00000059479	232984	B3gnt8	UDP-GlcNAc:betaGal beta-1,3-N-acetylglucosaminyltransferase 8 [Source:MGI Symbol;Acc:MGI:2385269]	ENSMUSG00000059479	B3gnt8	226.659	0.437481	0.283172	1.54493	0.122362	0.441678	protein_coding	1.21	7.73667	19.839	7.39459e-09	4.37423e-07	11.0735	7.23	7.35	7.31	8.47	8.52	8.53
ENSMUSG00000002985	ENSMUSG00000002985	11816	Apoe	apolipoprotein E [Source:MGI Symbol;Acc:MGI:88057]	ENSMUSG00000002985	Apoe	38067.6	0.702089	0.458105	1.53259	0.125376	0.446707	protein_coding	2.21	14.9425	19.8339	7.41166e-09	4.37423e-07	11.0711	13.94	14.3	13.85	16.23	16.23	16.26
ENSMUSG00000023008	ENSMUSG00000023008	22379	Fmnl3	formin-like 3 [Source:MGI Symbol;Acc:MGI:109569]	ENSMUSG00000023008	Fmnl3	443.028	-0.00180501	0.461545	-0.00391079	0.99688	0.998774	protein_coding	1.49333	8.56167	19.8001	7.52652e-09	4.43048e-07	11.055	7.97	7.8	7.8	9.34	9.34	9.37
ENSMUSG00000052727	ENSMUSG00000052727	17755	Map1b	microtubule-associated protein 1B [Source:MGI Symbol;Acc:MGI:1306778]	ENSMUSG00000052727	Map1b	501.908	-0.171887	0.369092	-0.465703	0.641428	0.868432	protein_coding	-1.46	8.8325	-19.792	7.5543e-09	4.4346e-07	11.0511	9.38	9.52	9.4	7.97	7.94	8.01
ENSMUSG00000003644	ENSMUSG00000003644	20111	Rps6ka1	ribosomal protein S6 kinase polypeptide 1 [Source:MGI Symbol;Acc:MGI:104558]	ENSMUSG00000003644	Rps6ka1	501.82	0.792567	0.438986	1.80545	0.0710046	0.345347	protein_coding	2.2	8.71167	19.7866	7.57265e-09	4.4346e-07	11.0486	7.68	8.07	7.73	10.08	9.95	10.05
ENSMUSG00000090966	ENSMUSG00000090966	619697	Vmn2r116	vomeronasal 2, receptor 116 [Source:MGI Symbol;Acc:MGI:3646674]	ENSMUSG00000090966	Vmn2r116	14.4714	0.737973	1.40642	0.524719	0.599779	0.848183	protein_coding	-5.13333	2.44917	-19.7758	7.61016e-09	4.44394e-07	11.0434	4.92	4.98	5.52	0	0	0.02
ENSMUSG00000044052	ENSMUSG00000044052	12777	Ccr10	chemokine (C-C motif) receptor 10 [Source:MGI Symbol;Acc:MGI:1096320]	ENSMUSG00000044052	Ccr10	157.024	-0.75035	0.663	-1.13175	0.257739	0.614548	protein_coding	-3.82	6.70417	-19.7707	7.62782e-09	4.44394e-07	11.041	7.62	7.87	7.81	4.4	3.61	3.83
ENSMUSG00000039607	ENSMUSG00000039607	207181	Rbms3	RNA binding motif, single stranded interacting protein [Source:MGI Symbol;Acc:MGI:2444477]	ENSMUSG00000039607	Rbms3	1041.22	-0.203185	0.333675	-0.60893	0.542571	0.816643	protein_coding	-1.26333	9.91167	-19.7485	7.70509e-09	4.47745e-07	11.0305	10.38	10.47	10.4	9.23	9.07	9.16
ENSMUSG00000009633	ENSMUSG00000009633	14373	G0s2	G0/G1 switch gene 2 [Source:MGI Symbol;Acc:MGI:1316737]	ENSMUSG00000009633	G0s2	1456.64	-0.306214	0.580975	-0.527069	0.598146	0.847065	protein_coding	-2.47667	10.0958	-19.6997	7.87875e-09	4.55106e-07	11.0072	11.06	11.33	10.91	8.54	8.62	8.71
ENSMUSG00000070348	ENSMUSG00000070348	12443	Ccnd1	cyclin D1 [Source:MGI Symbol;Acc:MGI:88313]	ENSMUSG00000070348	Ccnd1	508.437	-0.0594195	0.428126	-0.13879	0.889616	0.963513	protein_coding	1.53667	8.79667	19.6917	7.90763e-09	4.55106e-07	11.0034	7.95	8.05	7.98	9.39	9.65	9.55
ENSMUSG00000026365	ENSMUSG00000026365	12628	Cfh	complement component factor h [Source:MGI Symbol;Acc:MGI:88385]	ENSMUSG00000026365	Cfh	9138.18	-0.0421663	0.454283	-0.0928195	0.926047	0.976748	protein_coding	-1.51667	12.9317	-19.6872	7.92397e-09	4.55106e-07	11.0012	13.61	13.82	13.68	12.18	12.23	12.15
ENSMUSG00000099974	ENSMUSG00000099974	12047	Bcl2a1d	B cell leukemia/lymphoma 2 related protein A1d [Source:MGI Symbol;Acc:MGI:1278325]	ENSMUSG00000099974	Bcl2a1d	510.252	0.724991	0.42897	1.69007	0.0910137	0.38575	protein_coding	1.83333	8.7575	19.6868	7.92523e-09	4.55106e-07	11.001	8.17	8.04	8.16	10.05	9.9	9.92
ENSMUSG00000028874	ENSMUSG00000028874	14191	Fgr	FGR proto-oncogene, Src family tyrosine kinase [Source:MGI Symbol;Acc:MGI:95527]	ENSMUSG00000028874	Fgr	552.743	0.307094	0.480988	0.638465	0.523171	0.80772	protein_coding	2.17667	8.84833	19.6849	7.93217e-09	4.55106e-07	11.0001	7.72	8.03	7.62	9.95	9.97	9.98
ENSMUSG00000021639	ENSMUSG00000021639	23894	Gtf2h2	general transcription factor II H, polypeptide 2 [Source:MGI Symbol;Acc:MGI:1345669]	ENSMUSG00000021639	Gtf2h2	252.515	0.300078	0.299759	1.00106	0.316797	0.668507	protein_coding	1.16333	7.8925	19.6712	7.98204e-09	4.5681e-07	10.9936	7.43	7.37	7.48	8.56	8.59	8.62
ENSMUSG00000024713	ENSMUSG00000024713	18552	Pcsk5	proprotein convertase subtilisin/kexin type 5 [Source:MGI Symbol;Acc:MGI:97515]	ENSMUSG00000024713	Pcsk5	566.146	-0.479202	0.279286	-1.71581	0.0861968	0.376959	protein_coding	-1.29	9.05583	-19.6497	8.06098e-09	4.5943e-07	10.9833	9.37	9.4	9.41	8	8.12	8.19
ENSMUSG00000022512	ENSMUSG00000022512	12737	Cldn1	claudin 1 [Source:MGI Symbol;Acc:MGI:1276109]	ENSMUSG00000022512	Cldn1	616.127	-0.0704472	0.475197	-0.148248	0.882147	0.961154	protein_coding	-1.61333	9.0175	-19.6477	8.06835e-09	4.5943e-07	10.9823	9.81	9.89	9.76	8.1	8.24	8.28
ENSMUSG00000057068	ENSMUSG00000057068	384198	Fam47e	family with sequence similarity 47, member E [Source:MGI Symbol;Acc:MGI:2686227]	ENSMUSG00000057068	Fam47e	15.0869	-0.434066	1.10388	-0.393219	0.694158	0.892099	protein_coding	-2.78667	2.81917	-19.6224	8.16233e-09	4.63617e-07	10.9702	4.45	4.41	4.59	1.46	2.03	1.6
ENSMUSG00000016256	ENSMUSG00000016256	64138	Ctsz	cathepsin Z [Source:MGI Symbol;Acc:MGI:1891190]	ENSMUSG00000016256	Ctsz	5540.73	0.541843	0.396161	1.36773	0.171395	0.511438	protein_coding	1.8	12.2458	19.6154	8.18866e-09	4.63949e-07	10.9668	11.44	11.65	11.46	13.32	13.3	13.33
ENSMUSG00000025658	ENSMUSG00000025658	245684	Cnksr2	connector enhancer of kinase suppressor of Ras 2 [Source:MGI Symbol;Acc:MGI:2661175]	ENSMUSG00000025658	Cnksr2	7.51069	0.0205115	1.64995	0.0124317	0.990081	0.996415	protein_coding	-3.90333	1.93917	-19.6029	8.23556e-09	4.65443e-07	10.9609	3.6	4.11	4	0	0	0
ENSMUSG00000030774	ENSMUSG00000030774	18479	Pak1	p21 (RAC1) activated kinase 1 [Source:MGI Symbol;Acc:MGI:1339975]	ENSMUSG00000030774	Pak1	433.034	0.412604	0.352406	1.17082	0.241672	0.599295	protein_coding	1.34	8.62167	19.5727	8.35068e-09	4.70545e-07	10.9463	8.18	8.12	8.08	9.55	9.44	9.41
ENSMUSG00000051041	ENSMUSG00000051041	244198	Olfml1	olfactomedin-like 1 [Source:MGI Symbol;Acc:MGI:2679264]	ENSMUSG00000051041	Olfml1	590.442	0.012576	0.508768	0.0247186	0.980279	0.993898	protein_coding	-1.84	8.91333	-19.5683	8.36736e-09	4.70545e-07	10.9442	9.87	9.81	9.89	8.15	7.96	7.94
ENSMUSG00000047407	ENSMUSG00000047407	21815	Tgif1	TGFB-induced factor homeobox 1 [Source:MGI Symbol;Acc:MGI:1194497]	ENSMUSG00000047407	Tgif1	1182.31	0.517078	0.278138	1.85907	0.0630173	0.327063	protein_coding	1.27	10.115	19.5434	8.46388e-09	4.74794e-07	10.9322	9.61	9.77	9.64	10.91	10.99	10.93
ENSMUSG00000046312	ENSMUSG00000046312	329828	Myorg	myogenesis regulating glycosidase (putative) [Source:MGI Symbol;Acc:MGI:2140300]	ENSMUSG00000046312	AI464131	132.77	-0.257975	0.422253	-0.610949	0.541233	0.815644	protein_coding	-1.82333	6.8675	-19.5359	8.49319e-09	4.75262e-07	10.9286	7.64	7.51	7.52	5.71	5.61	5.88
ENSMUSG00000045763	ENSMUSG00000045763	70350	Basp1	brain abundant, membrane attached signal protein 1 [Source:MGI Symbol;Acc:MGI:1917600]	ENSMUSG00000045763	Basp1	188.061	1.01873	0.48792	2.08791	0.0368061	0.257849	protein_coding	2.39	7.21083	19.5123	8.58587e-09	4.79265e-07	10.9173	6.16	6.56	6.28	8.75	8.73	8.69
ENSMUSG00000028766	ENSMUSG00000028766	11647	Alpl	alkaline phosphatase, liver/bone/kidney [Source:MGI Symbol;Acc:MGI:87983]	ENSMUSG00000028766	Alpl	262.666	0.257311	0.579628	0.443925	0.657097	0.875628	protein_coding	-2.19333	7.63833	-19.4768	8.7276e-09	4.85979e-07	10.9001	9.03	8.65	8.92	6.8	6.71	6.51
ENSMUSG00000021361	ENSMUSG00000021361	66154	Tmem14c	transmembrane protein 14C [Source:MGI Symbol;Acc:MGI:1913404]	ENSMUSG00000021361	Tmem14c	685.802	0.0460942	0.378111	0.121907	0.902973	0.968401	protein_coding	1.36667	9.27667	19.4378	8.88656e-09	4.93618e-07	10.8812	8.6	8.66	8.55	9.96	9.94	10.01
ENSMUSG00000022102	ENSMUSG00000022102	13449	Dok2	docking protein 2 [Source:MGI Symbol;Acc:MGI:1332623]	ENSMUSG00000022102	Dok2	343.696	0.349421	0.498067	0.701553	0.482958	0.782897	protein_coding	2.11667	8.13917	19.4287	8.92384e-09	4.9426e-07	10.8768	6.94	7.39	7.18	9.31	9.33	9.22
ENSMUSG00000021268	ENSMUSG00000021268	17263	Meg3	maternally expressed 3 [Source:MGI Symbol;Acc:MGI:1202886]	ENSMUSG00000021268	Meg3	279.596	-0.0170962	0.695439	-0.0245834	0.980387	0.993901	lincRNA	-2.27333	7.51833	-19.4244	8.94174e-09	4.9426e-07	10.8747	8.76	9.06	8.69	6.45	6.49	6.75
ENSMUSG00000008333	ENSMUSG00000008333	20639	Snrpb2	U2 small nuclear ribonucleoprotein B [Source:MGI Symbol;Acc:MGI:104805]	ENSMUSG00000008333	Snrpb2	408.179	0.0864932	0.34297	0.252189	0.800895	0.93244	protein_coding	1.45333	8.55583	19.3439	9.28199e-09	5.11079e-07	10.8356	7.71	7.83	7.89	9.3	9.22	9.27
ENSMUSG00000064294	ENSMUSG00000064294	71724	Aox3	aldehyde oxidase 3 [Source:MGI Symbol;Acc:MGI:1918974]	ENSMUSG00000064294	Aox3	262.94	-0.322271	0.950747	-0.338966	0.734635	0.906897	protein_coding	-3.27667	7.06667	-19.3418	9.29111e-09	5.11079e-07	10.8346	8.59	9	8.55	5.37	5.67	5.27
ENSMUSG00000104301	ENSMUSG00000104301	213248	Wdr49	WD repeat domain 49 [Source:MGI Symbol;Acc:MGI:3645287]	ENSMUSG00000104301	Wdr49	14.2861	0.98611	2.13873	0.461073	0.644746	0.869982	protein_coding	-5.16667	2.35083	-19.3346	9.32218e-09	5.11537e-07	10.8311	5.37	4.48	5.65	0	0	0
ENSMUSG00000075114	ENSMUSG00000075114	258774	Olfr1208	olfactory receptor 1208 [Source:MGI Symbol;Acc:MGI:3031042]	ENSMUSG00000075114	Olfr1208	4.70528	-0.137882	1.60337	-0.0859954	0.93147	0.979178	protein_coding	-3.16	1.6075	-19.3294	9.34459e-09	5.11537e-07	10.8286	3.09	3.02	3.37	0	0	0
ENSMUSG00000030530	ENSMUSG00000030530	18550	Furin	furin (paired basic amino acid cleaving enzyme) [Source:MGI Symbol;Acc:MGI:97513]	ENSMUSG00000030530	Furin	1633.27	0.430681	0.563405	0.764424	0.444615	0.760116	protein_coding	2.17667	10.2808	19.3068	9.44361e-09	5.15712e-07	10.8175	9.5	9.14	9.57	11.58	11.51	11.65
ENSMUSG00000051413	ENSMUSG00000051413	54711	Plagl2	pleiomorphic adenoma gene-like 2 [Source:MGI Symbol;Acc:MGI:1933165]	ENSMUSG00000051413	Plagl2	257.075	0.567768	0.326814	1.73728	0.082338	0.369209	protein_coding	1.5	7.87917	19.2909	9.51375e-09	5.17165e-07	10.8098	7.4	7.37	7.2	8.76	8.86	8.85
ENSMUSG00000054520	ENSMUSG00000054520	24055	Sh3bp2	SH3-domain binding protein 2 [Source:MGI Symbol;Acc:MGI:1346349]	ENSMUSG00000054520	Sh3bp2	353.611	0.473183	0.400439	1.18166	0.23734	0.594783	protein_coding	1.66	8.28333	19.2904	9.51585e-09	5.17165e-07	10.8095	7.54	7.71	7.63	9.28	9.32	9.26
ENSMUSG00000030847	ENSMUSG00000030847	29810	Bag3	BCL2-associated athanogene 3 [Source:MGI Symbol;Acc:MGI:1352493]	ENSMUSG00000030847	Bag3	1634.6	-0.204472	0.32665	-0.625967	0.531337	0.811038	protein_coding	-1.25667	10.5675	-19.2502	9.69576e-09	5.25682e-07	10.7899	11.07	11.13	10.99	9.88	9.77	9.77
ENSMUSG00000006369	ENSMUSG00000006369	14114	Fbln1	fibulin 1 [Source:MGI Symbol;Acc:MGI:95487]	ENSMUSG00000006369	Fbln1	4753.88	-0.0815822	0.615083	-0.132636	0.894481	0.965481	protein_coding	-1.98333	11.7492	-19.2445	9.72168e-09	5.25829e-07	10.7871	12.76	13.09	12.67	10.85	10.85	10.87
ENSMUSG00000021208	ENSMUSG00000021208	217845	Ifi27l2b	interferon, alpha-inducible protein 27 like 2B [Source:MGI Symbol;Acc:MGI:1916390]	ENSMUSG00000021208	Ifi27l2b	3.50339	0.653985	1.13052	0.578483	0.562938	NA	protein_coding	-3.10333	1.31167	-19.2315	9.78107e-09	5.27347e-07	10.7807	3.09	3.02	3.2	0	0	0
ENSMUSG00000011171	ENSMUSG00000011171	22355	Vipr2	vasoactive intestinal peptide receptor 2 [Source:MGI Symbol;Acc:MGI:107166]	ENSMUSG00000011171	Vipr2	199.942	0.039912	0.591856	0.0674353	0.946235	0.982012	protein_coding	-2.83667	7.23417	-19.2282	9.79629e-09	5.27347e-07	10.7791	8.59	8.26	8.55	5.66	5.35	5.88
ENSMUSG00000101389	ENSMUSG00000101389	666907	Ms4a4a	membrane-spanning 4-domains, subfamily A, member 4A [Source:MGI Symbol;Acc:MGI:3643932]	ENSMUSG00000101389	Ms4a4a	156.758	-0.237949	0.646565	-0.36802	0.712858	0.8982	protein_coding	2.42667	6.785	19.2111	9.87482e-09	5.30315e-07	10.7707	5.6	5.48	5.4	7.9	7.94	7.92
ENSMUSG00000074676	ENSMUSG00000074676	14239	Foxs1	forkhead box S1 [Source:MGI Symbol;Acc:MGI:95546]	ENSMUSG00000074676	Foxs1	80.8116	-0.0714566	0.471962	-0.151403	0.879658	0.960509	protein_coding	-1.80667	6.11	-19.1876	9.98383e-09	5.34902e-07	10.7592	7.02	6.95	6.84	5.13	5.2	5.06
ENSMUSG00000054986	ENSMUSG00000054986	380683	Sec14l3	SEC14-like lipid binding 3 [Source:MGI Symbol;Acc:MGI:3617848]	ENSMUSG00000054986	Sec14l3	532.263	0.153814	0.687774	0.223641	0.823037	0.94183	protein_coding	-2.21667	8.4525	-19.1752	1.00419e-08	5.36398e-07	10.7531	9.84	9.93	9.77	7.78	7.58	7.53
ENSMUSG00000029718	ENSMUSG00000029718	18542	Pcolce	procollagen C-endopeptidase enhancer protein [Source:MGI Symbol;Acc:MGI:105099]	ENSMUSG00000029718	Pcolce	3952.41	-0.444403	0.285513	-1.55651	0.119587	0.437353	protein_coding	-1.29	11.8558	-19.1716	1.00591e-08	5.36398e-07	10.7513	12.22	12.24	12.18	10.97	10.87	10.93
ENSMUSG00000027895	ENSMUSG00000027895	99738	Kcnc4	potassium voltage gated channel, Shaw-related subfamily, member 4 [Source:MGI Symbol;Acc:MGI:96670]	ENSMUSG00000027895	Kcnc4	2.84183	0.564939	1.55417	0.363499	0.716232	NA	protein_coding	-2.73333	1.23167	-19.1666	1.00828e-08	5.36398e-07	10.7489	2.86	2.34	3	0	0	0
ENSMUSG00000056973	ENSMUSG00000056973	104158	Ces1d	carboxylesterase 1D [Source:MGI Symbol;Acc:MGI:2148202]	ENSMUSG00000056973	Ces1d	1143.39	0.125313	0.303942	0.412291	0.680126	0.886259	protein_coding	-1.00333	10.0708	-19.1574	1.01264e-08	5.37457e-07	10.7444	10.67	10.59	10.65	9.64	9.64	9.62
ENSMUSG00000049130	ENSMUSG00000049130	12273	C5ar1	complement component 5a receptor 1 [Source:MGI Symbol;Acc:MGI:88232]	ENSMUSG00000049130	C5ar1	1206.42	0.4468	0.356281	1.25407	0.209818	0.564242	protein_coding	1.62	10.0925	19.1471	1.01751e-08	5.38554e-07	10.7393	9.28	9.61	9.35	11.04	10.99	11.07
ENSMUSG00000052821	ENSMUSG00000052821	58861	Cysltr1	cysteinyl leukotriene receptor 1 [Source:MGI Symbol;Acc:MGI:1926218]	ENSMUSG00000052821	Cysltr1	162.755	1.10664	0.586856	1.8857	0.0593349	0.318146	protein_coding	2.98667	6.84667	19.1392	1.02132e-08	5.38554e-07	10.7354	5.28	6.04	5.59	8.58	8.69	8.6
ENSMUSG00000066861	ENSMUSG00000066861	23960	Oas1g	2'-5' oligoadenylate synthetase 1G [Source:MGI Symbol;Acc:MGI:97429]	ENSMUSG00000066861	Oas1g	56.1372	1.02674	0.725805	1.41463	0.157177	0.492158	protein_coding	3.30333	5.09667	19.1366	1.02256e-08	5.38554e-07	10.7341	3.98	3.61	3.78	7.09	6.97	7.22
ENSMUSG00000062382	ENSMUSG00000062382	100862446	Ftl1-ps1	ferritin light polypeptide 1, pseudogene 1 [Source:MGI Symbol;Acc:MGI:3779109]	ENSMUSG00000062382	Gm10116	416.936	0.467626	0.344364	1.35794	0.174482	0.516425	protein_coding	1.54667	8.57	19.1332	1.02421e-08	5.38554e-07	10.7324	7.92	8.06	7.86	9.48	9.43	9.57
ENSMUSG00000074364	ENSMUSG00000074364	259300	Ehd2	EH-domain containing 2 [Source:MGI Symbol;Acc:MGI:2154274]	ENSMUSG00000074364	Ehd2	2298.99	-0.282572	0.296655	-0.952524	0.340831	0.68746	protein_coding	-1.37667	11.0775	-19.1002	1.0402e-08	5.45698e-07	10.7162	11.64	11.4	11.6	10.19	10.13	10.19
ENSMUSG00000052062	ENSMUSG00000052062	72823	Pard3b	par-3 family cell polarity regulator beta [Source:MGI Symbol;Acc:MGI:1919301]	ENSMUSG00000052062	Pard3b	213.671	0.0601147	0.405004	0.14843	0.882004	0.961106	protein_coding	-1.47333	7.575	-19.0781	1.05108e-08	5.50132e-07	10.7053	8.2	8.41	8.36	6.91	6.81	6.83
ENSMUSG00000040003	ENSMUSG00000040003	50791	Magi2	membrane associated guanylate kinase, WW and PDZ domain containing 2 [Source:MGI Symbol;Acc:MGI:1354953]	ENSMUSG00000040003	Magi2	97.3387	-0.207058	0.344582	-0.600898	0.547908	0.819904	protein_coding	-1.55	6.4925	-19.0688	1.05567e-08	5.51259e-07	10.7007	7.12	7.02	7.08	5.52	5.45	5.6
ENSMUSG00000028108	ENSMUSG00000028108	13601	Ecm1	extracellular matrix protein 1 [Source:MGI Symbol;Acc:MGI:103060]	ENSMUSG00000028108	Ecm1	4006.35	-0.143903	0.289115	-0.497736	0.61867	0.857215	protein_coding	-1.17333	11.89	-19.0408	1.0697e-08	5.57304e-07	10.6868	12.39	12.36	12.35	11.19	11.2	11.19
ENSMUSG00000074415	ENSMUSG00000074415	73144	3110039I08Rik	RIKEN cDNA 3110039I08 gene [Source:MGI Symbol;Acc:MGI:1920394]	ENSMUSG00000074415	2610203C20Rik	75.3774	-0.110899	0.332122	-0.33391	0.738447	0.909406	processed_transcript	-1.51333	6.13833	-19.0187	1.08092e-08	5.61854e-07	10.6759	6.79	6.8	6.65	5.23	5.2	5.27
ENSMUSG00000053460	ENSMUSG00000053460	56316	Ggcx	gamma-glutamyl carboxylase [Source:MGI Symbol;Acc:MGI:1927655]	ENSMUSG00000053460	Ggcx	692.262	-0.06492	0.329486	-0.197034	0.843801	0.949526	protein_coding	-1.17667	9.33083	-19.0104	1.0852e-08	5.62177e-07	10.6718	9.86	9.82	9.94	8.77	8.65	8.67
ENSMUSG00000022687	ENSMUSG00000022687	117606	Boc	biregional cell adhesion molecule-related/down-regulated by oncogenes (Cdon) binding protein [Source:MGI Symbol;Acc:MGI:2151153]	ENSMUSG00000022687	Boc	905.582	0.0394137	0.504422	0.0781363	0.93772	0.980545	protein_coding	-1.95	9.53583	-19.0078	1.0865e-08	5.62177e-07	10.6705	10.63	10.39	10.5	8.7	8.44	8.53
ENSMUSG00000051877	ENSMUSG00000051877	244114	Vmn2r72	vomeronasal 2, receptor 72 [Source:MGI Symbol;Acc:MGI:3647591]	ENSMUSG00000051877	Vmn2r72	5.12043	0.605505	1.43912	0.420746	0.673941	0.884401	protein_coding	-3.54667	1.64083	-18.9903	1.09556e-08	5.65573e-07	10.6618	3.98	3.48	3.2	0	0	0.02
ENSMUSG00000028771	ENSMUSG00000028771	19248	Ptpn12	protein tyrosine phosphatase, non-receptor type 12 [Source:MGI Symbol;Acc:MGI:104673]	ENSMUSG00000028771	Ptpn12	157.935	0.485975	0.292878	1.65931	0.0970533	0.397894	protein_coding	1.21333	7.20917	18.9669	1.10772e-08	5.70388e-07	10.6502	6.85	6.68	6.85	8.02	8.02	7.98
ENSMUSG00000023912	ENSMUSG00000023912	74011	Slc25a27	solute carrier family 25, member 27 [Source:MGI Symbol;Acc:MGI:1921261]	ENSMUSG00000023912	Slc25a27	48.7671	-0.0783866	0.477158	-0.164278	0.869512	0.957772	protein_coding	-2.14333	5.38417	-18.9607	1.11102e-08	5.70388e-07	10.6471	6.39	6.21	6.22	4.27	4.2	3.92
ENSMUSG00000028088	ENSMUSG00000028088	14263	Fmo5	flavin containing monooxygenase 5 [Source:MGI Symbol;Acc:MGI:1310004]	ENSMUSG00000028088	Fmo5	212.344	0.29123	0.446254	0.652609	0.514008	0.802185	protein_coding	-1.48333	7.51583	-18.9556	1.11368e-08	5.70388e-07	10.6446	8.39	8.4	8.49	7.05	6.94	6.84
ENSMUSG00000001175	ENSMUSG00000001175	12313	Calm1	calmodulin 1 [Source:MGI Symbol;Acc:MGI:88251]	ENSMUSG00000001175	Calm1	7490.29	-0.069655	0.358146	-0.194488	0.845794	0.950453	protein_coding	1.27667	12.7442	18.9532	1.11495e-08	5.70388e-07	10.6434	12.02	12.19	11.98	13.33	13.37	13.32
ENSMUSG00000056755	ENSMUSG00000056755	108073	Grm7	glutamate receptor, metabotropic 7 [Source:MGI Symbol;Acc:MGI:1351344]	ENSMUSG00000056755	Grm7	5.53102	0.546383	1.61664	0.337974	0.735382	0.9073	protein_coding	-3.70333	1.7075	-18.934	1.12512e-08	5.7315e-07	10.6338	3.98	3.61	3.52	0	0	0
ENSMUSG00000016319	ENSMUSG00000016319	11740	Slc25a5	solute carrier family 25 (mitochondrial carrier, adenine nucleotide translocator), member 5 [Source:MGI Symbol;Acc:MGI:1353496]	ENSMUSG00000016319	Slc25a5	3190.73	-0.0503612	0.32213	-0.156338	0.875767	0.959254	protein_coding	1.15	11.5383	18.9293	1.12768e-08	5.7315e-07	10.6314	10.89	11	10.89	12.06	12.06	12.11
ENSMUSG00000049872	ENSMUSG00000049872	103511	Calhm5	calcium homeostasis modulator family member 5 [Source:MGI Symbol;Acc:MGI:2143897]	ENSMUSG00000049872	Fam26e	260.179	-0.203429	0.395724	-0.514067	0.607205	0.852079	protein_coding	-1.54667	7.86333	-18.9242	1.13038e-08	5.7315e-07	10.6289	8.35	8.58	8.54	6.87	6.9	7.06
ENSMUSG00000078866	ENSMUSG00000078866	628308	Zfp970	zinc finger protein 970 [Source:MGI Symbol;Acc:MGI:3652255]	ENSMUSG00000078866	Gm14420	122.479	-0.467058	0.449156	-1.03986	0.298407	0.654467	protein_coding	-1.96667	6.71	-18.9241	1.13047e-08	5.7315e-07	10.6289	7.43	7.25	7.38	5.34	5.52	5.3
ENSMUSG00000028064	ENSMUSG00000028064	20351	Sema4a	sema domain, immunoglobulin domain (Ig), transmembrane domain (TM) and short cytoplasmic domain, (semaphorin) 4A [Source:MGI Symbol;Acc:MGI:107560]	ENSMUSG00000028064	Sema4a	678.912	0.371209	0.365158	1.01657	0.309358	0.662145	protein_coding	1.52	9.26167	18.9156	1.13501e-08	5.74168e-07	10.6246	8.75	8.61	8.52	10.12	10.09	10.23
ENSMUSG00000028713	ENSMUSG00000028713	13120	Cyp4b1	cytochrome P450, family 4, subfamily b, polypeptide 1 [Source:MGI Symbol;Acc:MGI:103225]	ENSMUSG00000028713	Cyp4b1	436.967	-0.188381	0.725152	-0.259781	0.795033	0.930165	protein_coding	-2.90667	8.08917	-18.8987	1.14415e-08	5.76091e-07	10.6162	9.51	9.65	9.3	6.56	6.7	6.48
ENSMUSG00000045962	ENSMUSG00000045962	232341	Wnk1	WNK lysine deficient protein kinase 1 [Source:MGI Symbol;Acc:MGI:2442092]	ENSMUSG00000045962	Wnk1	2146.67	0.576939	0.22606	2.55216	0.0107059	0.142471	protein_coding	1	10.9975	18.8949	1.14624e-08	5.76091e-07	10.6143	10.71	10.78	10.74	11.71	11.79	11.73
ENSMUSG00000047250	ENSMUSG00000047250	19224	Ptgs1	prostaglandin-endoperoxide synthase 1 [Source:MGI Symbol;Acc:MGI:97797]	ENSMUSG00000047250	Ptgs1	509.586	0.167465	0.370643	0.451824	0.651396	0.872844	protein_coding	1.34333	8.855	18.8945	1.14644e-08	5.76091e-07	10.6141	8.28	8.17	8.31	9.58	9.61	9.6
ENSMUSG00000029373	ENSMUSG00000029373	56744	Pf4	platelet factor 4 [Source:MGI Symbol;Acc:MGI:1888711]	ENSMUSG00000029373	Pf4	266.386	1.00181	0.569337	1.75961	0.0784736	0.360285	protein_coding	2.67	7.59667	18.8848	1.15172e-08	5.77465e-07	10.6093	6.55	6.79	6.44	9.28	9.24	9.27
ENSMUSG00000038668	ENSMUSG00000038668	14745	Lpar1	lysophosphatidic acid receptor 1 [Source:MGI Symbol;Acc:MGI:108429]	ENSMUSG00000038668	Lpar1	1102.88	-0.373803	0.405162	-0.922601	0.356215	0.698049	protein_coding	-1.67667	9.9225	-18.86	1.16539e-08	5.83029e-07	10.5969	10.4	10.69	10.44	8.87	8.83	8.8
ENSMUSG00000073111	ENSMUSG00000073111	258292	Olfr446	olfactory receptor 446 [Source:MGI Symbol;Acc:MGI:3030280]	ENSMUSG00000073111	Olfr446	6.02461	0.278352	1.46253	0.190323	0.849056	0.951806	protein_coding	-3.67667	1.7675	-18.8478	1.1722e-08	5.85144e-07	10.5908	3.74	3.19	4.1	0	0	0
ENSMUSG00000025934	ENSMUSG00000025934	14859	Gsta3	glutathione S-transferase, alpha 3 [Source:MGI Symbol;Acc:MGI:95856]	ENSMUSG00000025934	Gsta3	408.448	0.146761	0.516988	0.283876	0.776505	0.923524	protein_coding	-2.34667	8.37083	-18.8394	1.17692e-08	5.86208e-07	10.5866	9.69	9.2	9.53	7.2	7.07	7.11
ENSMUSG00000018001	ENSMUSG00000018001	19159	Cyth3	cytohesin 3 [Source:MGI Symbol;Acc:MGI:1335107]	ENSMUSG00000018001	Cyth3	1262.38	-0.263581	0.259958	-1.01394	0.310612	0.663093	protein_coding	-1.04667	10.2342	-18.8108	1.19306e-08	5.92066e-07	10.5723	10.55	10.65	10.58	9.57	9.57	9.5
ENSMUSG00000055653	ENSMUSG00000055653	14734	Gpc3	glypican 3 [Source:MGI Symbol;Acc:MGI:104903]	ENSMUSG00000055653	Gpc3	2629.87	-0.059884	0.345284	-0.173434	0.86231	0.956729	protein_coding	-1.52667	11.2425	-18.8093	1.1939e-08	5.92066e-07	10.5715	11.99	11.7	12	10.39	10.36	10.36
ENSMUSG00000030272	ENSMUSG00000030272	52163	Camk1	calcium/calmodulin-dependent protein kinase I [Source:MGI Symbol;Acc:MGI:1098535]	ENSMUSG00000030272	Camk1	1219.58	0.450217	0.335197	1.34314	0.179225	0.523126	protein_coding	1.32667	10.1242	18.7955	1.20184e-08	5.94703e-07	10.5646	9.76	9.55	9.63	11.01	10.99	10.92
ENSMUSG00000006574	ENSMUSG00000006574	20533	Slc4a1	solute carrier family 4 (anion exchanger), member 1 [Source:MGI Symbol;Acc:MGI:109393]	ENSMUSG00000006574	Slc4a1	5.37165	-0.166535	1.61678	-0.103004	0.917959	0.973994	protein_coding	-3.31667	1.7	-18.7887	1.20576e-08	5.95338e-07	10.5611	3.28	3.02	3.65	0	0	0
ENSMUSG00000015243	ENSMUSG00000015243	11303	Abca1	ATP-binding cassette, sub-family A (ABC1), member 1 [Source:MGI Symbol;Acc:MGI:99607]	ENSMUSG00000015243	Abca1	858.449	0.428032	0.291044	1.47068	0.141379	0.471304	protein_coding	1.28333	9.65	18.7838	1.20856e-08	5.95427e-07	10.5587	9.08	9.29	9.11	10.48	10.43	10.42
ENSMUSG00000019989	ENSMUSG00000019989	209558	Enpp3	ectonucleotide pyrophosphatase/phosphodiesterase 3 [Source:MGI Symbol;Acc:MGI:2143702]	ENSMUSG00000019989	Enpp3	146.931	-0.404189	0.70639	-0.57219	0.567193	0.829576	protein_coding	-2.94	6.565	-18.7768	1.21258e-08	5.9611e-07	10.5552	7.53	8.07	7.77	4.96	4.67	4.92
ENSMUSG00000029616	ENSMUSG00000029616	67397	Erp29	endoplasmic reticulum protein 29 [Source:MGI Symbol;Acc:MGI:1914647]	ENSMUSG00000029616	Erp29	840.572	0.291546	0.428041	0.681117	0.495798	0.790858	protein_coding	1.74	9.51333	18.7685	1.21743e-08	5.97202e-07	10.551	8.74	8.87	8.59	10.51	10.5	10.41
ENSMUSG00000010307	ENSMUSG00000010307	67893	Tmem86a	transmembrane protein 86A [Source:MGI Symbol;Acc:MGI:1915143]	ENSMUSG00000010307	Tmem86a	270.623	0.2055	0.494036	0.415962	0.677437	0.885342	protein_coding	2.06333	7.81	18.7604	1.22216e-08	5.98224e-07	10.5469	6.75	6.72	6.95	8.91	8.85	8.85
ENSMUSG00000069763	ENSMUSG00000069763	67888	Tmem100	transmembrane protein 100 [Source:MGI Symbol;Acc:MGI:1915138]	ENSMUSG00000069763	Tmem100	416.969	-0.14427	0.545793	-0.264331	0.791525	0.928763	protein_coding	-2.07	8.35917	-18.7462	1.23049e-08	6.01002e-07	10.5398	9.1	9.42	9.42	7.21	7.32	7.2
ENSMUSG00000028793	ENSMUSG00000028793	75234	Rnf19b	ring finger protein 19B [Source:MGI Symbol;Acc:MGI:1922484]	ENSMUSG00000028793	Rnf19b	283.795	0.293751	0.328224	0.894972	0.370802	0.707289	protein_coding	1.41333	8.04	18.7314	1.23925e-08	6.03979e-07	10.5324	7.42	7.54	7.28	8.81	8.84	8.83
ENSMUSG00000031618	ENSMUSG00000031618	110784	Nr3c2	nuclear receptor subfamily 3, group C, member 2 [Source:MGI Symbol;Acc:MGI:99459]	ENSMUSG00000031618	Nr3c2	92.6677	0.0195666	0.587601	0.0332992	0.973436	0.991462	protein_coding	-2.56333	6.14583	-18.6522	1.28731e-08	6.26058e-07	10.4924	7.43	7.08	7.42	4.92	4.49	4.83
ENSMUSG00000021998	ENSMUSG00000021998	18826	Lcp1	lymphocyte cytosolic protein 1 [Source:MGI Symbol;Acc:MGI:104808]	ENSMUSG00000021998	Lcp1	6167.42	0.561961	0.383864	1.46396	0.143206	0.472792	protein_coding	1.80667	12.4117	18.6318	1.29997e-08	6.30861e-07	10.4821	11.53	11.92	11.56	13.48	13.49	13.46
ENSMUSG00000027995	ENSMUSG00000027995	24088	Tlr2	toll-like receptor 2 [Source:MGI Symbol;Acc:MGI:1346060]	ENSMUSG00000027995	Tlr2	3014.82	0.674126	0.406433	1.65864	0.097188	0.398083	protein_coding	1.75667	11.3442	18.6261	1.30353e-08	6.31238e-07	10.4792	10.8	10.52	10.85	12.51	12.49	12.44
ENSMUSG00000040552	ENSMUSG00000040552	12267	C3ar1	complement component 3a receptor 1 [Source:MGI Symbol;Acc:MGI:1097680]	ENSMUSG00000040552	C3ar1	1197.22	1.2099	0.635135	1.90495	0.0567871	0.312946	protein_coding	2.97667	9.6025	18.6114	1.3128e-08	6.33418e-07	10.4717	8.75	8.1	8.81	11.55	11.49	11.55
ENSMUSG00000034486	ENSMUSG00000034486	14472	Gbx2	gastrulation brain homeobox 2 [Source:MGI Symbol;Acc:MGI:95668]	ENSMUSG00000034486	Gbx2	11.8868	-2.12684	1.47361	-1.44329	0.148939	0.481748	protein_coding	3	2.0975	18.6101	1.31362e-08	6.33418e-07	10.4711	0	0	0.2	3.34	2.84	3.02
ENSMUSG00000030536	ENSMUSG00000030536	29875	Iqgap1	IQ motif containing GTPase activating protein 1 [Source:MGI Symbol;Acc:MGI:1352757]	ENSMUSG00000030536	Iqgap1	3853.1	0.345152	0.236271	1.46083	0.144061	0.474004	protein_coding	0.976667	11.8533	18.5828	1.33107e-08	6.39787e-07	10.4572	11.54	11.45	11.52	12.46	12.49	12.49
ENSMUSG00000032122	ENSMUSG00000032122	56857	Slc37a2	solute carrier family 37 (glycerol-3-phosphate transporter), member 2 [Source:MGI Symbol;Acc:MGI:1929693]	ENSMUSG00000032122	Slc37a2	273.852	0.86094	0.521261	1.65165	0.0986061	0.400757	protein_coding	2.27	7.73083	18.5806	1.33248e-08	6.39787e-07	10.4561	6.91	6.72	7.13	9.2	9.18	9.19
ENSMUSG00000092528	ENSMUSG00000092528	627984	Nlrp1c-ps	NLR family, pyrin domain containing 1C, pseudogene [Source:MGI Symbol;Acc:MGI:3582962]	ENSMUSG00000092528	Nlrp1c-ps	79.0948	1.55819	0.506972	3.07352	0.00211546	0.0642782	transcribed_unprocessed_pseudogene	2.53667	5.84333	18.5678	1.34075e-08	6.42399e-07	10.4496	5.23	5.07	5.05	7.61	7.76	7.59
ENSMUSG00000022122	ENSMUSG00000022122	13618	Ednrb	endothelin receptor type B [Source:MGI Symbol;Acc:MGI:102720]	ENSMUSG00000022122	Ednrb	121.066	-0.0361345	0.736136	-0.0490868	0.96085	0.987124	protein_coding	-3.08	6.23917	-18.5584	1.34684e-08	6.43954e-07	10.4448	7.65	7.71	7.85	4.96	4.35	4.66
ENSMUSG00000029781	ENSMUSG00000029781	27055	Fkbp9	FK506 binding protein 9 [Source:MGI Symbol;Acc:MGI:1350921]	ENSMUSG00000029781	Fkbp9	2147.61	-0.329682	0.253021	-1.30299	0.192579	0.54198	protein_coding	-1.14333	11.0017	-18.5422	1.35746e-08	6.45641e-07	10.4366	11.38	11.37	11.31	10.27	10.22	10.14
ENSMUSG00000018927	ENSMUSG00000018927	20305	Ccl6	chemokine (C-C motif) ligand 6 [Source:MGI Symbol;Acc:MGI:98263]	ENSMUSG00000018927	Ccl6	2592.39	0.59066	0.572461	1.03179	0.30217	0.65702	protein_coding	2.76	10.9183	18.5403	1.35868e-08	6.45641e-07	10.4356	9.46	10.01	9.46	12.38	12.42	12.41
ENSMUSG00000031438	ENSMUSG00000031438	66889	Rnf128	ring finger protein 128 [Source:MGI Symbol;Acc:MGI:1914139]	ENSMUSG00000031438	Rnf128	114.201	1.3573	0.753417	1.80153	0.0716193	0.346172	protein_coding	3.7	5.96583	18.54	1.35891e-08	6.45641e-07	10.4354	4.8	4.27	4.59	8.26	8.28	8.22
ENSMUSG00000051048	ENSMUSG00000051048	320452	P4ha3	procollagen-proline, 2-oxoglutarate 4-dioxygenase (proline 4-hydroxylase), alpha polypeptide III [Source:MGI Symbol;Acc:MGI:2444049]	ENSMUSG00000051048	P4ha3	480.387	-1.44427	0.640324	-2.25552	0.0241004	0.214874	protein_coding	1.47	8.23167	18.5237	1.36964e-08	6.49374e-07	10.4272	7.21	6.98	7.1	8.62	8.51	8.57
ENSMUSG00000078771	ENSMUSG00000078771	14017	Evi2a	ecotropic viral integration site 2a [Source:MGI Symbol;Acc:MGI:95458]	ENSMUSG00000078771	Evi2a	413.616	0.976314	0.454365	2.14875	0.0316546	0.241767	protein_coding	2.21	8.39	18.5143	1.37591e-08	6.50985e-07	10.4224	7.45	7.74	7.62	9.72	9.93	9.79
ENSMUSG00000019810	ENSMUSG00000019810	66848	Fuca2	fucosidase, alpha-L- 2, plasma [Source:MGI Symbol;Acc:MGI:1914098]	ENSMUSG00000019810	Fuca2	473.153	0.285117	0.450613	0.632732	0.526908	0.809504	protein_coding	1.78333	8.66083	18.5058	1.38161e-08	6.52322e-07	10.418	7.89	7.76	7.96	9.67	9.64	9.65
ENSMUSG00000063450	ENSMUSG00000063450	319565	Syne2	spectrin repeat containing, nuclear envelope 2 [Source:MGI Symbol;Acc:MGI:2449316]	ENSMUSG00000063450	Syne2	552.558	0.207532	0.439553	0.472142	0.636825	0.866678	protein_coding	-1.37	8.89917	-18.4899	1.39226e-08	6.55984e-07	10.4099	9.77	9.6	9.83	8.35	8.39	8.35
ENSMUSG00000004933	ENSMUSG00000004933	17179	Matk	megakaryocyte-associated tyrosine kinase [Source:MGI Symbol;Acc:MGI:99259]	ENSMUSG00000004933	Matk	178.9	0.663951	0.54645	1.21503	0.224356	0.580195	protein_coding	2.26667	7.10833	18.4786	1.39992e-08	6.58224e-07	10.4042	6.41	6.25	6.05	8.45	8.52	8.54
ENSMUSG00000027522	ENSMUSG00000027522	228960	Stx16	syntaxin 16 [Source:MGI Symbol;Acc:MGI:1923396]	ENSMUSG00000027522	Stx16	204.354	0.35127	0.352098	0.997648	0.31845	0.669545	protein_coding	1.43667	7.54583	18.4469	1.42168e-08	6.67073e-07	10.3879	6.79	7.01	7.04	8.4	8.39	8.36
ENSMUSG00000031616	ENSMUSG00000031616	13617	Ednra	endothelin receptor type A [Source:MGI Symbol;Acc:MGI:105923]	ENSMUSG00000031616	Ednra	1233.27	-0.165762	0.287481	-0.5766	0.56421	0.827691	protein_coding	-1.25333	10.19	-18.4116	1.44632e-08	6.76359e-07	10.3698	10.72	10.56	10.75	9.46	9.39	9.42
ENSMUSG00000026305	ENSMUSG00000026305	16978	Lrrfip1	leucine rich repeat (in FLII) interacting protein 1 [Source:MGI Symbol;Acc:MGI:1342770]	ENSMUSG00000026305	Lrrfip1	1584.99	0.236795	0.27246	0.8691	0.384793	0.717344	protein_coding	1.10667	10.5592	18.41	1.44744e-08	6.76359e-07	10.369	10.1	10.1	10.06	11.13	11.26	11.19
ENSMUSG00000019942	ENSMUSG00000019942	12534	Cdk1	cyclin-dependent kinase 1 [Source:MGI Symbol;Acc:MGI:88351]	ENSMUSG00000019942	Cdk1	127.129	-0.463449	0.532727	-0.869956	0.384325	0.717022	protein_coding	1.54333	6.66083	18.4034	1.45213e-08	6.77151e-07	10.3656	5.77	5.78	5.75	7.48	7.31	7.14
ENSMUSG00000036913	ENSMUSG00000036913	330863	Trim67	tripartite motif-containing 67 [Source:MGI Symbol;Acc:MGI:3045323]	ENSMUSG00000036913	Trim67	46.9864	-0.424424	0.689401	-0.615642	0.538131	0.813798	protein_coding	-3.45333	4.98167	-18.3964	1.45707e-08	6.77412e-07	10.362	6.11	6.32	6.15	2.68	2.35	3.19
ENSMUSG00000043631	ENSMUSG00000043631	407800	Ecm2	extracellular matrix protein 2, female organ and adipocyte specific [Source:MGI Symbol;Acc:MGI:3039578]	ENSMUSG00000043631	Ecm2	660.309	-0.364798	0.688132	-0.530128	0.596023	0.845777	protein_coding	-2.87667	8.75333	-18.3941	1.45866e-08	6.77412e-07	10.3609	9.75	10.34	9.81	6.95	7.13	7.19
ENSMUSG00000022589	ENSMUSG00000022589	13072	Cyp11b2	cytochrome P450, family 11, subfamily b, polypeptide 2 [Source:MGI Symbol;Acc:MGI:88584]	ENSMUSG00000022589	Cyp11b2	6.40977	1.63781	1.60891	1.01797	0.308694	0.66202	protein_coding	-4.19667	1.70917	-18.3642	1.4801e-08	6.85963e-07	10.3455	4.86	3.83	3.9	0	0	0
ENSMUSG00000030772	ENSMUSG00000030772	50781	Dkk3	dickkopf WNT signaling pathway inhibitor 3 [Source:MGI Symbol;Acc:MGI:1354952]	ENSMUSG00000030772	Dkk3	2666.2	-0.345917	0.225172	-1.53624	0.12448	0.446007	protein_coding	-0.993333	11.3283	-18.316	1.51546e-08	7.00916e-07	10.3207	11.62	11.59	11.62	10.63	10.6	10.62
ENSMUSG00000045954	ENSMUSG00000045954	20324	Cavin2	caveolae associated 2 [Source:MGI Symbol;Acc:MGI:99513]	ENSMUSG00000045954	Sdpr	1231.67	-0.08259	0.375541	-0.219923	0.825931	0.942686	protein_coding	-1.54333	10.1225	-18.2719	1.54854e-08	7.14758e-07	10.2979	10.72	10.75	10.92	9.34	9.23	9.19
ENSMUSG00000074622	ENSMUSG00000074622	16658	Mafb	v-maf musculoaponeurotic fibrosarcoma oncogene family, protein B (avian) [Source:MGI Symbol;Acc:MGI:104555]	ENSMUSG00000074622	Mafb	1849.26	0.697418	0.510359	1.36652	0.171775	0.511766	protein_coding	2.22333	10.5142	18.2579	1.55923e-08	7.18226e-07	10.2907	9.82	9.33	9.81	11.88	11.86	11.89
ENSMUSG00000005142	ENSMUSG00000005142	17159	Man2b1	mannosidase 2, alpha B1 [Source:MGI Symbol;Acc:MGI:107286]	ENSMUSG00000005142	Man2b1	2309.01	0.557103	0.41513	1.34199	0.179598	0.52337	protein_coding	1.96333	10.965	18.2495	1.56564e-08	7.1972e-07	10.2864	10.11	10.37	9.91	12.12	12.09	12.07
ENSMUSG00000028961	ENSMUSG00000028961	110208	Pgd	phosphogluconate dehydrogenase [Source:MGI Symbol;Acc:MGI:97553]	ENSMUSG00000028961	Pgd	1092.85	0.251467	0.386081	0.651332	0.514832	0.802746	protein_coding	1.55	9.93583	18.2399	1.57308e-08	7.21525e-07	10.2814	9.14	9.36	9.22	10.78	10.77	10.82
ENSMUSG00000029217	ENSMUSG00000029217	21682	Tec	tec protein tyrosine kinase [Source:MGI Symbol;Acc:MGI:98662]	ENSMUSG00000029217	Tec	268.292	0.699836	0.294255	2.37833	0.0173911	0.183086	protein_coding	1.30333	7.94833	18.2362	1.57594e-08	7.21525e-07	10.2795	7.6	7.54	7.6	8.86	8.95	8.84
ENSMUSG00000021242	ENSMUSG00000021242	67963	Npc2	NPC intracellular cholesterol transporter 2 [Source:MGI Symbol;Acc:MGI:1915213]	ENSMUSG00000021242	Npc2	3448.57	0.248981	0.271878	0.915781	0.359782	0.700829	protein_coding	1.13333	11.6792	18.2299	1.58082e-08	7.223e-07	10.2762	11.2	11.26	11.13	12.34	12.3	12.35
ENSMUSG00000056632	ENSMUSG00000056632	13512	Dsg3	desmoglein 3 [Source:MGI Symbol;Acc:MGI:99499]	ENSMUSG00000056632	Dsg3	6.04732	0.737276	1.62352	0.454123	0.64974	0.872006	protein_coding	-3.89	1.75833	-18.2123	1.59458e-08	7.27122e-07	10.2671	4.19	3.48	4	0	0	0
ENSMUSG00000106847	ENSMUSG00000106847	353342	Peg13	paternally expressed 13 [Source:MGI Symbol;Acc:MGI:2663476]	ENSMUSG00000106847	Peg13	427.277	-0.0684433	0.423849	-0.16148	0.871715	0.958393	sense_intronic	-1.56	8.55083	-18.1998	1.60442e-08	7.29637e-07	10.2606	9.24	9.27	9.33	7.56	7.87	7.73
ENSMUSG00000070695	ENSMUSG00000070695	636808	Cntnap5a	contactin associated protein-like 5A [Source:MGI Symbol;Acc:MGI:3643623]	ENSMUSG00000070695	Cntnap5a	18.1243	1.41637	1.92004	0.73768	0.460709	0.7699	protein_coding	-5.59	2.465	-18.1971	1.60653e-08	7.29637e-07	10.2592	5.6	4.83	6.34	0	0	0
ENSMUSG00000106379	ENSMUSG00000106379	269629	Lhfpl3	lipoma HMGIC fusion partner-like 3 [Source:MGI Symbol;Acc:MGI:1925076]	ENSMUSG00000106379	Lhfpl3	2.04477	1.38725	1.3635	1.01742	0.308954	NA	protein_coding	-2.54333	0.880833	-18.1903	1.61193e-08	7.30625e-07	10.2557	2.6	2.83	2.2	0	0	0
ENSMUSG00000027778	ENSMUSG00000027778	68259	Ift80	intraflagellar transport 80 [Source:MGI Symbol;Acc:MGI:1915509]	ENSMUSG00000027778	Ift80	141.269	-0.197431	0.297588	-0.663437	0.507051	0.797222	protein_coding	-1.07667	7.06333	-18.1681	1.62971e-08	7.36585e-07	10.2441	7.43	7.5	7.52	6.42	6.37	6.43
ENSMUSG00000059857	ENSMUSG00000059857	80883	Ntng1	netrin G1 [Source:MGI Symbol;Acc:MGI:1934028]	ENSMUSG00000059857	Ntng1	11.7615	0.566112	1.21206	0.467067	0.640452	0.867737	protein_coding	-4.67	2.225	-18.1657	1.63158e-08	7.36585e-07	10.2429	4.98	3.93	5.15	0	0.03	0.02
ENSMUSG00000017969	ENSMUSG00000017969	19223	Ptgis	prostaglandin I2 (prostacyclin) synthase [Source:MGI Symbol;Acc:MGI:1097156]	ENSMUSG00000017969	Ptgis	1566.09	-0.107149	0.429515	-0.249464	0.803002	0.933095	protein_coding	-1.84667	10.4142	-18.1598	1.63634e-08	7.37264e-07	10.2398	11.34	11.11	11.15	9.39	9.19	9.48
ENSMUSG00000030087	ENSMUSG00000030087	66277	Klf15	Kruppel-like factor 15 [Source:MGI Symbol;Acc:MGI:1929988]	ENSMUSG00000030087	Klf15	234.691	-0.229474	0.540379	-0.424653	0.67109	0.882723	protein_coding	-2.72333	7.53917	-18.1247	1.66497e-08	7.48675e-07	10.2216	8.75	8.3	8.57	5.58	5.76	6.11
ENSMUSG00000006519	ENSMUSG00000006519	13057	Cyba	cytochrome b-245, alpha polypeptide [Source:MGI Symbol;Acc:MGI:1316658]	ENSMUSG00000006519	Cyba	2708.57	0.367248	0.386858	0.94931	0.342463	0.688598	protein_coding	1.67	11.2367	18.1157	1.67244e-08	7.50547e-07	10.2168	10.46	10.7	10.37	12.19	12.15	12.2
ENSMUSG00000006304	ENSMUSG00000006304	76709	Arpc2	actin related protein 2/3 complex, subunit 2 [Source:MGI Symbol;Acc:MGI:1923959]	ENSMUSG00000006304	Arpc2	4317.56	0.13879	0.350671	0.395785	0.692264	0.891508	protein_coding	1.4	11.9525	18.1065	1.68006e-08	7.52473e-07	10.212	11.19	11.42	11.23	12.71	12.7	12.63
ENSMUSG00000001131	ENSMUSG00000001131	21857	Timp1	tissue inhibitor of metalloproteinase 1 [Source:MGI Symbol;Acc:MGI:98752]	ENSMUSG00000001131	Timp1	1344.98	-1.22778	0.648285	-1.89389	0.0582395	0.316375	protein_coding	1.62667	9.7425	18.0993	1.686e-08	7.53646e-07	10.2083	8.71	8.4	8.75	10.26	10.2	10.28
ENSMUSG00000025068	ENSMUSG00000025068	14873	Gsto1	glutathione S-transferase omega 1 [Source:MGI Symbol;Acc:MGI:1342273]	ENSMUSG00000025068	Gsto1	607.915	0.0370442	0.415968	0.0890553	0.929038	0.977892	protein_coding	1.41	9.06583	18.0829	1.69982e-08	7.58329e-07	10.1997	8.49	8.35	8.34	9.75	9.89	9.77
ENSMUSG00000091337	ENSMUSG00000091337	58521	Eid1	EP300 interacting inhibitor of differentiation 1 [Source:MGI Symbol;Acc:MGI:1889651]	ENSMUSG00000091337	Eid1	207.204	0.819243	0.411297	1.99185	0.0463872	0.285535	protein_coding	1.95667	7.4675	18.0746	1.70678e-08	7.59938e-07	10.1954	6.6	6.8	6.88	8.64	8.77	8.74
ENSMUSG00000027962	ENSMUSG00000027962	22329	Vcam1	vascular cell adhesion molecule 1 [Source:MGI Symbol;Acc:MGI:98926]	ENSMUSG00000027962	Vcam1	2345.23	-0.128919	0.269428	-0.478492	0.6323	0.864372	protein_coding	-1.05333	11.1275	-18.0499	1.72789e-08	7.67825e-07	10.1825	11.56	11.52	11.6	10.53	10.52	10.47
ENSMUSG00000055737	ENSMUSG00000055737	14600	Ghr	growth hormone receptor [Source:MGI Symbol;Acc:MGI:95708]	ENSMUSG00000055737	Ghr	1014.05	-0.473739	0.318733	-1.48632	0.137195	0.464032	protein_coding	-1.48	9.87	-18.0368	1.73908e-08	7.71288e-07	10.1756	10.23	10.28	10.35	8.86	8.79	8.77
ENSMUSG00000023067	ENSMUSG00000023067	12575	Cdkn1a	cyclin-dependent kinase inhibitor 1A (P21) [Source:MGI Symbol;Acc:MGI:104556]	ENSMUSG00000023067	Cdkn1a	2678.28	-0.0326973	0.329544	-0.0992198	0.920964	0.975133	protein_coding	1.20333	11.2817	18.0286	1.74623e-08	7.71543e-07	10.1713	10.6	10.75	10.59	11.83	11.8	11.92
ENSMUSG00000043892	ENSMUSG00000043892	258579	Olfr1018	olfactory receptor 1018 [Source:MGI Symbol;Acc:MGI:3030852]	ENSMUSG00000043892	Olfr1018	2.18011	4.64898	2.22549	2.08897	0.0367105	NA	protein_coding	-3.08667	0.771667	-18.0283	1.74647e-08	7.71543e-07	10.1712	3.45	2.61	3.2	0	0	0
ENSMUSG00000027524	ENSMUSG00000027524	13616	Edn3	endothelin 3 [Source:MGI Symbol;Acc:MGI:95285]	ENSMUSG00000027524	Edn3	60.4642	0.274474	0.917672	0.299099	0.764865	0.919087	protein_coding	-3.44667	4.78583	-17.9906	1.77954e-08	7.84625e-07	10.1514	6.92	6.66	7.14	3.05	3.73	3.6
ENSMUSG00000038418	ENSMUSG00000038418	13653	Egr1	early growth response 1 [Source:MGI Symbol;Acc:MGI:95295]	ENSMUSG00000038418	Egr1	22517.7	-0.205565	0.373536	-0.55032	0.5821	0.838393	protein_coding	-1.32667	14.3142	-17.9845	1.78497e-08	7.8549e-07	10.1482	14.82	15.02	14.76	13.56	13.53	13.53
ENSMUSG00000035711	ENSMUSG00000035711	27261	Dok3	docking protein 3 [Source:MGI Symbol;Acc:MGI:1351490]	ENSMUSG00000035711	Dok3	728.12	0.461829	0.440934	1.04739	0.294921	0.650667	protein_coding	2.01333	9.28	17.9781	1.79064e-08	7.86458e-07	10.1448	8.28	8.66	8.21	10.47	10.36	10.36
ENSMUSG00000094672	ENSMUSG00000094672	545874	Vmn2r25	vomeronasal 2, receptor 25 [Source:MGI Symbol;Acc:MGI:3644645]	ENSMUSG00000094672	Vmn2r25	5.959	1.01193	1.61666	0.625941	0.531354	0.811038	protein_coding	-3.93667	1.7275	-17.9727	1.79551e-08	7.87073e-07	10.142	4.19	3.34	4.28	0	0	0
ENSMUSG00000007655	ENSMUSG00000007655	12389	Cav1	caveolin 1, caveolae protein [Source:MGI Symbol;Acc:MGI:102709]	ENSMUSG00000007655	Cav1	2345.35	-0.517266	0.306276	-1.68889	0.0912405	0.386374	protein_coding	-1.44333	11.0842	-17.9414	1.82375e-08	7.97909e-07	10.1255	11.44	11.43	11.52	10.04	10.03	9.99
ENSMUSG00000027530	ENSMUSG00000027530	75497	Fabp12	fatty acid binding protein 12 [Source:MGI Symbol;Acc:MGI:1922747]	ENSMUSG00000027530	Fabp12	7.53485	0.610747	1.35266	0.451514	0.651619	0.872915	protein_coding	-4.08667	1.91167	-17.9278	1.83619e-08	8.00385e-07	10.1183	4.45	4.19	3.65	0	0.03	0
ENSMUSG00000090084	ENSMUSG00000090084	51795	Srpx	sushi-repeat-containing protein [Source:MGI Symbol;Acc:MGI:1858306]	ENSMUSG00000090084	Srpx	654.136	-0.435817	0.472307	-0.922739	0.356143	0.698048	protein_coding	-1.94333	9.09083	-17.9256	1.83821e-08	8.00385e-07	10.1172	9.64	10.01	9.68	7.88	7.8	7.82
ENSMUSG00000069670	ENSMUSG00000069670	432450	Nkain2	Na+/K+ transporting ATPase interacting 2 [Source:MGI Symbol;Acc:MGI:1923447]	ENSMUSG00000069670	Nkain2	6.24443	0.78412	1.46334	0.535843	0.592067	0.843414	protein_coding	-3.97	1.76667	-17.9236	1.84001e-08	8.00385e-07	10.1161	4.19	3.72	4	0	0	0
ENSMUSG00000051495	ENSMUSG00000051495	270110	Irf2bp2	interferon regulatory factor 2 binding protein 2 [Source:MGI Symbol;Acc:MGI:2443921]	ENSMUSG00000051495	Irf2bp2	659.374	0.682668	0.361793	1.8869	0.0591736	0.317994	protein_coding	1.58667	9.19417	17.9136	1.84927e-08	8.02874e-07	10.1108	8.66	8.48	8.85	10.25	10.26	10.24
ENSMUSG00000030263	ENSMUSG00000030263	16970	Lrmp	lymphoid-restricted membrane protein [Source:MGI Symbol;Acc:MGI:108424]	ENSMUSG00000030263	Lrmp	341.591	0.844634	0.457813	1.84493	0.065047	0.332977	protein_coding	2.04333	8.13083	17.8908	1.87048e-08	8.1053e-07	10.0988	7.32	7.5	7.44	9.49	9.37	9.53
ENSMUSG00000029657	ENSMUSG00000029657	15505	Hsph1	heat shock 105kDa/110kDa protein 1 [Source:MGI Symbol;Acc:MGI:105053]	ENSMUSG00000029657	Hsph1	1111	-0.0185039	0.401362	-0.0461027	0.963228	0.987954	protein_coding	-1.37333	9.95	-17.885	1.8759e-08	8.11326e-07	10.0958	10.57	10.67	10.67	9.34	9.31	9.14
ENSMUSG00000034118	ENSMUSG00000034118	22021	Tpst1	protein-tyrosine sulfotransferase 1 [Source:MGI Symbol;Acc:MGI:1298231]	ENSMUSG00000034118	Tpst1	662.064	-0.239859	0.26605	-0.901555	0.367293	0.705213	protein_coding	-1.05333	9.30333	-17.8731	1.88716e-08	8.14643e-07	10.0894	9.6	9.74	9.69	8.6	8.64	8.63
ENSMUSG00000031661	ENSMUSG00000031661	93960	Nkd1	naked cuticle 1 [Source:MGI Symbol;Acc:MGI:2135954]	ENSMUSG00000031661	Nkd1	362.502	-0.330296	0.344365	-0.959146	0.337485	0.685205	protein_coding	-1.37333	8.37833	-17.8412	1.91759e-08	8.24207e-07	10.0726	8.83	8.94	8.8	7.52	7.45	7.48
ENSMUSG00000050315	ENSMUSG00000050315	118449	Synpo2	synaptopodin 2 [Source:MGI Symbol;Acc:MGI:2153070]	ENSMUSG00000050315	Synpo2	113.259	-0.474208	0.590828	-0.802615	0.422197	0.744569	protein_coding	-2.49333	6.40583	-17.8393	1.91936e-08	8.24207e-07	10.0716	7.32	7.43	7.23	4.78	5.12	4.6
ENSMUSG00000021903	ENSMUSG00000021903	78754	Galnt15	polypeptide N-acetylgalactosaminyltransferase 15 [Source:MGI Symbol;Acc:MGI:1926004]	ENSMUSG00000021903	Galnt15	307.724	-0.229751	0.631103	-0.364047	0.715823	0.899691	protein_coding	-2.65	7.7775	-17.8384	1.92023e-08	8.24207e-07	10.0711	8.86	9.09	8.83	6.25	6.61	5.97
ENSMUSG00000067149	ENSMUSG00000067149	16069	Jchain	immunoglobulin joining chain [Source:MGI Symbol;Acc:MGI:96493]	ENSMUSG00000067149	Jchain	85070	-1.01155	0.637277	-1.5873	0.112445	0.424885	protein_coding	-3.46333	15.7817	-17.8246	1.93363e-08	8.27056e-07	10.0638	16.27	17.14	16.42	13.17	13.19	13.08
ENSMUSG00000027469	ENSMUSG00000027469	72119	Tpx2	TPX2, microtubule-associated [Source:MGI Symbol;Acc:MGI:1919369]	ENSMUSG00000027469	Tpx2	148.921	-0.0813513	0.517129	-0.157313	0.874998	0.959254	protein_coding	1.66333	6.925	17.8216	1.93652e-08	8.27056e-07	10.0622	6.06	6.04	6.24	7.87	7.82	7.64
ENSMUSG00000038301	ENSMUSG00000038301	71982	Snx10	sorting nexin 10 [Source:MGI Symbol;Acc:MGI:1919232]	ENSMUSG00000038301	Snx10	427.287	0.589289	0.268123	2.19783	0.0279612	0.229159	protein_coding	1.20667	8.64583	17.8193	1.93878e-08	8.27056e-07	10.061	8.24	8.29	8.3	9.42	9.5	9.53
ENSMUSG00000005514	ENSMUSG00000005514	18984	Por	P450 (cytochrome) oxidoreductase [Source:MGI Symbol;Acc:MGI:97744]	ENSMUSG00000005514	Por	1725.88	-0.307997	0.383673	-0.802758	0.422114	0.744569	protein_coding	-1.6	10.5942	-17.8133	1.94461e-08	8.27056e-07	10.0578	11.14	11.32	11.07	9.6	9.49	9.64
ENSMUSG00000031506	ENSMUSG00000031506	320139	Ptpn7	protein tyrosine phosphatase, non-receptor type 7 [Source:MGI Symbol;Acc:MGI:2156893]	ENSMUSG00000031506	Ptpn7	278.968	0.398702	0.343564	1.16049	0.24585	0.602066	protein_coding	1.39333	7.9975	17.8125	1.94536e-08	8.27056e-07	10.0574	7.42	7.55	7.38	8.85	8.86	8.82
ENSMUSG00000005973	ENSMUSG00000005973	19672	Rcn1	reticulocalbin 1 [Source:MGI Symbol;Acc:MGI:104559]	ENSMUSG00000005973	Rcn1	1546.58	-0.425269	0.2646	-1.60721	0.108008	0.416889	protein_coding	-1.2	10.5158	-17.8055	1.95222e-08	8.27056e-07	10.0537	10.86	10.9	10.77	9.66	9.71	9.56
ENSMUSG00000074934	ENSMUSG00000074934	23892	Grem1	gremlin 1, DAN family BMP antagonist [Source:MGI Symbol;Acc:MGI:1344337]	ENSMUSG00000074934	Grem1	267.11	-1.77471	1.17788	-1.5067	0.131887	0.456051	protein_coding	4.36667	6.22	17.8053	1.95241e-08	8.27056e-07	10.0536	3.6	2.83	4	7.93	7.87	7.73
ENSMUSG00000029915	ENSMUSG00000029915	23845	Clec5a	C-type lectin domain family 5, member a [Source:MGI Symbol;Acc:MGI:1345151]	ENSMUSG00000029915	Clec5a	271.911	0.62567	0.690313	0.906357	0.364747	0.703516	protein_coding	2.97333	7.45417	17.7866	1.97094e-08	8.31741e-07	10.0436	6.49	5.85	6.3	9.13	9.28	9.15
ENSMUSG00000046932	ENSMUSG00000046932	171259	Vmn1r193	vomeronasal 1 receptor 193 [Source:MGI Symbol;Acc:MGI:2159695]	ENSMUSG00000046932	Vmn1r193	3.17759	0.50768	1.56534	0.324326	0.745691	NA	protein_coding	-2.89667	1.31333	-17.7831	1.97437e-08	8.31741e-07	10.0418	2.86	2.83	3	0	0	0
ENSMUSG00000005540	ENSMUSG00000005540	14128	Fcer2a	Fc receptor, IgE, low affinity II, alpha polypeptide [Source:MGI Symbol;Acc:MGI:95497]	ENSMUSG00000005540	Fcer2a	376.518	0.887965	0.298195	2.9778	0.00290325	0.0762352	protein_coding	1.17333	8.40667	17.783	1.97448e-08	8.31741e-07	10.0417	8.28	8.16	8.24	9.4	9.41	9.39
ENSMUSG00000003199	ENSMUSG00000003199	68047	Mpnd	MPN domain containing [Source:MGI Symbol;Acc:MGI:1915297]	ENSMUSG00000003199	Mpnd	153.57	0.967369	0.403353	2.39832	0.0164706	0.177466	protein_coding	1.82	7.02333	17.7611	1.99643e-08	8.39425e-07	10.03	6.62	6.54	6.3	8.37	8.26	8.29
ENSMUSG00000056529	ENSMUSG00000056529	19204	Ptafr	platelet-activating factor receptor [Source:MGI Symbol;Acc:MGI:106066]	ENSMUSG00000056529	Ptafr	1357.55	0.496962	0.252771	1.96606	0.0492921	0.293283	protein_coding	1.12333	10.33	17.7499	2.00773e-08	8.41669e-07	10.0241	9.99	10.02	9.89	11.03	11.11	11.13
ENSMUSG00000024299	ENSMUSG00000024299	224697	Adamts10	a disintegrin-like and metallopeptidase (reprolysin type) with thrombospondin type 1 motif, 10 [Source:MGI Symbol;Acc:MGI:2449112]	ENSMUSG00000024299	Adamts10	1925.18	0.0315287	0.35374	0.0891297	0.928979	0.977885	protein_coding	-1.24667	10.7858	-17.7484	2.00919e-08	8.41669e-07	10.0233	11.47	11.43	11.35	10.17	10.13	10.21
ENSMUSG00000034641	ENSMUSG00000034641	217305	Cd300ld	CD300 molecule like family member d [Source:MGI Symbol;Acc:MGI:2442358]	ENSMUSG00000034641	Cd300ld	553.358	0.843179	0.394348	2.13816	0.032504	0.243475	protein_coding	1.9	8.89167	17.7426	2.01513e-08	8.42598e-07	10.0202	8.42	8.29	7.97	10.14	10.14	10.1
ENSMUSG00000030770	ENSMUSG00000030770	57342	Parva	parvin, alpha [Source:MGI Symbol;Acc:MGI:1931144]	ENSMUSG00000030770	Parva	1529.36	-0.358454	0.238076	-1.50563	0.132163	0.456433	protein_coding	-1.06333	10.5192	-17.7247	2.03335e-08	8.48653e-07	10.0107	10.88	10.74	10.85	9.73	9.77	9.78
ENSMUSG00000020901	ENSMUSG00000020901	320207	Pik3r5	phosphoinositide-3-kinase regulatory subunit 5 [Source:MGI Symbol;Acc:MGI:2443588]	ENSMUSG00000020901	Pik3r5	636.085	0.533245	0.304801	1.74949	0.0802069	0.364352	protein_coding	1.39667	9.20333	17.7019	2.05695e-08	8.56924e-07	9.99849	8.67	8.74	8.67	10.07	10	10.2
ENSMUSG00000043323	ENSMUSG00000043323	381668	Fbrsl1	fibrosin-like 1 [Source:MGI Symbol;Acc:MGI:1920907]	ENSMUSG00000043323	Fbrsl1	204.127	0.876622	0.412968	2.12274	0.0337761	0.248134	protein_coding	1.88667	7.435	17.6853	2.07428e-08	8.61746e-07	9.98963	6.86	6.64	6.92	8.51	8.78	8.79
ENSMUSG00000032238	ENSMUSG00000032238	19883	Rora	RAR-related orphan receptor alpha [Source:MGI Symbol;Acc:MGI:104661]	ENSMUSG00000032238	Rora	789.178	-0.0833837	0.366443	-0.227549	0.819997	0.941	protein_coding	-1.25	9.49	-17.6836	2.07613e-08	8.61746e-07	9.98869	10.03	10.14	10.05	8.73	8.85	8.89
ENSMUSG00000051379	ENSMUSG00000051379	71436	Flrt3	fibronectin leucine rich transmembrane protein 3 [Source:MGI Symbol;Acc:MGI:1918686]	ENSMUSG00000051379	Flrt3	587.778	0.486264	0.551967	0.880965	0.378337	0.712414	protein_coding	2.27	8.82417	17.6656	2.09514e-08	8.68048e-07	9.97906	8.06	7.61	7.96	10.2	10.17	10.07
ENSMUSG00000107073	ENSMUSG00000107073	78110	4930428D20Rik	RIKEN cDNA 4930428D20 gene [Source:MGI Symbol;Acc:MGI:1925360]	ENSMUSG00000107073	Gm43265	5.39284	0.381314	1.45101	0.262792	0.792711	0.929347	lincRNA	-3.59333	1.68083	-17.6604	2.10065e-08	8.68742e-07	9.97629	3.28	3.72	3.78	0	0	0
ENSMUSG00000051528	ENSMUSG00000051528	258716	Olfr424	olfactory receptor 424 [Source:MGI Symbol;Acc:MGI:3030258]	ENSMUSG00000051528	Olfr424	3.86718	0.205342	1.58526	0.129532	0.896937	NA	protein_coding	-3.02333	1.46417	-17.6439	2.11832e-08	8.73579e-07	9.96744	3.09	2.61	3.37	0	0	0
ENSMUSG00000047963	ENSMUSG00000047963	52331	Stbd1	starch binding domain 1 [Source:MGI Symbol;Acc:MGI:1261768]	ENSMUSG00000047963	Stbd1	476.329	-0.137913	0.455761	-0.3026	0.762195	0.918158	protein_coding	-2.19	8.67	-17.6422	2.12006e-08	8.73579e-07	9.96657	9.73	9.24	9.61	7.23	7.5	7.28
ENSMUSG00000030187	ENSMUSG00000030187	16633	Klra2	killer cell lectin-like receptor, subfamily A, member 2 [Source:MGI Symbol;Acc:MGI:101906]	ENSMUSG00000030187	Klra2	226.413	1.04131	0.406948	2.55882	0.0105027	0.141405	protein_coding	2.00333	7.565	17.6224	2.1415e-08	8.80812e-07	9.95594	6.92	6.84	7.02	8.94	8.94	8.91
ENSMUSG00000048498	ENSMUSG00000048498	217306	Cd300e	CD300E molecule [Source:MGI Symbol;Acc:MGI:2387602]	ENSMUSG00000048498	Cd300e	39.794	-0.561361	0.566366	-0.991164	0.321606	0.672403	protein_coding	-2.42667	4.95333	-17.6149	2.14969e-08	8.82579e-07	9.95191	5.64	5.8	5.84	3.46	3.2	3.34
ENSMUSG00000040907	ENSMUSG00000040907	232975	Atp1a3	ATPase, Na+/K+ transporting, alpha 3 polypeptide [Source:MGI Symbol;Acc:MGI:88107]	ENSMUSG00000040907	Atp1a3	364.811	-0.0326611	0.435296	-0.0750319	0.940189	0.980561	protein_coding	1.38667	8.31167	17.6094	2.15571e-08	8.83451e-07	9.94895	7.58	7.78	7.56	9	9.03	9.05
ENSMUSG00000021892	ENSMUSG00000021892	24056	Sh3bp5	SH3-domain binding protein 5 (BTK-associated) [Source:MGI Symbol;Acc:MGI:1344391]	ENSMUSG00000021892	Sh3bp5	1157.61	0.0299707	0.364215	0.0822886	0.934417	0.980154	protein_coding	-1.28667	10.0425	-17.5994	2.16673e-08	8.86365e-07	9.94357	10.73	10.67	10.68	9.49	9.33	9.4
ENSMUSG00000036931	ENSMUSG00000036931	243910	Nfkbid	nuclear factor of kappa light polypeptide gene enhancer in B cells inhibitor, delta [Source:MGI Symbol;Acc:MGI:3041243]	ENSMUSG00000036931	Nfkbid	1116.84	0.377578	0.317508	1.18919	0.234365	0.591502	protein_coding	1.47	10.0158	17.5895	2.17764e-08	8.89223e-07	9.93826	9.26	9.57	9.32	10.86	10.84	10.86
ENSMUSG00000036636	ENSMUSG00000036636	26373	Clcn7	chloride channel, voltage-sensitive 7 [Source:MGI Symbol;Acc:MGI:1347048]	ENSMUSG00000036636	Clcn7	670.512	0.225772	0.268537	0.840749	0.400489	0.728712	protein_coding	1.06333	9.32083	17.5835	2.18425e-08	8.90317e-07	9.93506	8.88	8.88	8.85	9.99	9.94	9.87
ENSMUSG00000041390	ENSMUSG00000041390	16543	Mdfic	MyoD family inhibitor domain containing [Source:MGI Symbol;Acc:MGI:104611]	ENSMUSG00000041390	Mdfic	528.203	0.767284	0.396268	1.93627	0.0528341	0.301891	protein_coding	1.74	8.83333	17.5774	2.19102e-08	8.91475e-07	9.93178	8.33	8.07	8.38	10.05	9.98	9.97
ENSMUSG00000020799	ENSMUSG00000020799	21689	Tekt1	tektin 1 [Source:MGI Symbol;Acc:MGI:1333819]	ENSMUSG00000020799	Tekt1	24.2324	-0.040516	0.73837	-0.0548722	0.95624	0.985476	protein_coding	-3.98	3.96917	-17.5623	2.20799e-08	8.96357e-07	9.92363	5.64	5.41	5.4	1.46	1.03	2.02
ENSMUSG00000005483	ENSMUSG00000005483	81489	Dnajb1	DnaJ heat shock protein family (Hsp40) member B1 [Source:MGI Symbol;Acc:MGI:1931874]	ENSMUSG00000005483	Dnajb1	7299.19	0.177127	0.371577	0.47669	0.633583	0.864907	protein_coding	-1.28667	12.6917	-17.5597	2.21093e-08	8.96357e-07	9.92222	13.54	13.29	13.44	12.14	12.12	12.15
ENSMUSG00000027994	ENSMUSG00000027994	66815	Mcub	mitochondrial calcium uniporter dominant negative beta subunit [Source:MGI Symbol;Acc:MGI:1914065]	ENSMUSG00000027994	Ccdc109b	373.659	0.576546	0.618827	0.931676	0.351504	0.695187	protein_coding	2.63667	8.05333	17.5498	2.2221e-08	8.99104e-07	9.9169	7.06	6.69	7.1	9.58	9.65	9.53
ENSMUSG00000028195	ENSMUSG00000028195	16007	Ccn1	cellular communication network factor 1 [Source:MGI Symbol;Acc:MGI:88613]	ENSMUSG00000028195	Cyr61	25950.8	0.0394723	0.399571	0.0987866	0.921308	0.975133	protein_coding	-1.81	14.4967	-17.5467	2.22564e-08	8.99104e-07	9.91522	15.46	15.04	15.43	13.51	13.48	13.51
ENSMUSG00000022089	ENSMUSG00000022089	57784	Bin3	bridging integrator 3 [Source:MGI Symbol;Acc:MGI:1929883]	ENSMUSG00000022089	Bin3	416.244	0.0745896	0.349786	0.213244	0.831137	0.944686	protein_coding	1.41	8.58167	17.5401	2.23306e-08	8.99644e-07	9.9117	7.76	8.01	7.83	9.31	9.28	9.24
ENSMUSG00000020142	ENSMUSG00000020142	55963	Slc1a4	solute carrier family 1 (glutamate/neutral amino acid transporter), member 4 [Source:MGI Symbol;Acc:MGI:2135601]	ENSMUSG00000020142	Slc1a4	304.102	-0.269955	0.329304	-0.819774	0.412345	0.738084	protein_coding	-1.51	8.14083	-17.5358	2.23797e-08	8.99644e-07	9.90938	8.75	8.66	8.61	7.29	7.02	7.18
ENSMUSG00000037936	ENSMUSG00000037936	20778	Scarb1	scavenger receptor class B, member 1 [Source:MGI Symbol;Acc:MGI:893578]	ENSMUSG00000037936	Scarb1	459.331	0.123568	0.35247	0.350579	0.725904	0.904496	protein_coding	1.37	8.72167	17.535	2.23889e-08	8.99644e-07	9.90894	8.01	7.98	8.2	9.43	9.49	9.38
ENSMUSG00000075318	ENSMUSG00000075318	110876	Scn2a	sodium channel, voltage-gated, type II, alpha [Source:MGI Symbol;Acc:MGI:98248]	ENSMUSG00000075318	Scn2a1	36.8004	-0.0446052	0.581582	-0.0766963	0.938865	0.980561	protein_coding	-2.83667	4.845	-17.5108	2.2668e-08	9.081e-07	9.89585	6.26	5.69	5.98	3.05	3.35	3.02
ENSMUSG00000030554	ENSMUSG00000030554	233335	Synm	synemin, intermediate filament protein [Source:MGI Symbol;Acc:MGI:2661187]	ENSMUSG00000030554	Synm	219.374	0.13295	0.630794	0.210765	0.83307	0.945915	protein_coding	-2.61	7.29667	-17.5098	2.26795e-08	9.081e-07	9.89532	8.7	8.39	8.75	6.01	6.03	5.97
ENSMUSG00000031326	ENSMUSG00000031326	12592	Cdx4	caudal type homeobox 4 [Source:MGI Symbol;Acc:MGI:88362]	ENSMUSG00000031326	Cdx4	1.56698	3.05248	1.75509	1.73921	0.081998	NA	protein_coding	-2.46667	0.616667	-17.4997	2.27969e-08	9.11191e-07	9.88986	2.86	2.34	2.2	0	0	0
ENSMUSG00000023224	ENSMUSG00000023224	12258	Serping1	serine (or cysteine) peptidase inhibitor, clade G, member 1 [Source:MGI Symbol;Acc:MGI:894696]	ENSMUSG00000023224	Serping1	16090.2	-0.194209	0.38643	-0.502572	0.615265	0.855547	protein_coding	-1.38	13.815	-17.4907	2.29023e-08	9.12415e-07	9.88498	14.33	14.58	14.29	13.02	13.02	13.02
ENSMUSG00000000682	ENSMUSG00000000682	23833	Cd52	CD52 antigen [Source:MGI Symbol;Acc:MGI:1346088]	ENSMUSG00000000682	Cd52	2450.87	0.618688	0.454115	1.3624	0.173071	0.5139	protein_coding	2.15333	11	17.4902	2.2908e-08	9.12415e-07	9.88472	10.06	10.37	9.83	12.18	12.25	12.29
ENSMUSG00000040345	ENSMUSG00000040345	216445	Arhgap9	Rho GTPase activating protein 9 [Source:MGI Symbol;Acc:MGI:2143764]	ENSMUSG00000040345	Arhgap9	364.934	0.607572	0.433688	1.40094	0.161232	0.498484	protein_coding	1.99333	8.2825	17.4789	2.30401e-08	9.16065e-07	9.87864	7.31	7.77	7.31	9.46	9.44	9.47
ENSMUSG00000004952	ENSMUSG00000004952	54153	Rasa4	RAS p21 protein activator 4 [Source:MGI Symbol;Acc:MGI:1858600]	ENSMUSG00000004952	Rasa4	353.164	0.985245	0.448136	2.19854	0.0279107	0.229159	protein_coding	1.92333	8.16833	17.47	2.31454e-08	9.18641e-07	9.87382	7.73	7.34	7.76	9.51	9.52	9.57
ENSMUSG00000031378	ENSMUSG00000031378	11666	Abcd1	ATP-binding cassette, sub-family D (ALD), member 1 [Source:MGI Symbol;Acc:MGI:1349215]	ENSMUSG00000031378	Abcd1	451.81	0.180273	0.267257	0.674531	0.499974	0.793841	protein_coding	1.03667	8.75583	17.4571	2.32996e-08	9.23144e-07	9.8668	8.3	8.28	8.32	9.39	9.29	9.33
ENSMUSG00000006586	ENSMUSG00000006586	12395	Runx1t1	RUNX1 translocation partner 1 [Source:MGI Symbol;Acc:MGI:104793]	ENSMUSG00000006586	Runx1t1	313.407	-0.015425	0.309808	-0.0497889	0.960291	0.986968	protein_coding	-1.13667	8.20417	-17.4219	2.37235e-08	9.37641e-07	9.84773	8.79	8.68	8.76	7.58	7.65	7.59
ENSMUSG00000004105	ENSMUSG00000004105	26360	Angptl2	angiopoietin-like 2 [Source:MGI Symbol;Acc:MGI:1347002]	ENSMUSG00000004105	Angptl2	1133.93	-0.588936	0.27898	-2.11103	0.0347693	0.251614	protein_coding	-1.28667	10.045	-17.419	2.37585e-08	9.37641e-07	9.84617	10.36	10.35	10.27	9.11	8.95	9.06
ENSMUSG00000001348	ENSMUSG00000001348	11433	Acp5	acid phosphatase 5, tartrate resistant [Source:MGI Symbol;Acc:MGI:87883]	ENSMUSG00000001348	Acp5	623.805	0.66448	0.46335	1.43408	0.15155	0.484802	protein_coding	2.16333	9.01333	17.4165	2.37896e-08	9.37641e-07	9.84479	8.01	8.4	7.96	10.29	10.29	10.28
ENSMUSG00000079426	ENSMUSG00000079426	68089	Arpc4	actin related protein 2/3 complex, subunit 4 [Source:MGI Symbol;Acc:MGI:1915339]	ENSMUSG00000079426	Arpc4	1128.73	0.258322	0.359063	0.719434	0.471874	0.777077	protein_coding	1.41667	10.0067	17.3904	2.41111e-08	9.47109e-07	9.83059	9.44	9.44	9.28	10.81	10.83	10.77
ENSMUSG00000019254	ENSMUSG00000019254	232807	Ppp1r12c	protein phosphatase 1, regulatory subunit 12C [Source:MGI Symbol;Acc:MGI:1924258]	ENSMUSG00000019254	Ppp1r12c	322.827	0.613144	0.335109	1.82969	0.0672969	0.338165	protein_coding	1.47333	8.19667	17.3902	2.41134e-08	9.47109e-07	9.83049	7.77	7.7	7.6	9.2	9.05	9.24
ENSMUSG00000030249	ENSMUSG00000030249	20928	Abcc9	ATP-binding cassette, sub-family C (CFTR/MRP), member 9 [Source:MGI Symbol;Acc:MGI:1352630]	ENSMUSG00000030249	Abcc9	669.352	-0.111491	0.600668	-0.185612	0.852749	0.954072	protein_coding	-2.06	8.95083	-17.3731	2.43268e-08	9.53838e-07	9.82117	9.89	10.2	9.95	7.89	8.08	7.89
ENSMUSG00000037894	ENSMUSG00000037894	51788	H2afz	H2A histone family, member Z [Source:MGI Symbol;Acc:MGI:1888388]	ENSMUSG00000037894	H2afz	2067.53	-0.0708125	0.349279	-0.202739	0.839339	0.948032	protein_coding	1.25667	10.8908	17.3627	2.44568e-08	9.57281e-07	9.81553	10.12	10.37	10.15	11.46	11.49	11.46
ENSMUSG00000026288	ENSMUSG00000026288	16331	Inpp5d	inositol polyphosphate-5-phosphatase D [Source:MGI Symbol;Acc:MGI:107357]	ENSMUSG00000026288	Inpp5d	1490.91	0.607659	0.323554	1.87807	0.0603711	0.320375	protein_coding	1.50667	10.4092	17.3451	2.468e-08	9.64351e-07	9.80592	9.8	10.06	9.75	11.41	11.31	11.41
ENSMUSG00000021939	ENSMUSG00000021939	13030	Ctsb	cathepsin B [Source:MGI Symbol;Acc:MGI:88561]	ENSMUSG00000021939	Ctsb	15212.6	0.401161	0.289697	1.38476	0.166126	0.503072	protein_coding	1.26667	13.8008	17.3415	2.47255e-08	9.64466e-07	9.80397	13.26	13.45	13.22	14.57	14.58	14.58
ENSMUSG00000038910	ENSMUSG00000038910	224860	Plcl2	phospholipase C-like 2 [Source:MGI Symbol;Acc:MGI:1352756]	ENSMUSG00000038910	Plcl2	96.6253	0.889706	0.385227	2.30956	0.0209125	0.201908	protein_coding	1.78667	6.39	17.3323	2.48431e-08	9.66598e-07	9.79896	5.86	5.69	5.9	7.72	7.53	7.56
ENSMUSG00000018507	ENSMUSG00000018507	22368	Trpv2	transient receptor potential cation channel, subfamily V, member 2 [Source:MGI Symbol;Acc:MGI:1341836]	ENSMUSG00000018507	Trpv2	446.207	0.2855	0.349574	0.816707	0.414096	0.73906	protein_coding	1.47667	8.67333	17.3306	2.48655e-08	9.66598e-07	9.798	7.92	8.18	7.94	9.5	9.45	9.52
ENSMUSG00000016528	ENSMUSG00000016528	17164	Mapkapk2	MAP kinase-activated protein kinase 2 [Source:MGI Symbol;Acc:MGI:109298]	ENSMUSG00000016528	Mapkapk2	505.194	0.624112	0.39329	1.5869	0.112535	0.424885	protein_coding	1.79333	8.7875	17.3222	2.49725e-08	9.68503e-07	9.79346	8.15	8.11	8.03	9.87	9.82	9.98
ENSMUSG00000049573	ENSMUSG00000049573	258281	Olfr780	olfactory receptor 780 [Source:MGI Symbol;Acc:MGI:3030614]	ENSMUSG00000049573	Olfr780	4.49886	1.14463	1.58785	0.720867	0.470991	0.776841	protein_coding	-3.61333	1.51417	-17.3201	2.5e-08	9.68503e-07	9.7923	3.6	3.34	3.9	0	0	0
ENSMUSG00000084937	ENSMUSG00000084937	102634783	Gm11228	predicted gene 11228 [Source:MGI Symbol;Acc:MGI:3651435]	ENSMUSG00000084937	Gm11228	4.54836	0.940446	1.59324	0.590274	0.555007	0.8236	lincRNA	-3.54	1.53833	-17.3105	2.51241e-08	9.69774e-07	9.78706	3.28	3.34	4	0	0	0
ENSMUSG00000028832	ENSMUSG00000028832	16765	Stmn1	stathmin 1 [Source:MGI Symbol;Acc:MGI:96739]	ENSMUSG00000028832	Stmn1	468.976	-0.131357	0.448351	-0.292978	0.769539	0.920367	protein_coding	1.46667	8.65667	17.3057	2.51871e-08	9.69774e-07	9.78441	8	7.87	7.81	9.35	9.43	9.3
ENSMUSG00000020644	ENSMUSG00000020644	15902	Id2	inhibitor of DNA binding 2 [Source:MGI Symbol;Acc:MGI:96397]	ENSMUSG00000020644	Id2	3888.01	0.169501	0.291709	0.581062	0.561199	0.826421	protein_coding	1.15	11.8433	17.3049	2.51976e-08	9.69774e-07	9.78397	11.27	11.38	11.31	12.45	12.49	12.47
ENSMUSG00000085156	ENSMUSG00000085156	100041286	Snhg15	small nucleolar RNA host gene 15 [Source:MGI Symbol;Acc:MGI:3650059]	ENSMUSG00000085156	Gm11974	448.415	0.442331	0.307569	1.43815	0.150391	0.483535	processed_transcript	1.32	8.70333	17.3044	2.5204e-08	9.69774e-07	9.7837	8.05	8.26	8.3	9.49	9.53	9.55
ENSMUSG00000026558	ENSMUSG00000026558	80914	Uck2	uridine-cytidine kinase 2 [Source:MGI Symbol;Acc:MGI:1931744]	ENSMUSG00000026558	Uck2	595.296	-0.677637	0.512482	-1.32226	0.18608	0.533826	protein_coding	1.37333	8.88	17.299	2.52742e-08	9.70828e-07	9.78076	7.99	7.96	8.03	9.36	9.35	9.39
ENSMUSG00000037860	ENSMUSG00000037860	383619	Aim2	absent in melanoma 2 [Source:MGI Symbol;Acc:MGI:2686159]	ENSMUSG00000037860	Aim2	175.617	0.647196	0.360124	1.79715	0.0723125	0.346911	protein_coding	1.59333	7.2975	17.284	2.54706e-08	9.7563e-07	9.77256	6.77	6.72	6.72	8.28	8.43	8.28
ENSMUSG00000024043	ENSMUSG00000024043	268970	Arhgap28	Rho GTPase activating protein 28 [Source:MGI Symbol;Acc:MGI:2147003]	ENSMUSG00000024043	Arhgap28	238.786	0.039138	0.509768	0.0767762	0.938802	0.980561	protein_coding	-2.07	7.61	-17.2829	2.54853e-08	9.7563e-07	9.77195	8.56	8.43	8.81	6.63	6.5	6.46
ENSMUSG00000031936	ENSMUSG00000031936	244698	Hephl1	hephaestin-like 1 [Source:MGI Symbol;Acc:MGI:2685355]	ENSMUSG00000031936	Hephl1	6.31646	0.997913	1.28956	0.773839	0.439026	0.756424	protein_coding	-4.07333	1.80417	-17.2735	2.56101e-08	9.78754e-07	9.76679	4.09	3.93	4.2	0	0	0
ENSMUSG00000039936	ENSMUSG00000039936	18707	Pik3cd	phosphatidylinositol-4,5-bisphosphate 3-kinase catalytic subunit delta [Source:MGI Symbol;Acc:MGI:1098211]	ENSMUSG00000039936	Pik3cd	671.152	0.573093	0.279637	2.04942	0.0404211	0.269141	protein_coding	1.27	9.2925	17.2624	2.57571e-08	9.81208e-07	9.76073	8.86	8.93	8.84	10.18	10.16	10.1
ENSMUSG00000090394	ENSMUSG00000090394	67647	4930523C07Rik	RIKEN cDNA 4930523C07 gene [Source:MGI Symbol;Acc:MGI:1914897]	ENSMUSG00000090394	4930523C07Rik	1584.59	-0.128302	0.406601	-0.315548	0.752346	0.914744	protein_coding	-1.35667	10.4558	-17.2621	2.57609e-08	9.81208e-07	9.76057	10.98	11.24	11.04	9.69	9.72	9.78
ENSMUSG00000095809	ENSMUSG00000095809	257662	Olfr1290	olfactory receptor 1290 [Source:MGI Symbol;Acc:MGI:3031124]	ENSMUSG00000095809	Olfr1290	4.56606	0.508622	1.59951	0.317987	0.750495	0.913524	protein_coding	-3.37333	1.57	-17.2436	2.60093e-08	9.89008e-07	9.75042	2.86	3.48	3.78	0	0	0
ENSMUSG00000038612	ENSMUSG00000038612	17210	Mcl1	myeloid cell leukemia sequence 1 [Source:MGI Symbol;Acc:MGI:101769]	ENSMUSG00000038612	Mcl1	1848.49	0.642734	0.352587	1.82291	0.0683172	0.340313	protein_coding	1.70333	10.6933	17.2283	2.62162e-08	9.95205e-07	9.74203	9.9	10.29	9.95	11.77	11.76	11.72
ENSMUSG00000021699	ENSMUSG00000021699	238871	Pde4d	phosphodiesterase 4D, cAMP specific [Source:MGI Symbol;Acc:MGI:99555]	ENSMUSG00000021699	Pde4d	341.973	-0.232381	0.298725	-0.77791	0.436622	0.754961	protein_coding	-1.21333	8.33333	-17.2065	2.65143e-08	1.00484e-06	9.73006	8.77	8.84	8.73	7.55	7.66	7.49
ENSMUSG00000062426	ENSMUSG00000062426	258089	Olfr304	olfactory receptor 304 [Source:MGI Symbol;Acc:MGI:3030138]	ENSMUSG00000062426	Olfr304	7.10885	1.46705	1.62426	0.903212	0.366414	0.704803	protein_coding	-4.32333	1.80167	-17.1958	2.66629e-08	1.00879e-06	9.72414	4.6	3.72	4.65	0	0	0
ENSMUSG00000040605	ENSMUSG00000040605	56175	Bace2	beta-site APP-cleaving enzyme 2 [Source:MGI Symbol;Acc:MGI:1860440]	ENSMUSG00000040605	Bace2	410.353	-0.193834	0.49889	-0.38853	0.697624	0.893523	protein_coding	-1.75	8.40083	-17.1891	2.6755e-08	1.01058e-06	9.7205	9.16	9.4	9.03	7.57	7.45	7.32
ENSMUSG00000033361	ENSMUSG00000033361	208748	Prrg3	proline rich Gla (G-carboxyglutamic acid) 3 (transmembrane) [Source:MGI Symbol;Acc:MGI:2685214]	ENSMUSG00000033361	Prrg3	211.95	0.171127	0.424567	0.403062	0.686903	0.888695	protein_coding	-1.61667	7.53917	-17.1744	2.69606e-08	1.01665e-06	9.71239	8.52	8.29	8.39	6.78	6.81	6.76
ENSMUSG00000073154	ENSMUSG00000073154	319472	9330158H04Rik	RIKEN cDNA 9330158H04 gene [Source:MGI Symbol;Acc:MGI:2442094]	ENSMUSG00000073154	9330158H04Rik	9.20456	0.23465	1.2392	0.189356	0.849813	0.95216	lincRNA	-4.25333	2.1325	-17.1505	2.7298e-08	1.02767e-06	9.69922	4.67	4.11	4	0	0	0.02
ENSMUSG00000043384	ENSMUSG00000043384	67298	Gprasp1	G protein-coupled receptor associated sorting protein 1 [Source:MGI Symbol;Acc:MGI:1917418]	ENSMUSG00000043384	Gprasp1	375.53	-0.0812163	0.503536	-0.161292	0.871863	0.958502	protein_coding	-1.85333	8.27	-17.1413	2.74295e-08	1.0309e-06	9.69414	9.09	9.12	9.26	7.16	7.37	7.38
ENSMUSG00000011256	ENSMUSG00000011256	11492	Adam19	a disintegrin and metallopeptidase domain 19 (meltrin beta) [Source:MGI Symbol;Acc:MGI:105377]	ENSMUSG00000011256	Adam19	479.797	0.34331	0.386451	0.888366	0.374344	0.709582	protein_coding	1.44333	8.74333	17.1345	2.75272e-08	1.03286e-06	9.69037	8.26	8.08	8.17	9.63	9.62	9.59
ENSMUSG00000049680	ENSMUSG00000049680	72046	Urgcp	upregulator of cell proliferation [Source:MGI Symbol;Acc:MGI:1919296]	ENSMUSG00000049680	Urgcp	349.718	-0.094627	0.218727	-0.432626	0.665286	0.879439	protein_coding	-0.9	8.41083	-17.1241	2.76773e-08	1.03614e-06	9.68461	8.82	8.74	8.79	7.92	7.87	7.86
ENSMUSG00000062210	ENSMUSG00000062210	106869	Tnfaip8	tumor necrosis factor, alpha-induced protein 8 [Source:MGI Symbol;Acc:MGI:2147191]	ENSMUSG00000062210	Tnfaip8	753.532	0.374181	0.302107	1.23857	0.215504	0.570168	protein_coding	1.24667	9.46	17.1221	2.77059e-08	1.03614e-06	9.68352	8.94	9.05	8.94	10.28	10.25	10.14
ENSMUSG00000075132	ENSMUSG00000075132	404329	Olfr1173	olfactory receptor 1173 [Source:MGI Symbol;Acc:MGI:3031007]	ENSMUSG00000075132	Olfr1173	2.51781	1.49401	1.54021	0.970008	0.332042	NA	protein_coding	-2.88667	1.06417	-17.1162	2.77906e-08	1.03656e-06	9.68029	2.86	3.02	2.78	0	0	0
ENSMUSG00000044703	ENSMUSG00000044703	219131	Phf11a	PHD finger protein 11A [Source:MGI Symbol;Acc:MGI:1918441]	ENSMUSG00000044703	Phf11a	66.1793	0.661347	0.594207	1.11299	0.265712	0.621275	protein_coding	2.45667	5.62333	17.115	2.78088e-08	1.03656e-06	9.67959	4.86	4.41	4.65	7.22	6.95	7.12
ENSMUSG00000021186	ENSMUSG00000021186	23876	Fbln5	fibulin 5 [Source:MGI Symbol;Acc:MGI:1346091]	ENSMUSG00000021186	Fbln5	855.193	0.0190483	0.40053	0.0475577	0.962069	0.987485	protein_coding	-1.59333	9.5725	-17.1096	2.78868e-08	1.03776e-06	9.67663	10.43	10.14	10.42	8.67	8.83	8.71
ENSMUSG00000058297	ENSMUSG00000058297	94214	Spock2	sparc/osteonectin, cwcv and kazal-like domains proteoglycan 2 [Source:MGI Symbol;Acc:MGI:1891351]	ENSMUSG00000058297	Spock2	182.136	-0.996026	0.367937	-2.70705	0.00678833	0.112748	protein_coding	-1.76667	7.29083	-17.0994	2.8036e-08	1.04054e-06	9.67098	7.44	7.78	7.42	5.71	5.86	5.77
ENSMUSG00000041920	ENSMUSG00000041920	104681	Slc16a6	solute carrier family 16 (monocarboxylic acid transporters), member 6 [Source:MGI Symbol;Acc:MGI:2144585]	ENSMUSG00000041920	Slc16a6	206.883	0.555209	0.350034	1.58616	0.112703	0.42515	protein_coding	1.60333	7.55	17.0982	2.80533e-08	1.04054e-06	9.67032	6.89	6.96	6.94	8.61	8.5	8.49
ENSMUSG00000048960	ENSMUSG00000048960	109294	Prex2	phosphatidylinositol-3,4,5-trisphosphate-dependent Rac exchange factor 2 [Source:MGI Symbol;Acc:MGI:1923385]	ENSMUSG00000048960	Prex2	971.236	0.248832	0.466727	0.533143	0.593935	0.844401	protein_coding	-1.86333	9.67917	-17.086	2.82332e-08	1.0455e-06	9.66356	10.78	10.43	10.84	8.77	8.88	8.81
ENSMUSG00000042228	ENSMUSG00000042228	17096	Lyn	LYN proto-oncogene, Src family tyrosine kinase [Source:MGI Symbol;Acc:MGI:96892]	ENSMUSG00000042228	Lyn	1267.05	0.544443	0.321059	1.69577	0.0899286	0.383234	protein_coding	1.52	10.1842	17.0717	2.84455e-08	1.05165e-06	9.65562	9.47	9.81	9.53	11.14	11.15	11.08
ENSMUSG00000035352	ENSMUSG00000035352	20293	Ccl12	chemokine (C-C motif) ligand 12 [Source:MGI Symbol;Acc:MGI:108224]	ENSMUSG00000035352	Ccl12	476.622	1.7085	1.11475	1.53263	0.125366	0.446707	protein_coding	5.2	7.26333	17.0681	2.84991e-08	1.05191e-06	9.65363	5.37	4.83	5.62	10.41	10.53	10.48
ENSMUSG00000021200	ENSMUSG00000021200	65256	Asb2	ankyrin repeat and SOCS box-containing 2 [Source:MGI Symbol;Acc:MGI:1929743]	ENSMUSG00000021200	Asb2	109.48	0.766726	0.38599	1.98639	0.0469901	0.28781	protein_coding	1.63667	6.58333	17.064	2.85605e-08	1.05247e-06	9.65135	6.09	5.98	6.13	7.6	7.74	7.77
ENSMUSG00000073490	ENSMUSG00000073490	226691	Ifi207	interferon activated gene 207 [Source:MGI Symbol;Acc:MGI:2138302]	ENSMUSG00000073490	AI607873	632.845	0.58543	0.27359	2.13981	0.0323704	0.243279	protein_coding	1.24667	9.21083	17.06	2.86207e-08	1.05297e-06	9.64912	8.81	8.93	8.7	10.11	10.09	9.98
ENSMUSG00000022831	ENSMUSG00000022831	15163	Hcls1	hematopoietic cell specific Lyn substrate 1 [Source:MGI Symbol;Acc:MGI:104568]	ENSMUSG00000022831	Hcls1	1273.29	0.54847	0.397112	1.38115	0.167234	0.504351	protein_coding	1.88	10.1258	17.056	2.86798e-08	1.05343e-06	9.64693	9.21	9.62	9.17	11.25	11.16	11.23
ENSMUSG00000029695	ENSMUSG00000029695	30956	Aass	aminoadipate-semialdehyde synthase [Source:MGI Symbol;Acc:MGI:1353573]	ENSMUSG00000029695	Aass	40.9584	0.523924	1.02276	0.512266	0.608465	0.852696	protein_coding	-4.19667	3.90417	-17.0492	2.87822e-08	1.05549e-06	9.64315	6.51	6	6.91	1.88	2.35	2.6
ENSMUSG00000031274	ENSMUSG00000031274	12830	Col4a5	collagen, type IV, alpha 5 [Source:MGI Symbol;Acc:MGI:88456]	ENSMUSG00000031274	Col4a5	487.869	0.120896	0.438611	0.275633	0.78283	0.92536	protein_coding	-1.4	8.725	-17.0191	2.92396e-08	1.07053e-06	9.62646	9.52	9.46	9.59	8.17	8.23	7.97
ENSMUSG00000005397	ENSMUSG00000005397	18073	Nid1	nidogen 1 [Source:MGI Symbol;Acc:MGI:97342]	ENSMUSG00000005397	Nid1	2573.34	-0.429502	0.223708	-1.91993	0.0548671	0.307623	protein_coding	-0.973333	11.2717	-17.0082	2.94074e-08	1.07494e-06	9.62039	11.5	11.58	11.43	10.56	10.52	10.51
ENSMUSG00000031343	ENSMUSG00000031343	14396	Gabra3	gamma-aminobutyric acid (GABA) A receptor, subunit alpha 3 [Source:MGI Symbol;Acc:MGI:95615]	ENSMUSG00000031343	Gabra3	325.277	0.00125085	0.716462	0.00174587	0.998607	0.99942	protein_coding	-2.24	7.68833	-17.0018	2.9507e-08	1.07684e-06	9.61681	9.08	9.17	8.95	6.78	6.89	6.81
ENSMUSG00000043004	ENSMUSG00000043004	14702	Gng2	guanine nucleotide binding protein (G protein), gamma 2 [Source:MGI Symbol;Acc:MGI:102705]	ENSMUSG00000043004	Gng2	497.886	0.53779	0.34221	1.57152	0.116062	0.431531	protein_coding	1.37	8.82167	16.9981	2.95647e-08	1.07721e-06	9.61474	8.29	8.28	8.51	9.77	9.77	9.65
ENSMUSG00000050777	ENSMUSG00000050777	170706	Tmem37	transmembrane protein 37 [Source:MGI Symbol;Acc:MGI:2157899]	ENSMUSG00000050777	Tmem37	250.067	0.450385	0.64514	0.698119	0.485102	0.783781	protein_coding	2.81	7.44333	16.9808	2.98343e-08	1.08529e-06	9.60512	6.19	6.45	5.87	8.9	9.08	8.96
ENSMUSG00000023963	ENSMUSG00000023963	56050	Cyp39a1	cytochrome P450, family 39, subfamily a, polypeptide 1 [Source:MGI Symbol;Acc:MGI:1927096]	ENSMUSG00000023963	Cyp39a1	125.82	-0.189026	0.503235	-0.375622	0.707198	0.896347	protein_coding	-1.94	6.70083	-16.9703	2.99998e-08	1.08956e-06	9.59926	7.53	7.64	7.45	5.61	5.78	5.41
ENSMUSG00000027351	ENSMUSG00000027351	114715	Spred1	sprouty protein with EVH-1 domain 1, related sequence [Source:MGI Symbol;Acc:MGI:2150016]	ENSMUSG00000027351	Spred1	245.387	0.42913	0.441705	0.971532	0.331283	0.680296	protein_coding	1.82667	7.71917	16.965	3.00835e-08	1.08973e-06	9.59631	6.95	6.75	7.15	8.83	8.8	8.7
ENSMUSG00000050708	ENSMUSG00000050708	14325	Ftl1	ferritin light polypeptide 1 [Source:MGI Symbol;Acc:MGI:95589]	ENSMUSG00000050708	Ftl1	18298.8	0.401334	0.305955	1.31174	0.189607	0.538059	protein_coding	1.34	14.0567	16.9639	3.01007e-08	1.08973e-06	9.5957	13.48	13.67	13.43	14.87	14.85	14.88
ENSMUSG00000090230	ENSMUSG00000090230	108167825	Gm16315	predicted gene 16315 [Source:MGI Symbol;Acc:MGI:3826564]	ENSMUSG00000090230	Gm16315	40.4364	0.960693	0.68723	1.39792	0.162137	0.498903	antisense	2.69667	4.72667	16.9475	3.03622e-08	1.09745e-06	9.58653	3.74	3.83	3.9	6.61	6.22	6.73
ENSMUSG00000031552	ENSMUSG00000031552	13524	Adam18	a disintegrin and metallopeptidase domain 18 [Source:MGI Symbol;Acc:MGI:105986]	ENSMUSG00000031552	Adam18	2.47114	1.23149	1.35074	0.911716	0.361918	NA	protein_coding	-2.69333	1.065	-16.9427	3.04385e-08	1.09845e-06	9.58388	2.28	3.02	2.78	0	0	0
ENSMUSG00000056682	ENSMUSG00000056682	67640	4930465K10Rik	RIKEN cDNA 4930465K10 gene [Source:MGI Symbol;Acc:MGI:1914890]	ENSMUSG00000056682	4930465K10Rik	3.20519	-0.213972	1.00649	-0.212592	0.831645	NA	pseudogene	-2.36333	1.25917	-16.9281	3.0675e-08	1.10298e-06	9.57567	2.6	2.02	2.52	0	0.03	0.02
ENSMUSG00000039145	ENSMUSG00000039145	227541	Camk1d	calcium/calmodulin-dependent protein kinase ID [Source:MGI Symbol;Acc:MGI:2442190]	ENSMUSG00000039145	Camk1d	494.993	0.813926	0.299664	2.71613	0.00660506	0.111226	protein_coding	1.39	8.81167	16.9279	3.06784e-08	1.10298e-06	9.57556	8.42	8.52	8.39	9.83	9.79	9.88
ENSMUSG00000018293	ENSMUSG00000018293	18643	Pfn1	profilin 1 [Source:MGI Symbol;Acc:MGI:97549]	ENSMUSG00000018293	Pfn1	5394.99	0.104846	0.434029	0.241565	0.809117	0.935866	protein_coding	1.79333	12.1925	16.9259	3.07099e-08	1.10298e-06	9.57447	11.22	11.54	11.1	13.06	13.07	13.11
ENSMUSG00000034041	ENSMUSG00000034041	17095	Lyl1	lymphoblastomic leukemia 1 [Source:MGI Symbol;Acc:MGI:96891]	ENSMUSG00000034041	Lyl1	241.517	0.902605	0.525159	1.71873	0.0856642	0.375962	protein_coding	2.60667	7.54	16.9188	3.08253e-08	1.10537e-06	9.57049	6.39	6.76	6.26	9.05	9.03	9.15
ENSMUSG00000043099	ENSMUSG00000043099	15248	Hic1	hypermethylated in cancer 1 [Source:MGI Symbol;Acc:MGI:1338010]	ENSMUSG00000043099	Hic1	512.394	-0.18215	0.432832	-0.420832	0.673877	0.884401	protein_coding	-1.99333	8.79917	-16.9129	3.09208e-08	1.10704e-06	9.56721	9.77	9.51	9.45	7.7	7.53	7.52
ENSMUSG00000001036	ENSMUSG00000001036	13855	Epn2	epsin 2 [Source:MGI Symbol;Acc:MGI:1333766]	ENSMUSG00000001036	Epn2	407.436	-0.16414	0.293574	-0.559108	0.576088	0.835037	protein_coding	-1.23	8.59083	-16.9009	3.11181e-08	1.11235e-06	9.56047	9.12	9.1	9	7.95	7.82	7.76
ENSMUSG00000068742	ENSMUSG00000068742	12953	Cry2	cryptochrome 2 (photolyase-like) [Source:MGI Symbol;Acc:MGI:1270859]	ENSMUSG00000068742	Cry2	450.375	-0.0802819	0.431491	-0.186057	0.8524	0.954007	protein_coding	-1.63667	8.61917	-16.8917	3.12699e-08	1.11361e-06	9.55531	9.39	9.48	9.24	7.7	7.6	7.9
ENSMUSG00000038572	ENSMUSG00000038572	228802	Bpifb5	BPI fold containing family B, member 5 [Source:MGI Symbol;Acc:MGI:2385160]	ENSMUSG00000038572	Bpifb5	7.00343	1.3103	0.977844	1.33999	0.180249	0.524537	protein_coding	-4.22	1.8725	-16.8898	3.13017e-08	1.11361e-06	9.55424	4.53	3.72	4.44	0	0.03	0
ENSMUSG00000063558	ENSMUSG00000063558	11761	Aox1	aldehyde oxidase 1 [Source:MGI Symbol;Acc:MGI:88035]	ENSMUSG00000063558	Aox1	270.974	0.0131035	0.543493	0.0241098	0.980765	0.994083	protein_coding	-2.27333	7.74583	-16.8894	3.13083e-08	1.11361e-06	9.55401	8.58	8.93	8.92	6.48	6.4	6.73
ENSMUSG00000036353	ENSMUSG00000036353	70839	P2ry12	purinergic receptor P2Y, G-protein coupled 12 [Source:MGI Symbol;Acc:MGI:1918089]	ENSMUSG00000036353	P2ry12	92.769	1.25297	0.798166	1.56981	0.116459	0.432201	protein_coding	3.95	5.5875	16.8868	3.13501e-08	1.11361e-06	9.5526	4.28	3.48	4.2	7.92	8.02	7.87
ENSMUSG00000031444	ENSMUSG00000031444	14058	F10	coagulation factor X [Source:MGI Symbol;Acc:MGI:103107]	ENSMUSG00000031444	F10	252.187	0.168047	0.637301	0.263686	0.792022	0.929112	protein_coding	2.68333	7.48417	16.875	3.15472e-08	1.11886e-06	9.54595	6.11	6.5	5.87	8.84	9.02	8.67
ENSMUSG00000034151	ENSMUSG00000034151	213234	Zbbx	zinc finger, B-box domain containing [Source:MGI Symbol;Acc:MGI:2674085]	ENSMUSG00000034151	Zbbx	8.46766	0.805981	1.22215	0.659479	0.509588	0.798838	protein_coding	-4.36	2.04	-16.8718	3.16002e-08	1.11899e-06	9.54418	4.74	3.93	4.44	0	0.03	0
ENSMUSG00000070003	ENSMUSG00000070003	76900	Ssbp4	single stranded DNA binding protein 4 [Source:MGI Symbol;Acc:MGI:1924150]	ENSMUSG00000070003	Ssbp4	439.019	-0.2578	0.408465	-0.631144	0.527946	0.80994	protein_coding	1.38	8.60167	16.8484	3.19941e-08	1.13117e-06	9.53104	7.83	7.8	7.75	9.28	9.03	9.21
ENSMUSG00000071714	ENSMUSG00000071714	12984	Csf2rb2	colony stimulating factor 2 receptor, beta 2, low-affinity (granulocyte-macrophage) [Source:MGI Symbol;Acc:MGI:1339760]	ENSMUSG00000071714	Csf2rb2	560.478	0.34932	0.503026	0.694438	0.487407	0.785219	protein_coding	2.33	8.83667	16.834	3.22391e-08	1.13806e-06	9.52295	7.46	8.05	7.59	10.05	10.04	10
ENSMUSG00000062121	ENSMUSG00000062121	235256	Olfr149	olfactory receptor 149 [Source:MGI Symbol;Acc:MGI:2660716]	ENSMUSG00000062121	Olfr149	5.3963	1.49258	1.59802	0.934019	0.350294	0.694846	protein_coding	-3.94667	1.60167	-16.8273	3.23546e-08	1.14036e-06	9.51916	4.45	3.61	3.78	0	0	0
ENSMUSG00000030849	ENSMUSG00000030849	14183	Fgfr2	fibroblast growth factor receptor 2 [Source:MGI Symbol;Acc:MGI:95523]	ENSMUSG00000030849	Fgfr2	262.474	-0.184164	0.392663	-0.469012	0.639061	0.867125	protein_coding	-1.59667	7.8775	-16.8157	3.25534e-08	1.14492e-06	9.51267	8.67	8.52	8.38	7.05	6.78	6.95
ENSMUSG00000028581	ENSMUSG00000028581	16792	Laptm5	lysosomal-associated protein transmembrane 5 [Source:MGI Symbol;Acc:MGI:108046]	ENSMUSG00000028581	Laptm5	7662.04	0.633358	0.405527	1.56182	0.118331	0.436005	protein_coding	1.95667	12.6967	16.8139	3.25851e-08	1.14492e-06	9.51164	11.77	12.19	11.73	13.83	13.83	13.9
ENSMUSG00000020897	ENSMUSG00000020897	20877	Aurkb	aurora kinase B [Source:MGI Symbol;Acc:MGI:107168]	ENSMUSG00000020897	Aurkb	72.981	-0.204708	0.701608	-0.29177	0.770463	0.920654	protein_coding	2.95	5.59667	16.8096	3.26591e-08	1.14575e-06	9.50923	4.09	4.11	3.65	6.92	6.74	7.04
ENSMUSG00000022378	ENSMUSG00000022378	223601	Fam49b	family with sequence similarity 49, member B [Source:MGI Symbol;Acc:MGI:1923520]	ENSMUSG00000022378	Fam49b	1346.89	0.421284	0.453085	0.929811	0.352469	0.695443	protein_coding	1.99	10.1567	16.7972	3.28764e-08	1.15159e-06	9.5022	9.1	9.43	9.29	11.3	11.32	11.17
ENSMUSG00000020120	ENSMUSG00000020120	56193	Plek	pleckstrin [Source:MGI Symbol;Acc:MGI:1860485]	ENSMUSG00000020120	Plek	3471.28	0.365232	0.274124	1.33236	0.182741	0.528062	protein_coding	1.18333	11.6808	16.7893	3.30147e-08	1.15465e-06	9.49775	11.16	11.3	11.2	12.42	12.43	12.36
ENSMUSG00000004044	ENSMUSG00000004044	19285	Cavin1	caveolae associated 1 [Source:MGI Symbol;Acc:MGI:1277968]	ENSMUSG00000004044	Ptrf	2101.31	-0.240757	0.30367	-0.792824	0.42788	0.748983	protein_coding	-1.40333	10.9442	-16.7628	3.3483e-08	1.16919e-06	9.48281	11.55	11.26	11.52	9.99	10.05	10.08
ENSMUSG00000039361	ENSMUSG00000039361	233489	Picalm	phosphatidylinositol binding clathrin assembly protein [Source:MGI Symbol;Acc:MGI:2385902]	ENSMUSG00000039361	Picalm	1513.74	0.66403	0.366636	1.81114	0.0701189	0.34411	protein_coding	1.58667	10.39	16.7599	3.35336e-08	1.16919e-06	9.48121	9.85	9.7	10.02	11.42	11.45	11.46
ENSMUSG00000018559	ENSMUSG00000018559	67181	Ctdnep1	CTD nuclear envelope phosphatase 1 [Source:MGI Symbol;Acc:MGI:1914431]	ENSMUSG00000018559	Ctdnep1	129.506	0.475924	0.373349	1.27474	0.2024	0.553824	protein_coding	1.71667	6.86583	16.7565	3.35951e-08	1.16953e-06	9.47926	6.23	6.25	5.92	7.8	7.94	7.81
ENSMUSG00000032733	ENSMUSG00000032733	235406	Snx33	sorting nexin 33 [Source:MGI Symbol;Acc:MGI:2443239]	ENSMUSG00000032733	Snx33	349.1	-0.292565	0.351532	-0.832257	0.405264	0.732167	protein_coding	-1.38333	8.32	-16.7508	3.3697e-08	1.17045e-06	9.47605	8.78	8.89	8.8	7.45	7.36	7.51
ENSMUSG00000028036	ENSMUSG00000028036	19220	Ptgfr	prostaglandin F receptor [Source:MGI Symbol;Acc:MGI:97796]	ENSMUSG00000028036	Ptgfr	430.752	-0.342396	0.9205	-0.371967	0.709917	0.897363	protein_coding	-3.00333	7.84583	-16.7493	3.37246e-08	1.17045e-06	9.47518	9.19	9.76	9.18	6.35	6.5	6.27
ENSMUSG00000021340	ENSMUSG00000021340	14756	Gpld1	glycosylphosphatidylinositol specific phospholipase D1 [Source:MGI Symbol;Acc:MGI:106604]	ENSMUSG00000021340	Gpld1	189.747	0.078962	0.645333	0.122358	0.902615	0.968383	protein_coding	-2.36	7.06417	-16.7185	3.42821e-08	1.18797e-06	9.45779	8.34	8.45	8.25	5.83	6.18	5.95
ENSMUSG00000052760	ENSMUSG00000052760	319997	A630001G21Rik	RIKEN cDNA A630001G21 gene [Source:MGI Symbol;Acc:MGI:2443131]	ENSMUSG00000052760	A630001G21Rik	156.609	0.57594	0.386689	1.48941	0.136379	0.462381	protein_coding	1.76	7.11667	16.7124	3.43946e-08	1.19005e-06	9.45432	6.56	6.46	6.22	8.23	8.14	8.15
ENSMUSG00000032179	ENSMUSG00000032179	12160	Bmp5	bone morphogenetic protein 5 [Source:MGI Symbol;Acc:MGI:88181]	ENSMUSG00000032179	Bmp5	667.244	-0.188253	0.3457	-0.544557	0.586058	0.839514	protein_coding	-1.54	9.26167	-16.6912	3.4786e-08	1.20061e-06	9.44231	9.93	9.7	9.93	8.23	8.43	8.28
ENSMUSG00000046699	ENSMUSG00000046699	245446	Slitrk4	SLIT and NTRK-like family, member 4 [Source:MGI Symbol;Acc:MGI:2442509]	ENSMUSG00000046699	Slitrk4	4.93454	-0.142486	1.61011	-0.0884945	0.929484	0.977993	protein_coding	-3.22333	1.63667	-16.6902	3.48057e-08	1.20061e-06	9.44171	3.45	3.02	3.2	0	0	0
ENSMUSG00000029771	ENSMUSG00000029771	27056	Irf5	interferon regulatory factor 5 [Source:MGI Symbol;Acc:MGI:1350924]	ENSMUSG00000029771	Irf5	1510.4	0.412113	0.354282	1.16323	0.244735	0.601335	protein_coding	1.60333	10.4217	16.6858	3.48876e-08	1.20161e-06	9.43922	9.63	9.94	9.64	11.34	11.34	11.34
ENSMUSG00000020936	ENSMUSG00000020936	18107	Nmt1	N-myristoyltransferase 1 [Source:MGI Symbol;Acc:MGI:102579]	ENSMUSG00000020936	Nmt1	742.826	0.182414	0.310096	0.588249	0.556365	0.824351	protein_coding	1.1	9.44417	16.6808	3.49798e-08	1.20295e-06	9.43642	8.91	9.03	8.98	10.1	10.09	10.03
ENSMUSG00000027444	ENSMUSG00000027444	78609	Cstdc1	cystatin domain containing 1 [Source:MGI Symbol;Acc:MGI:1925859]	ENSMUSG00000027444	8030411F24Rik	0.718258	1.71313	1.82913	0.936587	0.348971	NA	protein_coding	-1.16667	0.291667	-16.675	3.50892e-08	1.20489e-06	9.4331	1.28	1.02	1.2	0	0	0
ENSMUSG00000034487	ENSMUSG00000034487	68304	Kdelc2	KDEL (Lys-Asp-Glu-Leu) containing 2 [Source:MGI Symbol;Acc:MGI:1923765]	ENSMUSG00000034487	Kdelc2	755.656	-0.117307	0.363576	-0.322648	0.746962	0.912541	protein_coding	-1.51667	9.42833	-16.6623	3.53287e-08	1.21128e-06	9.42589	10.01	9.96	10.22	8.54	8.54	8.56
ENSMUSG00000021390	ENSMUSG00000021390	18295	Ogn	osteoglycin [Source:MGI Symbol;Acc:MGI:109278]	ENSMUSG00000021390	Ogn	6105.36	-0.203397	0.475995	-0.42731	0.669154	0.881489	protein_coding	-1.92333	12.3192	-16.6559	3.54505e-08	1.21341e-06	9.42223	13.01	13.17	13.21	11.24	11.25	11.13
ENSMUSG00000048277	ENSMUSG00000048277	20973	Syngr2	synaptogyrin 2 [Source:MGI Symbol;Acc:MGI:1328324]	ENSMUSG00000048277	Syngr2	1826.33	0.301629	0.414451	0.727779	0.466749	0.774035	protein_coding	1.84333	10.6458	16.6506	3.55502e-08	1.21341e-06	9.41925	9.68	10.05	9.6	11.63	11.62	11.61
ENSMUSG00000028861	ENSMUSG00000028861	66407	Mrps15	mitochondrial ribosomal protein S15 [Source:MGI Symbol;Acc:MGI:1913657]	ENSMUSG00000028861	Mrps15	345.944	0.129746	0.263614	0.492183	0.62259	0.858674	protein_coding	0.983333	8.37417	16.6505	3.55515e-08	1.21341e-06	9.41921	7.84	7.95	7.98	8.95	8.89	8.88
ENSMUSG00000031024	ENSMUSG00000031024	76954	St5	suppression of tumorigenicity 5 [Source:MGI Symbol;Acc:MGI:108517]	ENSMUSG00000031024	St5	532.286	-0.604494	0.261852	-2.30853	0.0209696	0.202258	protein_coding	-1.18333	8.965	-16.6441	3.56754e-08	1.21581e-06	9.41552	9.21	9.22	9.16	8.11	8.01	7.92
ENSMUSG00000028176	ENSMUSG00000028176	242274	Lrrc7	leucine rich repeat containing 7 [Source:MGI Symbol;Acc:MGI:2676665]	ENSMUSG00000028176	Lrrc7	22.6691	1.70581	1.75854	0.970012	0.33204	0.680986	protein_coding	-5.94667	2.5775	-16.636	3.58295e-08	1.21923e-06	9.41095	6.41	4.88	6.55	0	0	0
ENSMUSG00000038608	ENSMUSG00000038608	210293	Dock10	dedicator of cytokinesis 10 [Source:MGI Symbol;Acc:MGI:2146320]	ENSMUSG00000038608	Dock10	1076.68	0.641216	0.275852	2.32449	0.0200992	0.198193	protein_coding	1.26333	9.96833	16.6238	3.60652e-08	1.2254e-06	9.40399	9.66	9.67	9.44	10.84	10.89	10.83
ENSMUSG00000029580	ENSMUSG00000029580	11461	Actb	actin, beta [Source:MGI Symbol;Acc:MGI:87904]	ENSMUSG00000029580	Actb	98647.3	0.199791	0.315093	0.63407	0.526035	0.809151	protein_coding	1.24667	16.4908	16.6145	3.62454e-08	1.22968e-06	9.3987	15.92	16.02	15.86	17.18	17.18	17.18
ENSMUSG00000059439	ENSMUSG00000059439	192197	Bcas3	breast carcinoma amplified sequence 3 [Source:MGI Symbol;Acc:MGI:2385848]	ENSMUSG00000059439	Bcas3	534.172	0.0101934	0.263723	0.0386521	0.969168	0.990075	protein_coding	-0.993333	9.00083	-16.6026	3.64782e-08	1.23573e-06	9.39191	9.52	9.45	9.47	8.45	8.5	8.51
ENSMUSG00000043131	ENSMUSG00000043131	232157	Mob1a	MOB kinase activator 1A [Source:MGI Symbol;Acc:MGI:2442631]	ENSMUSG00000043131	Mob1a	1891.11	0.368199	0.252794	1.45652	0.14525	0.47654	protein_coding	1.02	10.8167	16.5631	3.72614e-08	1.25985e-06	9.36936	10.46	10.41	10.5	11.48	11.45	11.5
ENSMUSG00000032625	ENSMUSG00000032625	330267	Thsd7a	thrombospondin, type I, domain containing 7A [Source:MGI Symbol;Acc:MGI:2685683]	ENSMUSG00000032625	Thsd7a	98.1639	-0.66629	0.580568	-1.14765	0.251112	0.607627	protein_coding	-2.66333	6.19833	-16.5587	3.73496e-08	1.25985e-06	9.36685	6.92	7.28	6.87	4.05	4.49	4.54
ENSMUSG00000006273	ENSMUSG00000006273	11966	Atp6v1b2	ATPase, H+ transporting, lysosomal V1 subunit B2 [Source:MGI Symbol;Acc:MGI:109618]	ENSMUSG00000006273	Atp6v1b2	887.63	0.317227	0.353686	0.896917	0.369763	0.706296	protein_coding	1.47333	9.66333	16.5577	3.73705e-08	1.25985e-06	9.36625	8.89	9.22	8.97	10.52	10.53	10.45
ENSMUSG00000030474	ENSMUSG00000030474	83382	Siglece	sialic acid binding Ig-like lectin E [Source:MGI Symbol;Acc:MGI:1932475]	ENSMUSG00000030474	Siglece	277.882	1.05817	0.517205	2.04594	0.0407626	0.269868	protein_coding	2.73333	7.725	16.5556	3.74124e-08	1.25985e-06	9.36507	6.23	6.99	6.6	9.5	9.29	9.23
ENSMUSG00000056201	ENSMUSG00000056201	12631	Cfl1	cofilin 1, non-muscle [Source:MGI Symbol;Acc:MGI:101757]	ENSMUSG00000056201	Cfl1	10834.8	0.0271193	0.379945	0.071377	0.943098	0.981715	protein_coding	1.47	13.255	16.5354	3.78225e-08	1.27177e-06	9.35349	12.42	12.69	12.39	13.97	13.93	14.01
ENSMUSG00000033213	ENSMUSG00000033213	433470	AA467197	expressed sequence AA467197 [Source:MGI Symbol;Acc:MGI:3034182]	ENSMUSG00000033213	AA467197	183.4	0.174489	0.630488	0.276752	0.78197	0.925128	protein_coding	2.32	7.0425	16.5318	3.7896e-08	1.27235e-06	9.35143	5.92	6.15	5.98	8.22	8.35	8.44
ENSMUSG00000039765	ENSMUSG00000039765	231214	Cc2d2a	coiled-coil and C2 domain containing 2A [Source:MGI Symbol;Acc:MGI:1924487]	ENSMUSG00000039765	Cc2d2a	219.118	0.0198301	0.407132	0.0487068	0.961153	0.987185	protein_coding	-1.81	7.60833	-16.5199	3.81394e-08	1.27863e-06	9.34464	8.54	8.21	8.5	6.59	6.77	6.46
ENSMUSG00000020611	ENSMUSG00000020611	14674	Gna13	guanine nucleotide binding protein, alpha 13 [Source:MGI Symbol;Acc:MGI:95768]	ENSMUSG00000020611	Gna13	1957.57	0.445309	0.253602	1.75594	0.0790992	0.361873	protein_coding	1.12667	10.8608	16.5164	3.82114e-08	1.27915e-06	9.34263	10.44	10.54	10.43	11.54	11.67	11.58
ENSMUSG00000026271	ENSMUSG00000026271	64095	Gpr35	G protein-coupled receptor 35 [Source:MGI Symbol;Acc:MGI:1929509]	ENSMUSG00000026271	Gpr35	304.549	0.201116	0.467174	0.430495	0.666835	0.880408	protein_coding	2.01667	8.01167	16.5124	3.82948e-08	1.28005e-06	9.34032	7.01	7.17	6.85	8.98	9.04	9.06
ENSMUSG00000052271	ENSMUSG00000052271	17341	Bhlha15	basic helix-loop-helix family, member a15 [Source:MGI Symbol;Acc:MGI:891976]	ENSMUSG00000052271	Bhlha15	98.712	-0.853313	0.677953	-1.25866	0.208153	0.56162	protein_coding	-3.51667	6.00333	-16.5029	3.84901e-08	1.28469e-06	9.33492	6.75	7.45	6.73	3.58	3.61	3.19
ENSMUSG00000032194	ENSMUSG00000032194	235041	Kank2	KN motif and ankyrin repeat domains 2 [Source:MGI Symbol;Acc:MGI:2384568]	ENSMUSG00000032194	Kank2	802.668	-0.297357	0.279491	-1.06393	0.287362	0.643754	protein_coding	-1.18	9.56917	-16.4949	3.86576e-08	1.28718e-06	9.33031	10.05	9.88	9.96	8.81	8.71	8.83
ENSMUSG00000048234	ENSMUSG00000048234	67702	Rnf149	ring finger protein 149 [Source:MGI Symbol;Acc:MGI:2677438]	ENSMUSG00000048234	Rnf149	541.622	0.298473	0.488217	0.611353	0.540966	0.815378	protein_coding	2.28667	8.81	16.4939	3.86784e-08	1.28718e-06	9.32973	7.54	8.02	7.43	9.95	9.9	10
ENSMUSG00000073468	ENSMUSG00000073468	106489	Sft2d1	SFT2 domain containing 1 [Source:MGI Symbol;Acc:MGI:1918689]	ENSMUSG00000073468	Sft2d1	360.028	0.250452	0.343722	0.728646	0.466218	0.773859	protein_coding	1.50333	8.3725	16.487	3.8824e-08	1.28952e-06	9.32575	7.61	7.85	7.55	9.23	9.13	9.16
ENSMUSG00000024098	ENSMUSG00000024098	65960	Twsg1	twisted gastrulation BMP signaling modulator 1 [Source:MGI Symbol;Acc:MGI:2137520]	ENSMUSG00000024098	Twsg1	2378.87	0.0126627	0.419005	0.0302209	0.975891	0.992031	protein_coding	-1.86667	11.03	-16.4851	3.88626e-08	1.28952e-06	9.32469	11.95	11.59	12.05	9.98	10.01	10
ENSMUSG00000053111	ENSMUSG00000053111	66930	Fank1	fibronectin type 3 and ankyrin repeat domains 1 [Source:MGI Symbol;Acc:MGI:1914180]	ENSMUSG00000053111	Fank1	7.38249	1.01877	1.34549	0.757177	0.448944	0.762926	protein_coding	-4.21667	1.8625	-16.4772	3.90285e-08	1.29313e-06	9.32017	4.09	3.93	4.65	0	0	0.02
ENSMUSG00000030786	ENSMUSG00000030786	16409	Itgam	integrin alpha M [Source:MGI Symbol;Acc:MGI:96607]	ENSMUSG00000030786	Itgam	201.298	0.559452	0.540654	1.03477	0.300777	0.656144	protein_coding	2.32	7.29833	16.4572	3.94553e-08	1.30385e-06	9.30862	6.39	6.58	5.98	8.54	8.72	8.65
ENSMUSG00000008999	ENSMUSG00000008999	12162	Bmp7	bone morphogenetic protein 7 [Source:MGI Symbol;Acc:MGI:103302]	ENSMUSG00000008999	Bmp7	338.713	0.0027326	0.598716	0.00456409	0.996358	0.998725	protein_coding	-2.16	7.97917	-16.4566	3.9467e-08	1.30385e-06	9.3083	9.21	9.11	9.01	6.7	7.01	7.14
ENSMUSG00000003812	ENSMUSG00000003812	13423	Dnase2a	deoxyribonuclease II alpha [Source:MGI Symbol;Acc:MGI:1329019]	ENSMUSG00000003812	Dnase2a	188.655	0.154639	0.36928	0.418759	0.675392	0.88497	protein_coding	1.55	7.42583	16.4438	3.97424e-08	1.31104e-06	9.30092	6.55	6.78	6.65	8.14	8.21	8.28
ENSMUSG00000064156	ENSMUSG00000064156	17830	Prol1	proline rich, lacrimal 1 [Source:MGI Symbol;Acc:MGI:107496]	ENSMUSG00000064156	Prol1	1.28149	2.71068	1.76433	1.53638	0.124445	NA	protein_coding	-2.13333	0.544167	-16.432	3.99968e-08	1.31751e-06	9.29414	2.28	2.34	1.78	0	0	0
ENSMUSG00000039611	ENSMUSG00000039611	67063	Tmem246	transmembrane protein 246 [Source:MGI Symbol;Acc:MGI:1914313]	ENSMUSG00000039611	Tmem246	99.5164	-0.0591241	0.434509	-0.136071	0.891765	0.964328	protein_coding	-1.41	6.45	-16.4174	4.03149e-08	1.32606e-06	9.28573	7.02	7.24	7.17	5.78	5.76	5.66
ENSMUSG00000024978	ENSMUSG00000024978	14732	Gpam	glycerol-3-phosphate acyltransferase, mitochondrial [Source:MGI Symbol;Acc:MGI:109162]	ENSMUSG00000024978	Gpam	345.826	0.0350626	0.46773	0.0749633	0.940244	0.980561	protein_coding	-2.19	8.1975	-16.3999	4.07001e-08	1.33679e-06	9.27562	9.4	8.86	9.2	6.91	7.03	6.95
ENSMUSG00000047286	ENSMUSG00000047286	258267	Olfr370	olfactory receptor 370 [Source:MGI Symbol;Acc:MGI:3030204]	ENSMUSG00000047286	Olfr370	2.71501	1.18239	1.54663	0.764492	0.444574	NA	protein_coding	-2.9	1.15167	-16.3914	4.08882e-08	1.34103e-06	9.27072	3.09	2.61	3	0	0	0
ENSMUSG00000031070	ENSMUSG00000031070	211577	Mrgprf	MAS-related GPR, member F [Source:MGI Symbol;Acc:MGI:2384823]	ENSMUSG00000031070	Mrgprf	340.428	-0.467989	0.362712	-1.29025	0.196964	0.547746	protein_coding	-1.65667	8.26333	-16.3681	4.14098e-08	1.35617e-06	9.25726	8.81	8.86	8.61	7.21	6.97	7.13
ENSMUSG00000020315	ENSMUSG00000020315	20742	Sptbn1	spectrin beta, non-erythrocytic 1 [Source:MGI Symbol;Acc:MGI:98388]	ENSMUSG00000020315	Sptbn1	2260.07	0.147293	0.313177	0.47032	0.638126	0.867028	protein_coding	-1.01667	11.0458	-16.3635	4.15136e-08	1.35761e-06	9.2546	11.71	11.53	11.66	10.58	10.62	10.65
ENSMUSG00000027971	ENSMUSG00000027971	64580	Ndst4	N-deacetylase/N-sulfotransferase (heparin glucosaminyl) 4 [Source:MGI Symbol;Acc:MGI:1932545]	ENSMUSG00000027971	Ndst4	10.1729	0.225318	1.15965	0.194298	0.845942	0.950455	protein_coding	-4.4	2.4125	-16.353	4.17526e-08	1.36166e-06	9.2485	4.53	3.83	4.84	0	0	0
ENSMUSG00000036103	ENSMUSG00000036103	140792	Colec12	collectin sub-family member 12 [Source:MGI Symbol;Acc:MGI:2152907]	ENSMUSG00000036103	Colec12	3550.85	-0.242715	0.268916	-0.902566	0.366756	0.704973	protein_coding	-1.22333	11.7233	-16.3528	4.17576e-08	1.36166e-06	9.24837	12.23	11.99	12.23	10.93	10.95	10.9
ENSMUSG00000038733	ENSMUSG00000038733	226757	Wdr26	WD repeat domain 26 [Source:MGI Symbol;Acc:MGI:1923825]	ENSMUSG00000038733	Wdr26	403.51	0.547974	0.419193	1.30721	0.191141	0.53997	protein_coding	1.95	8.44833	16.35	4.18201e-08	1.36174e-06	9.24679	7.36	7.79	7.71	9.52	9.66	9.53
ENSMUSG00000003053	ENSMUSG00000003053	13095	Cyp2c29	cytochrome P450, family 2, subfamily c, polypeptide 29 [Source:MGI Symbol;Acc:MGI:103238]	ENSMUSG00000003053	Cyp2c29	2.96183	1.58933	1.54879	1.02617	0.304812	NA	protein_coding	-3.10333	1.1675	-16.3314	4.22474e-08	1.37215e-06	9.23598	2.6	3.19	3.52	0	0	0
ENSMUSG00000011148	ENSMUSG00000011148	11565	Adssl1	adenylosuccinate synthetase like 1 [Source:MGI Symbol;Acc:MGI:87947]	ENSMUSG00000011148	Adssl1	298.348	-0.0965429	0.519404	-0.185872	0.852545	0.954046	protein_coding	1.87	7.9175	16.3308	4.22611e-08	1.37215e-06	9.23564	7.15	6.98	6.72	8.74	8.94	8.78
ENSMUSG00000038065	ENSMUSG00000038065	68235	Mturn	maturin, neural progenitor differentiation regulator homolog (Xenopus) [Source:MGI Symbol;Acc:MGI:1915485]	ENSMUSG00000038065	Mturn	162.606	-0.360813	0.570092	-0.632903	0.526797	0.809456	protein_coding	-2.27	6.96333	-16.3245	4.24072e-08	1.3731e-06	9.23197	7.73	8.15	7.73	5.61	5.78	5.41
ENSMUSG00000020160	ENSMUSG00000020160	17268	Meis1	Meis homeobox 1 [Source:MGI Symbol;Acc:MGI:104717]	ENSMUSG00000020160	Meis1	620.043	-0.237711	0.278704	-0.852918	0.393705	0.723386	protein_coding	-1.17	9.2025	-16.3243	4.24114e-08	1.3731e-06	9.23187	9.64	9.62	9.61	8.48	8.49	8.39
ENSMUSG00000063856	ENSMUSG00000063856	14775	Gpx1	glutathione peroxidase 1 [Source:MGI Symbol;Acc:MGI:104887]	ENSMUSG00000063856	Gpx1	3265.84	0.253502	0.382029	0.663566	0.506968	0.797222	protein_coding	1.56667	11.5183	16.3213	4.24811e-08	1.3734e-06	9.23012	10.78	10.95	10.69	12.34	12.39	12.39
ENSMUSG00000000305	ENSMUSG00000000305	12561	Cdh4	cadherin 4 [Source:MGI Symbol;Acc:MGI:99218]	ENSMUSG00000000305	Cdh4	143.185	-0.158857	0.791648	-0.200666	0.84096	0.94881	protein_coding	-2.82	6.34167	-16.3088	4.27714e-08	1.38081e-06	9.22288	7.76	8.12	7.74	4.78	4.94	5.44
ENSMUSG00000028692	ENSMUSG00000028692	58810	Akr1a1	aldo-keto reductase family 1, member A1 (aldehyde reductase) [Source:MGI Symbol;Acc:MGI:1929955]	ENSMUSG00000028692	Akr1a1	4386.43	0.0832371	0.290772	0.286263	0.774677	0.922938	protein_coding	1.02333	12.02	16.2982	4.30207e-08	1.38688e-06	9.21671	11.53	11.62	11.47	12.56	12.57	12.56
ENSMUSG00000032698	ENSMUSG00000032698	16909	Lmo2	LIM domain only 2 [Source:MGI Symbol;Acc:MGI:102811]	ENSMUSG00000032698	Lmo2	186.661	1.0611	0.386411	2.74605	0.00603178	0.106685	protein_coding	1.87333	7.30417	16.282	4.34026e-08	1.3972e-06	9.20732	6.55	7	6.72	8.63	8.61	8.65
ENSMUSG00000044147	ENSMUSG00000044147	11845	Arf6	ADP-ribosylation factor 6 [Source:MGI Symbol;Acc:MGI:99435]	ENSMUSG00000044147	Arf6	547.407	0.699621	0.31619	2.21266	0.0269212	0.225985	protein_coding	1.49	8.96167	16.2793	4.34673e-08	1.3973e-06	9.20573	8.29	8.6	8.53	9.99	10.04	9.86
ENSMUSG00000049690	ENSMUSG00000049690	210356	Nckap5	NCK-associated protein 5 [Source:MGI Symbol;Acc:MGI:2686394]	ENSMUSG00000049690	Nckap5	155.249	0.00589674	0.506829	0.0116346	0.990717	0.996568	protein_coding	-2.07667	6.99833	-16.2758	4.35502e-08	1.39756e-06	9.20371	8.1	7.9	7.9	6.13	5.91	5.63
ENSMUSG00000034663	ENSMUSG00000034663	140780	Bmp2k	BMP2 inducible kinase [Source:MGI Symbol;Acc:MGI:2155456]	ENSMUSG00000034663	Bmp2k	402.962	0.702006	0.450179	1.55939	0.118904	0.436483	protein_coding	1.92667	8.39667	16.2738	4.35985e-08	1.39756e-06	9.20253	7.72	7.59	7.79	9.64	9.61	9.63
ENSMUSG00000031165	ENSMUSG00000031165	22376	Was	Wiskott-Aldrich syndrome [Source:MGI Symbol;Acc:MGI:105059]	ENSMUSG00000031165	Was	389.413	0.181698	0.366798	0.495362	0.620345	0.857924	protein_coding	1.59333	8.46917	16.2694	4.37038e-08	1.39895e-06	9.19997	7.53	7.9	7.62	9.31	9.32	9.2
ENSMUSG00000031903	ENSMUSG00000031903	192654	Pla2g15	phospholipase A2, group XV [Source:MGI Symbol;Acc:MGI:2178076]	ENSMUSG00000031903	Pla2g15	1045.57	0.23547	0.277449	0.848697	0.39605	0.725293	protein_coding	1.10667	9.95667	16.257	4.40006e-08	1.40647e-06	9.19277	9.5	9.45	9.51	10.64	10.59	10.55
ENSMUSG00000052593	ENSMUSG00000052593	11491	Adam17	a disintegrin and metallopeptidase domain 17 [Source:MGI Symbol;Acc:MGI:1096335]	ENSMUSG00000052593	Adam17	1009.51	0.281964	0.23584	1.19557	0.231864	0.588326	protein_coding	0.926667	9.92583	16.2408	4.43934e-08	1.41703e-06	9.18332	9.63	9.53	9.57	10.51	10.54	10.46
ENSMUSG00000025464	ENSMUSG00000025464	212503	Paox	polyamine oxidase (exo-N4-amino) [Source:MGI Symbol;Acc:MGI:1916983]	ENSMUSG00000025464	Paox	90.5982	0.466319	0.329775	1.41405	0.157346	0.492426	protein_coding	1.36333	6.38917	16.2346	4.45439e-08	1.41983e-06	9.17973	5.86	5.9	5.87	7.09	7.25	7.38
ENSMUSG00000029122	ENSMUSG00000029122	59056	Evc	EvC ciliary complex subunit 1 [Source:MGI Symbol;Acc:MGI:1890596]	ENSMUSG00000029122	Evc	252.604	-0.255591	0.43058	-0.593597	0.552781	0.823029	protein_coding	-1.8	7.78167	-16.224	4.48047e-08	1.42613e-06	9.17352	8.55	8.54	8.35	6.63	6.58	6.83
ENSMUSG00000086236	ENSMUSG00000086236	100529079	5830418P13Rik	RIKEN cDNA 5830418P13 gene [Source:MGI Symbol;Acc:MGI:3604110]	ENSMUSG00000086236	5830418P13Rik	58.7766	-0.753182	0.64905	-1.16044	0.245871	0.602066	processed_transcript	-3.62	5.33	-16.2129	4.50784e-08	1.43284e-06	9.16705	6.39	6.25	6.37	2.46	3.35	2.34
ENSMUSG00000045103	ENSMUSG00000045103	13405	Dmd	dystrophin, muscular dystrophy [Source:MGI Symbol;Acc:MGI:94909]	ENSMUSG00000045103	Dmd	280.698	0.053356	0.502367	0.106209	0.915416	0.973241	protein_coding	-2	7.855	-16.2034	4.53141e-08	1.43831e-06	9.1615	8.86	8.62	9.01	6.89	6.92	6.68
ENSMUSG00000002265	ENSMUSG00000002265	18616	Peg3	paternally expressed 3 [Source:MGI Symbol;Acc:MGI:104748]	ENSMUSG00000002265	Peg3	392.882	-0.698008	0.468576	-1.48964	0.13632	0.462356	protein_coding	-2.28667	8.3375	-16.1912	4.56205e-08	1.44601e-06	9.15434	8.75	9.31	8.75	6.59	6.74	6.62
ENSMUSG00000021789	ENSMUSG00000021789	20387	Sftpa1	surfactant associated protein A1 [Source:MGI Symbol;Acc:MGI:109518]	ENSMUSG00000021789	Sftpa1	2641.78	0.073412	0.645782	0.113679	0.909492	0.970952	protein_coding	-1.49	10.845	-16.1769	4.59806e-08	1.45539e-06	9.14598	11.85	12.16	11.87	10.47	10.47	10.47
ENSMUSG00000034235	ENSMUSG00000034235	78787	Usp54	ubiquitin specific peptidase 54 [Source:MGI Symbol;Acc:MGI:1926037]	ENSMUSG00000034235	Usp54	149.199	0.186369	0.47809	0.389819	0.69667	0.893077	protein_coding	-2.03333	6.975	-16.1659	4.62586e-08	1.45974e-06	9.13957	8.17	7.76	8.03	5.99	6.07	5.8
ENSMUSG00000024681	ENSMUSG00000024681	170813	Ms4a3	membrane-spanning 4-domains, subfamily A, member 3 [Source:MGI Symbol;Acc:MGI:2158468]	ENSMUSG00000024681	Ms4a3	6.83993	1.49096	1.62041	0.920114	0.357513	0.699473	protein_coding	-4.24333	1.77083	-16.1648	4.62871e-08	1.45974e-06	9.13892	4.53	3.48	4.72	0	0	0
ENSMUSG00000032744	ENSMUSG00000032744	56198	Heyl	hairy/enhancer-of-split related with YRPW motif-like [Source:MGI Symbol;Acc:MGI:1860511]	ENSMUSG00000032744	Heyl	1204	-0.174532	0.503738	-0.346474	0.728987	0.905389	protein_coding	-1.75667	9.94333	-16.1639	4.63112e-08	1.45974e-06	9.13836	10.67	11.02	10.59	9.03	9.01	8.97
ENSMUSG00000026405	ENSMUSG00000026405	12269	C4bp	complement component 4 binding protein [Source:MGI Symbol;Acc:MGI:88229]	ENSMUSG00000026405	C4bp	16.068	0.656365	1.31991	0.497279	0.618993	0.85723	protein_coding	-5.21667	2.52583	-16.1503	4.66602e-08	1.46869e-06	9.13038	5.49	4.66	5.52	0	0	0.02
ENSMUSG00000074061	ENSMUSG00000074061	235612	Fbxw19	F-box and WD-40 domain protein 19 [Source:MGI Symbol;Acc:MGI:3505706]	ENSMUSG00000074061	Fbxw19	5.67691	1.73717	1.59644	1.08815	0.276528	0.633134	protein_coding	-4.07333	1.6075	-16.1459	4.67721e-08	1.46977e-06	9.12783	4.37	3.48	4.37	0	0	0
ENSMUSG00000001349	ENSMUSG00000001349	12797	Cnn1	calponin 1 [Source:MGI Symbol;Acc:MGI:104979]	ENSMUSG00000001349	Cnn1	196.181	-0.429267	0.372395	-1.15272	0.249025	0.605671	protein_coding	-1.76667	7.46583	-16.1439	4.6824e-08	1.46977e-06	9.12665	8.17	7.96	7.9	6.07	6.28	6.38
ENSMUSG00000001783	ENSMUSG00000001783	28088	Rtcb	RNA 2',3'-cyclic phosphate and 5'-OH ligase [Source:MGI Symbol;Acc:MGI:106379]	ENSMUSG00000001783	Rtcb	868.354	0.211639	0.281038	0.753061	0.451413	0.764975	protein_coding	1.16333	9.68583	16.1404	4.69158e-08	1.47061e-06	9.12457	9.08	9.27	9.15	10.3	10.32	10.37
ENSMUSG00000003345	ENSMUSG00000003345	103236	Csnk1g2	casein kinase 1, gamma 2 [Source:MGI Symbol;Acc:MGI:1920014]	ENSMUSG00000003345	Csnk1g2	87.6711	0.458801	0.361783	1.26816	0.204739	0.55691	protein_coding	1.65333	6.31917	16.1197	4.74526e-08	1.48538e-06	9.11247	5.45	5.64	5.75	7.25	7.29	7.26
ENSMUSG00000063849	ENSMUSG00000063849	66812	Ppcdc	phosphopantothenoylcysteine decarboxylase [Source:MGI Symbol;Acc:MGI:1914062]	ENSMUSG00000063849	Ppcdc	373.156	0.345215	0.313305	1.10185	0.270528	0.627151	protein_coding	1.38333	8.4425	16.1069	4.77901e-08	1.49388e-06	9.10493	7.92	7.88	7.76	9.32	9.15	9.24
ENSMUSG00000049521	ENSMUSG00000049521	104445	Cdc42ep1	CDC42 effector protein (Rho GTPase binding) 1 [Source:MGI Symbol;Acc:MGI:1929763]	ENSMUSG00000049521	Cdc42ep1	610.536	-0.305648	0.286359	-1.06736	0.28581	0.642254	protein_coding	-1.21667	9.17167	-16.0908	4.82188e-08	1.50521e-06	9.09544	9.64	9.58	9.51	8.37	8.27	8.44
ENSMUSG00000019832	ENSMUSG00000019832	67844	Rab32	RAB32, member RAS oncogene family [Source:MGI Symbol;Acc:MGI:1915094]	ENSMUSG00000019832	Rab32	440.495	0.0268548	0.337858	0.0794855	0.936646	0.980417	protein_coding	1.31333	8.6725	16.0519	4.92695e-08	1.53589e-06	9.07251	7.9	8.11	7.97	9.24	9.35	9.33
ENSMUSG00000091656	ENSMUSG00000091656	224576	Vmn2r106	vomeronasal 2, receptor 106 [Source:MGI Symbol;Acc:MGI:3647787]	ENSMUSG00000091656	Vmn2r106	5.98675	0.864923	1.62285	0.532966	0.594057	0.844401	protein_coding	-3.86667	1.73583	-16.0431	4.951e-08	1.53944e-06	9.06732	3.74	3.34	4.52	0	0	0
ENSMUSG00000031994	ENSMUSG00000031994	30806	Adamts8	a disintegrin-like and metallopeptidase (reprolysin type) with thrombospondin type 1 motif, 8 [Source:MGI Symbol;Acc:MGI:1353468]	ENSMUSG00000031994	Adamts8	700.709	0.0232089	0.451241	0.0514334	0.95898	0.986519	protein_coding	-1.83667	9.23333	-16.0427	4.95216e-08	1.53944e-06	9.06708	10.26	9.9	10.15	8.26	8.26	8.28
ENSMUSG00000034709	ENSMUSG00000034709	73825	Ppp1r21	protein phosphatase 1, regulatory subunit 21 [Source:MGI Symbol;Acc:MGI:1921075]	ENSMUSG00000034709	Ppp1r21	240.021	0.551508	0.311532	1.77031	0.0766755	0.357296	protein_coding	1.31333	7.79333	16.0403	4.95871e-08	1.53944e-06	9.06567	7.28	7.4	7.38	8.73	8.65	8.62
ENSMUSG00000025648	ENSMUSG00000025648	270198	Pfkfb4	6-phosphofructo-2-kinase/fructose-2,6-biphosphatase 4 [Source:MGI Symbol;Acc:MGI:2687284]	ENSMUSG00000025648	Pfkfb4	368.832	0.516786	0.379887	1.36037	0.173713	0.514956	protein_coding	1.63667	8.35917	16.0348	4.97368e-08	1.54198e-06	9.06246	7.67	7.8	7.69	9.45	9.24	9.38
ENSMUSG00000024737	ENSMUSG00000024737	65221	Slc15a3	solute carrier family 15, member 3 [Source:MGI Symbol;Acc:MGI:1929691]	ENSMUSG00000024737	Slc15a3	442.011	0.756973	0.430376	1.75886	0.0786008	0.360613	protein_coding	2.10667	8.54417	16.0323	4.98075e-08	1.54206e-06	9.06095	7.5	8.02	7.6	9.78	9.86	9.8
ENSMUSG00000049252	ENSMUSG00000049252	94217	Lrp1b	low density lipoprotein-related protein 1B [Source:MGI Symbol;Acc:MGI:2151136]	ENSMUSG00000049252	Lrp1b	28.9182	1.02008	1.83677	0.555367	0.578643	0.836426	protein_coding	-6.1	2.83	-16.0144	5.03039e-08	1.5553e-06	9.0504	6.64	5.02	6.64	0	0	0
ENSMUSG00000034855	ENSMUSG00000034855	15945	Cxcl10	chemokine (C-X-C motif) ligand 10 [Source:MGI Symbol;Acc:MGI:1352450]	ENSMUSG00000034855	Cxcl10	2342.43	0.677897	0.220363	3.07628	0.00209601	0.0639046	protein_coding	0.856667	11.1125	15.9945	5.08657e-08	1.57053e-06	9.03858	11	11.04	10.96	11.85	11.87	11.85
ENSMUSG00000033585	ENSMUSG00000033585	17984	Ndn	necdin [Source:MGI Symbol;Acc:MGI:97290]	ENSMUSG00000033585	Ndn	373.733	-0.194529	0.438209	-0.44392	0.657101	0.875628	protein_coding	-1.68333	8.34167	-15.9809	5.12505e-08	1.57973e-06	9.03056	8.95	9.2	9.01	7.45	7.18	7.48
ENSMUSG00000046585	ENSMUSG00000046585	381229	Cfap58	cilia and flagella associated protein 58 [Source:MGI Symbol;Acc:MGI:2685815]	ENSMUSG00000046585	Cfap58	10.4398	0.419446	1.22903	0.341284	0.73289	0.906246	protein_coding	-4.52333	2.28417	-15.9791	5.1303e-08	1.57973e-06	9.02947	4.8	3.93	4.84	0	0	0
ENSMUSG00000043613	ENSMUSG00000043613	17392	Mmp3	matrix metallopeptidase 3 [Source:MGI Symbol;Acc:MGI:97010]	ENSMUSG00000043613	Mmp3	1668.4	-0.202926	0.468303	-0.433322	0.664781	0.879202	protein_coding	-1.60667	10.4575	-15.9763	5.13831e-08	1.58005e-06	9.02781	11.06	11.43	11.05	9.55	9.63	9.54
ENSMUSG00000039007	ENSMUSG00000039007	54381	Cpq	carboxypeptidase Q [Source:MGI Symbol;Acc:MGI:1889205]	ENSMUSG00000039007	Cpq	1745.28	-0.14567	0.324992	-0.448227	0.65399	0.873817	protein_coding	-1.12	10.665	-15.9686	5.16033e-08	1.58467e-06	9.02326	11.11	11.27	11.06	10.04	10.08	9.96
ENSMUSG00000022479	ENSMUSG00000022479	22337	Vdr	vitamin D (1,25-dihydroxyvitamin D3) receptor [Source:MGI Symbol;Acc:MGI:103076]	ENSMUSG00000022479	Vdr	149.531	-0.10695	0.667842	-0.160142	0.872769	0.958961	protein_coding	2.43	6.68167	15.9519	5.20862e-08	1.59733e-06	9.01335	5.19	5.66	5.62	8.01	7.87	7.88
ENSMUSG00000096914	ENSMUSG00000096914	270049	Galntl6	UDP-N-acetyl-alpha-D-galactosamine:polypeptide N-acetylgalactosaminyltransferase-like 6 [Source:MGI Symbol;Acc:MGI:1913581]	ENSMUSG00000096914	Galntl6	7.92218	1.04699	1.45401	0.720075	0.471479	0.777077	protein_coding	-4.41333	1.97333	-15.9372	5.25161e-08	1.60834e-06	9.0046	4.53	4.27	4.44	0	0	0
ENSMUSG00000026734	ENSMUSG00000026734	70909	4921504E06Rik	RIKEN cDNA 4921504E06 gene [Source:MGI Symbol;Acc:MGI:1918087]	ENSMUSG00000026734	4921504E06Rik	10.7998	1.02085	1.39722	0.730629	0.465006	0.773125	protein_coding	-4.71333	2.135	-15.9314	5.2685e-08	1.61134e-06	9.00118	5.23	3.93	5	0	0	0.02
ENSMUSG00000030162	ENSMUSG00000030162	108078	Olr1	oxidized low density lipoprotein (lectin-like) receptor 1 [Source:MGI Symbol;Acc:MGI:1261434]	ENSMUSG00000030162	Olr1	273.685	0.168713	0.558956	0.301837	0.762777	0.918542	protein_coding	2.20667	7.73417	15.9149	5.31746e-08	1.62412e-06	8.99134	6.43	6.87	6.76	8.88	8.94	8.86
ENSMUSG00000027820	ENSMUSG00000027820	17380	Mme	membrane metallo endopeptidase [Source:MGI Symbol;Acc:MGI:97004]	ENSMUSG00000027820	Mme	442.041	-0.0740429	0.445165	-0.166327	0.8679	0.95756	protein_coding	-1.92	8.575	-15.9076	5.33898e-08	1.6285e-06	8.98704	9.48	9.16	9.57	7.49	7.51	7.45
ENSMUSG00000078945	ENSMUSG00000078945	17948	Naip2	NLR family, apoptosis inhibitory protein 2 [Source:MGI Symbol;Acc:MGI:1298226]	ENSMUSG00000078945	Naip2	165.191	1.1239	0.41846	2.68579	0.00723584	0.1163	protein_coding	1.88333	7.08667	15.9023	5.35498e-08	1.63118e-06	8.98386	6.69	6.38	6.7	8.42	8.6	8.4
ENSMUSG00000048764	ENSMUSG00000048764	243083	Tmprss11f	transmembrane protease, serine 11f [Source:MGI Symbol;Acc:MGI:2442348]	ENSMUSG00000048764	Tmprss11f	12.0501	0.782581	1.33335	0.586927	0.557253	0.824437	protein_coding	-4.91667	2.42417	-15.8952	5.37622e-08	1.63545e-06	8.97964	5.14	4.66	4.95	0	0	0
ENSMUSG00000039942	ENSMUSG00000039942	19219	Ptger4	prostaglandin E receptor 4 (subtype EP4) [Source:MGI Symbol;Acc:MGI:104311]	ENSMUSG00000039942	Ptger4	775.357	0.634155	0.27522	2.30418	0.0212128	0.203191	protein_coding	1.23333	9.495	15.8868	5.40153e-08	1.64095e-06	8.97464	9.02	9.17	9.21	10.35	10.35	10.4
ENSMUSG00000032496	ENSMUSG00000032496	17002	Ltf	lactotransferrin [Source:MGI Symbol;Acc:MGI:96837]	ENSMUSG00000032496	Ltf	299.749	-0.227671	0.774325	-0.294026	0.768738	0.920041	protein_coding	-2.95	7.43167	-15.8716	5.44784e-08	1.65164e-06	8.96555	8.84	9.22	8.69	6.14	6.07	5.69
ENSMUSG00000027556	ENSMUSG00000027556	12346	Car1	carbonic anhydrase 1 [Source:MGI Symbol;Acc:MGI:88268]	ENSMUSG00000027556	Car1	5.06944	0.554435	1.61105	0.344145	0.730737	0.905771	protein_coding	-3.52	1.63917	-15.8685	5.45716e-08	1.65164e-06	8.96373	3.45	4.11	3	0	0	0
ENSMUSG00000062960	ENSMUSG00000062960	16542	Kdr	kinase insert domain protein receptor [Source:MGI Symbol;Acc:MGI:96683]	ENSMUSG00000062960	Kdr	200.792	-0.0985615	0.467833	-0.210677	0.83314	0.945924	protein_coding	-1.55	7.415	-15.867	5.46195e-08	1.65164e-06	8.9628	8.3	8.18	8.03	6.52	6.64	6.7
ENSMUSG00000020376	ENSMUSG00000020376	59044	Rnf130	ring finger protein 130 [Source:MGI Symbol;Acc:MGI:1891717]	ENSMUSG00000020376	Rnf130	410.402	0.784645	0.289848	2.70709	0.00678754	0.112748	protein_coding	1.32667	8.55167	15.8634	5.4728e-08	1.65164e-06	8.96069	8.24	8.27	8.11	9.53	9.45	9.62
ENSMUSG00000039952	ENSMUSG00000039952	13138	Dag1	dystroglycan 1 [Source:MGI Symbol;Acc:MGI:101864]	ENSMUSG00000039952	Dag1	1741.24	-0.262065	0.242178	-1.08212	0.2792	0.635663	protein_coding	-0.98	10.7092	-15.8631	5.47392e-08	1.65164e-06	8.96047	11.03	11.09	10.99	10.13	10.02	10.02
ENSMUSG00000021486	ENSMUSG00000021486	66494	Prelid1	PRELI domain containing 1 [Source:MGI Symbol;Acc:MGI:1913744]	ENSMUSG00000021486	Prelid1	1143.72	-0.257465	0.363888	-0.70754	0.479231	0.781255	protein_coding	1.20333	10.02	15.8609	5.48069e-08	1.65164e-06	8.95915	9.2	9.47	9.23	10.47	10.52	10.52
ENSMUSG00000040666	ENSMUSG00000040666	50795	Sh3bgr	SH3-binding domain glutamic acid-rich protein [Source:MGI Symbol;Acc:MGI:1354740]	ENSMUSG00000040666	Sh3bgr	21.6388	0.394358	0.715375	0.551261	0.581455	0.838248	protein_coding	-2.54667	3.87333	-15.8586	5.48774e-08	1.65164e-06	8.95778	5.64	5.31	5.2	2.88	2.61	3.02
ENSMUSG00000037606	ENSMUSG00000037606	79196	Osbpl5	oxysterol binding protein-like 5 [Source:MGI Symbol;Acc:MGI:1930265]	ENSMUSG00000037606	Osbpl5	577.711	-0.0825397	0.376964	-0.218959	0.826682	0.942686	protein_coding	-1.60333	9.03083	-15.8562	5.49512e-08	1.65167e-06	8.95635	9.74	9.71	9.71	8.29	8.02	8.04
ENSMUSG00000021700	ENSMUSG00000021700	67295	Rab3c	RAB3C, member RAS oncogene family [Source:MGI Symbol;Acc:MGI:1914545]	ENSMUSG00000021700	Rab3c	10.2388	1.43291	1.66299	0.861652	0.388879	0.719779	protein_coding	-4.79	2.05917	-15.8328	5.56753e-08	1.67122e-06	8.94242	5.45	4.02	4.9	0	0	0
ENSMUSG00000090165	ENSMUSG00000090165	394430	Ugt1a10	UDP glycosyltransferase 1 family, polypeptide A10 [Source:MGI Symbol;Acc:MGI:3580642]	ENSMUSG00000090165	Ugt1a10	1.37123	2.82391	1.76132	1.60329	0.108871	NA	protein_coding	-2.24	0.570833	-15.8282	5.58222e-08	1.67278e-06	8.93961	1.86	2.34	2.52	0	0	0
ENSMUSG00000054580	ENSMUSG00000054580	18779	Pla2r1	phospholipase A2 receptor 1 [Source:MGI Symbol;Acc:MGI:102468]	ENSMUSG00000054580	Pla2r1	348.03	0.295549	0.511491	0.577818	0.563387	0.82725	protein_coding	-2.17333	8.14333	-15.8265	5.5875e-08	1.67278e-06	8.9386	9.43	8.94	9.47	7.12	7.01	7.19
ENSMUSG00000046192	ENSMUSG00000046192	214704	Iqub	IQ motif and ubiquitin domain containing [Source:MGI Symbol;Acc:MGI:3041159]	ENSMUSG00000046192	Iqub	8.35683	1.26334	1.48888	0.848516	0.396151	0.725293	protein_coding	-4.42333	1.935	-15.8209	5.60519e-08	1.67586e-06	8.93524	4.74	3.61	4.95	0	0.03	0
ENSMUSG00000020524	ENSMUSG00000020524	14799	Gria1	glutamate receptor, ionotropic, AMPA1 (alpha 1) [Source:MGI Symbol;Acc:MGI:95808]	ENSMUSG00000020524	Gria1	190.583	0.59649	0.791536	0.753586	0.451098	0.764838	protein_coding	-3.90333	6.71917	-15.8071	5.6486e-08	1.68662e-06	8.92702	8.97	8.02	9.06	4.78	4.73	4.83
ENSMUSG00000055172	ENSMUSG00000055172	50909	C1ra	complement component 1, r subcomponent A [Source:MGI Symbol;Acc:MGI:1355313]	ENSMUSG00000055172	C1ra	2368.14	-0.231536	0.460631	-0.50265	0.615211	0.855547	protein_coding	-1.59333	10.9708	-15.7872	5.71243e-08	1.70343e-06	8.91506	11.54	11.93	11.53	10.12	10.03	10.07
ENSMUSG00000028478	ENSMUSG00000028478	12757	Clta	clathrin, light polypeptide (Lca) [Source:MGI Symbol;Acc:MGI:894297]	ENSMUSG00000028478	Clta	916.502	0.124984	0.37523	0.333087	0.739068	0.909498	protein_coding	1.53667	9.69583	15.7745	5.75333e-08	1.71221e-06	8.90746	8.75	9.15	8.9	10.47	10.46	10.48
ENSMUSG00000037379	ENSMUSG00000037379	100689	Spon2	spondin 2, extracellular matrix protein [Source:MGI Symbol;Acc:MGI:1923724]	ENSMUSG00000037379	Spon2	966.44	0.272983	0.489979	0.557132	0.577438	0.83613	protein_coding	-1.9	9.64083	-15.7734	5.75699e-08	1.71221e-06	8.90678	10.85	10.41	10.82	8.79	8.7	8.89
ENSMUSG00000032484	ENSMUSG00000032484	18054	Ngp	neutrophilic granule protein [Source:MGI Symbol;Acc:MGI:105983]	ENSMUSG00000032484	Ngp	596.639	-0.610405	0.9865	-0.618758	0.536076	0.812792	protein_coding	-3.76667	8.13917	-15.7639	5.78774e-08	1.71779e-06	8.90111	9.4	10.38	9.33	6.01	6.03	5.77
ENSMUSG00000051242	ENSMUSG00000051242	93880	Pcdhb9	protocadherin beta 9 [Source:MGI Symbol;Acc:MGI:2136744]	ENSMUSG00000051242	Pcdhb9	236.178	-0.0882008	0.294694	-0.299296	0.764714	0.919087	protein_coding	-1.29667	7.805	-15.763	5.79088e-08	1.71779e-06	8.90053	8.39	8.24	8.4	7.08	7.16	6.9
ENSMUSG00000053318	ENSMUSG00000053318	74748	Slamf8	SLAM family member 8 [Source:MGI Symbol;Acc:MGI:1921998]	ENSMUSG00000053318	Slamf8	260.824	1.11041	0.45432	2.44412	0.0145204	0.167299	protein_coding	2.33333	7.705	15.7604	5.79925e-08	1.71802e-06	8.89899	6.56	7.2	6.87	9.23	9.22	9.18
ENSMUSG00000030351	ENSMUSG00000030351	68498	Tspan11	tetraspanin 11 [Source:MGI Symbol;Acc:MGI:1915748]	ENSMUSG00000030351	Tspan11	796.707	-0.154009	0.448063	-0.343722	0.731055	0.905886	protein_coding	-1.68667	9.41833	-15.7537	5.8211e-08	1.72224e-06	8.89499	10.07	10.36	10.06	8.48	8.49	8.46
ENSMUSG00000028035	ENSMUSG00000028035	67035	Dnajb4	DnaJ heat shock protein family (Hsp40) member B4 [Source:MGI Symbol;Acc:MGI:1914285]	ENSMUSG00000028035	Dnajb4	1415.13	-0.0382011	0.416888	-0.0916339	0.926989	0.977005	protein_coding	-1.65	10.2825	-15.7332	5.88906e-08	1.7361e-06	8.88262	11.06	10.95	11.13	9.49	9.32	9.38
ENSMUSG00000018585	ENSMUSG00000018585	11927	Atox1	antioxidant 1 copper chaperone [Source:MGI Symbol;Acc:MGI:1333855]	ENSMUSG00000018585	Atox1	686.93	0.423644	0.451719	0.93785	0.348322	0.693507	protein_coding	1.92667	9.1875	15.7321	5.89255e-08	1.7361e-06	8.88199	8.18	8.56	8.32	10.19	10.31	10.34
ENSMUSG00000042501	ENSMUSG00000042501	329093	Cpa6	carboxypeptidase A6 [Source:MGI Symbol;Acc:MGI:3045348]	ENSMUSG00000042501	Cpa6	21.2412	0.284938	1.10839	0.257073	0.797122	0.930871	protein_coding	-5.44	3.20583	-15.729	5.90287e-08	1.7361e-06	8.88013	5.64	4.72	5.98	0	0	0.02
ENSMUSG00000031875	ENSMUSG00000031875	68119	Cmtm3	CKLF-like MARVEL transmembrane domain containing 3 [Source:MGI Symbol;Acc:MGI:2447162]	ENSMUSG00000031875	Cmtm3	891.105	0.0596515	0.281523	0.211889	0.832194	0.945513	protein_coding	0.99	9.7275	15.7288	5.90385e-08	1.7361e-06	8.87995	9.18	9.33	9.24	10.24	10.26	10.22
ENSMUSG00000055421	ENSMUSG00000055421	211712	Pcdh9	protocadherin 9 [Source:MGI Symbol;Acc:MGI:1306801]	ENSMUSG00000055421	Pcdh9	118.838	0.0785755	0.513394	0.153051	0.878358	0.960205	protein_coding	-1.95667	6.6075	-15.728	5.90626e-08	1.7361e-06	8.87952	7.76	7.52	7.51	5.71	5.55	5.66
ENSMUSG00000009090	ENSMUSG00000009090	11764	Ap1b1	adaptor protein complex AP-1, beta 1 subunit [Source:MGI Symbol;Acc:MGI:1096368]	ENSMUSG00000009090	Ap1b1	941.437	0.229788	0.309676	0.742027	0.458071	0.76897	protein_coding	1.31	9.78417	15.7241	5.91955e-08	1.73776e-06	8.87712	9.18	9.28	9.11	10.44	10.52	10.54
ENSMUSG00000038591	ENSMUSG00000038591	239447	Colec10	collectin sub-family member 10 [Source:MGI Symbol;Acc:MGI:3606482]	ENSMUSG00000038591	Colec10	19.0694	1.01895	1.18974	0.856445	0.391752	0.721439	protein_coding	-5.56	3.00917	-15.7006	5.99871e-08	1.75872e-06	8.86297	5.86	4.72	6.1	0	0	0
ENSMUSG00000029468	ENSMUSG00000029468	18439	P2rx7	purinergic receptor P2X, ligand-gated ion channel, 7 [Source:MGI Symbol;Acc:MGI:1339957]	ENSMUSG00000029468	P2rx7	360.37	0.494854	0.303858	1.62857	0.103404	0.409732	protein_coding	1.21333	8.3875	15.6923	6.02694e-08	1.76471e-06	8.85797	7.97	8.05	7.94	9.29	9.09	9.22
ENSMUSG00000030760	ENSMUSG00000030760	66190	Acer3	alkaline ceramidase 3 [Source:MGI Symbol;Acc:MGI:1913440]	ENSMUSG00000030760	Acer3	617.535	0.403122	0.371927	1.08387	0.278421	0.634805	protein_coding	1.47333	9.11667	15.686	6.04835e-08	1.76869e-06	8.85419	8.6	8.4	8.61	9.95	10.07	10.01
ENSMUSG00000045555	ENSMUSG00000045555	327747	Mettl24	methyltransferase like 24 [Source:MGI Symbol;Acc:MGI:3045338]	ENSMUSG00000045555	Mettl24	145.273	0.0389012	0.479686	0.0810972	0.935365	0.980197	protein_coding	-2.07	6.9375	-15.6809	6.06582e-08	1.77152e-06	8.85112	7.96	7.59	8.09	5.85	5.73	5.85
ENSMUSG00000030851	ENSMUSG00000030851	16833	Ldhc	lactate dehydrogenase C [Source:MGI Symbol;Acc:MGI:96764]	ENSMUSG00000030851	Ldhc	6.12121	0.582653	1.32689	0.439111	0.660581	0.876795	protein_coding	-3.77667	1.7525	-15.6775	6.07767e-08	1.77269e-06	8.84904	3.86	3.19	4.28	0	0	0
ENSMUSG00000070867	ENSMUSG00000070867	666048	Trabd2b	TraB domain containing 2B [Source:MGI Symbol;Acc:MGI:3650152]	ENSMUSG00000070867	Trabd2b	247.498	0.173734	0.516015	0.336683	0.736356	0.907961	protein_coding	-1.9	7.6525	-15.6615	6.1329e-08	1.7865e-06	8.8394	8.8	8.5	8.76	6.98	6.7	6.68
ENSMUSG00000024965	ENSMUSG00000024965	108101	Fermt3	fermitin family member 3 [Source:MGI Symbol;Acc:MGI:2147790]	ENSMUSG00000024965	Fermt3	1030.18	0.428918	0.455671	0.941289	0.346557	0.692187	protein_coding	2.11667	9.765	15.6401	6.2081e-08	1.80554e-06	8.82642	8.7	9.11	8.55	10.95	10.87	10.89
ENSMUSG00000006386	ENSMUSG00000006386	21687	Tek	TEK receptor tyrosine kinase [Source:MGI Symbol;Acc:MGI:98664]	ENSMUSG00000006386	Tek	467.809	-0.153902	0.384638	-0.400122	0.689067	0.889793	protein_coding	-1.45667	8.71833	-15.6377	6.21649e-08	1.80554e-06	8.82498	9.37	9.45	9.2	7.94	7.75	7.96
ENSMUSG00000040265	ENSMUSG00000040265	103967	Dnm3	dynamin 3 [Source:MGI Symbol;Acc:MGI:1341299]	ENSMUSG00000040265	Dnm3	149.197	-0.0764673	0.386517	-0.197837	0.843172	0.949293	protein_coding	-1.56	7.075	-15.6361	6.22216e-08	1.80554e-06	8.824	7.75	7.66	7.86	6.05	6.35	6.19
ENSMUSG00000035934	ENSMUSG00000035934	208076	Pknox2	Pbx/knotted 1 homeobox 2 [Source:MGI Symbol;Acc:MGI:2445415]	ENSMUSG00000035934	Pknox2	535.621	-0.0161634	0.39304	-0.0411241	0.967197	0.989761	protein_coding	-1.68667	8.90833	-15.6225	6.27057e-08	1.81726e-06	8.81575	9.76	9.47	9.75	8.19	7.89	7.84
ENSMUSG00000021702	ENSMUSG00000021702	21828	Thbs4	thrombospondin 4 [Source:MGI Symbol;Acc:MGI:1101779]	ENSMUSG00000021702	Thbs4	216.847	-0.377658	0.780928	-0.483602	0.628668	0.86196	protein_coding	3.24667	6.94667	15.6173	6.28908e-08	1.8203e-06	8.8126	5.56	4.88	5.05	8.48	8.39	8.36
ENSMUSG00000068335	ENSMUSG00000068335	13448	Dok1	docking protein 1 [Source:MGI Symbol;Acc:MGI:893587]	ENSMUSG00000068335	Dok1	351.712	0.098151	0.356673	0.275185	0.783174	0.925517	protein_coding	1.30667	8.33417	15.5759	6.43916e-08	1.86136e-06	8.78747	7.67	7.74	7.72	8.99	9.02	9.04
ENSMUSG00000056436	ENSMUSG00000056436	13067	Cyct	cytochrome c, testis [Source:MGI Symbol;Acc:MGI:88579]	ENSMUSG00000056436	Cyct	3.13741	1.51314	1.25252	1.20808	0.227018	NA	protein_coding	-3.19	1.14	-15.5514	6.52968e-08	1.88512e-06	8.77259	2.86	3.19	3.52	0	0	0
ENSMUSG00000029994	ENSMUSG00000029994	11746	Anxa4	annexin A4 [Source:MGI Symbol;Acc:MGI:88030]	ENSMUSG00000029994	Anxa4	1276.22	0.139008	0.280106	0.496269	0.619704	0.857494	protein_coding	1.02333	10.2458	15.5442	6.5568e-08	1.89003e-06	8.76817	9.74	9.79	9.83	10.85	10.8	10.78
ENSMUSG00000013707	ENSMUSG00000013707	69769	Tnfaip8l2	tumor necrosis factor, alpha-induced protein 8-like 2 [Source:MGI Symbol;Acc:MGI:1917019]	ENSMUSG00000013707	Tnfaip8l2	195.806	0.920704	0.626314	1.47004	0.141552	0.471369	protein_coding	3.15667	7.0725	15.5424	6.56335e-08	1.89003e-06	8.76711	5.77	6.13	5.15	8.79	8.77	8.96
ENSMUSG00000038463	ENSMUSG00000038463	320078	Olfml2b	olfactomedin-like 2B [Source:MGI Symbol;Acc:MGI:2443310]	ENSMUSG00000038463	Olfml2b	940.596	-0.23792	0.384436	-0.61888	0.535996	0.812792	protein_coding	-1.44333	9.7225	-15.5379	6.58026e-08	1.89249e-06	8.76437	10.28	10.41	10.21	8.9	8.78	8.89
ENSMUSG00000002103	ENSMUSG00000002103	11432	Acp2	acid phosphatase 2, lysosomal [Source:MGI Symbol;Acc:MGI:87882]	ENSMUSG00000002103	Acp2	529.882	0.395877	0.261351	1.51473	0.12984	0.453234	protein_coding	1.13667	8.97583	15.5336	6.59667e-08	1.89481e-06	8.76171	8.66	8.58	8.42	9.65	9.72	9.7
ENSMUSG00000073514	ENSMUSG00000073514	623279	Dok6	docking protein 6 [Source:MGI Symbol;Acc:MGI:3639495]	ENSMUSG00000073514	Dok6	4.55025	2.04969	1.57345	1.30267	0.192686	0.542202	protein_coding	-3.85333	1.40167	-15.5309	6.6067e-08	1.89529e-06	8.76009	4.19	3.72	3.65	0	0	0
ENSMUSG00000036046	ENSMUSG00000036046	223739	5031439G07Rik	RIKEN cDNA 5031439G07 gene [Source:MGI Symbol;Acc:MGI:2444899]	ENSMUSG00000036046	5031439G07Rik	248.903	0.722882	0.430961	1.67737	0.0934699	0.391208	protein_coding	1.92	7.7225	15.5258	6.62624e-08	1.89849e-06	8.75694	6.91	7.15	6.99	8.86	9	8.95
ENSMUSG00000026312	ENSMUSG00000026312	241201	Cdh7	cadherin 7, type 2 [Source:MGI Symbol;Acc:MGI:2442792]	ENSMUSG00000026312	Cdh7	11.7424	0.64122	1.4171	0.452486	0.650919	0.872521	protein_coding	-4.77	2.215	-15.5206	6.64577e-08	1.90168e-06	8.75381	4.8	4.27	5.24	0	0	0
ENSMUSG00000028082	ENSMUSG00000028082	27059	Sh3d19	SH3 domain protein D19 [Source:MGI Symbol;Acc:MGI:1350923]	ENSMUSG00000028082	Sh3d19	358.919	-0.21598	0.40006	-0.539868	0.589288	0.841513	protein_coding	-1.42333	8.32	-15.5151	6.66665e-08	1.90525e-06	8.75046	8.75	9.1	8.89	7.46	7.55	7.46
ENSMUSG00000027208	ENSMUSG00000027208	14178	Fgf7	fibroblast growth factor 7 [Source:MGI Symbol;Acc:MGI:95521]	ENSMUSG00000027208	Fgf7	596.624	-0.196663	0.417011	-0.471602	0.637211	0.866678	protein_coding	-1.92667	9.035	-15.5063	6.70052e-08	1.91252e-06	8.74506	9.8	9.58	9.95	7.83	7.94	7.78
ENSMUSG00000031379	ENSMUSG00000031379	69656	Pir	pirin [Source:MGI Symbol;Acc:MGI:1916906]	ENSMUSG00000031379	Pir	217.1	0.0348276	0.441628	0.0788618	0.937143	0.980417	protein_coding	-1.88667	7.55833	-15.4983	6.73139e-08	1.91891e-06	8.74016	8.44	8.17	8.66	6.43	6.61	6.57
ENSMUSG00000028073	ENSMUSG00000028073	73182	Pear1	platelet endothelial aggregation receptor 1 [Source:MGI Symbol;Acc:MGI:1920432]	ENSMUSG00000028073	Pear1	419.266	-0.13251	0.272389	-0.486471	0.626633	0.861066	protein_coding	-1.10667	8.645	-15.4918	6.75646e-08	1.92364e-06	8.73619	9.17	9.09	9.02	8	7.9	8.06
ENSMUSG00000013663	ENSMUSG00000013663	19211	Pten	phosphatase and tensin homolog [Source:MGI Symbol;Acc:MGI:109583]	ENSMUSG00000013663	Pten	341.669	0.410781	0.304378	1.34957	0.177153	0.51956	protein_coding	1.38333	8.31833	15.4896	6.76506e-08	1.92367e-06	8.73484	7.68	7.77	7.82	9.19	9.14	9.09
ENSMUSG00000027506	ENSMUSG00000027506	21985	Tpd52	tumor protein D52 [Source:MGI Symbol;Acc:MGI:107749]	ENSMUSG00000027506	Tpd52	1257.8	0.618979	0.385111	1.60728	0.107994	0.416889	protein_coding	1.81	10.1117	15.4874	6.77358e-08	1.92368e-06	8.7335	9.17	9.64	9.39	11.22	11.23	11.18
ENSMUSG00000025955	ENSMUSG00000025955	70861	Akr1cl	aldo-keto reductase family 1, member C-like [Source:MGI Symbol;Acc:MGI:1918111]	ENSMUSG00000025955	Akr1cl	19.5494	0.526097	1.01907	0.51625	0.60568	0.851239	protein_coding	-5.13333	3.1325	-15.4652	6.86034e-08	1.94393e-06	8.71993	5.53	5.11	5.78	0	0	1.02
ENSMUSG00000096180	ENSMUSG00000096180	625605	Vmn2r49	vomeronasal 2, receptor 49 [Source:MGI Symbol;Acc:MGI:3757933]	ENSMUSG00000096180	Vmn2r49	2.94855	0.182049	1.5632	0.116459	0.907289	NA	protein_coding	-2.63	1.26917	-15.4647	6.86205e-08	1.94393e-06	8.71966	2.28	2.83	2.78	0	0	0
ENSMUSG00000100314	ENSMUSG00000100314	69355	1700010J16Rik	RIKEN cDNA 1700010J16 gene [Source:MGI Symbol;Acc:MGI:1916605]	ENSMUSG00000100314	1700010J16Rik	2.92033	3.05126	1.52992	1.99439	0.0461096	NA	lincRNA	-3.32333	0.985	-15.4604	6.87915e-08	1.94634e-06	8.71701	3.28	3.19	3.52	0	0	0.02
ENSMUSG00000059182	ENSMUSG00000059182	54353	Skap2	src family associated phosphoprotein 2 [Source:MGI Symbol;Acc:MGI:1889206]	ENSMUSG00000059182	Skap2	1202.6	0.204643	0.328281	0.623378	0.533036	0.81169	protein_coding	1.18333	10.1242	15.4551	6.90034e-08	1.94885e-06	8.71373	9.72	9.5	9.64	10.8	10.87	10.74
ENSMUSG00000022708	ENSMUSG00000022708	56490	Zbtb20	zinc finger and BTB domain containing 20 [Source:MGI Symbol;Acc:MGI:1929213]	ENSMUSG00000022708	Zbtb20	2970.75	0.00838883	0.280206	0.0299381	0.976116	0.992037	protein_coding	-0.82	11.465	-15.4538	6.90519e-08	1.94885e-06	8.71298	11.88	11.91	11.89	11.09	11.03	11.1
ENSMUSG00000032925	ENSMUSG00000032925	223272	Itgbl1	integrin, beta-like 1 [Source:MGI Symbol;Acc:MGI:2443439]	ENSMUSG00000032925	Itgbl1	901.25	-0.543833	0.360682	-1.50779	0.131608	0.455735	protein_coding	-1.61	9.65917	-15.4403	6.95912e-08	1.96162e-06	8.70468	9.98	10.35	9.97	8.48	8.48	8.51
ENSMUSG00000028402	ENSMUSG00000028402	17475	Mpdz	multiple PDZ domain protein [Source:MGI Symbol;Acc:MGI:1343489]	ENSMUSG00000028402	Mpdz	341.21	-0.0691995	0.439801	-0.157343	0.874975	0.959254	protein_coding	-1.75333	8.20917	-15.4291	7.00429e-08	1.96997e-06	8.69778	8.99	8.97	9.04	6.98	7.33	7.43
ENSMUSG00000022220	ENSMUSG00000022220	104110	Adcy4	adenylate cyclase 4 [Source:MGI Symbol;Acc:MGI:99674]	ENSMUSG00000022220	Adcy4	182.511	-0.305737	0.338362	-0.903578	0.366219	0.704803	protein_coding	-1.28	7.39833	-15.4286	7.00611e-08	1.96997e-06	8.6975	7.74	7.98	7.84	6.56	6.63	6.53
ENSMUSG00000041375	ENSMUSG00000041375	243846	Ccdc9	coiled-coil domain containing 9 [Source:MGI Symbol;Acc:MGI:1921443]	ENSMUSG00000041375	Ccdc9	66.1938	0.790676	0.374946	2.10877	0.0349644	0.252297	protein_coding	1.66	5.8725	15.4235	7.02652e-08	1.97326e-06	8.6944	5.37	5.48	5.15	6.99	6.94	7.05
ENSMUSG00000031004	ENSMUSG00000031004	17345	Mki67	antigen identified by monoclonal antibody Ki 67 [Source:MGI Symbol;Acc:MGI:106035]	ENSMUSG00000031004	Mki67	242.088	0.258907	0.603111	0.429286	0.667715	0.880888	protein_coding	2.24667	7.48333	15.4202	7.03988e-08	1.97425e-06	8.69238	6.47	6.61	6.48	8.8	8.78	8.72
ENSMUSG00000041559	ENSMUSG00000041559	14264	Fmod	fibromodulin [Source:MGI Symbol;Acc:MGI:1328364]	ENSMUSG00000041559	Fmod	1592.5	-1.62189	0.893219	-1.81578	0.0694047	0.342368	protein_coding	2.34	9.58333	15.4158	7.05793e-08	1.97425e-06	8.68964	8.12	7.64	8.25	10.31	10.35	10.37
ENSMUSG00000040152	ENSMUSG00000040152	21825	Thbs1	thrombospondin 1 [Source:MGI Symbol;Acc:MGI:98737]	ENSMUSG00000040152	Thbs1	15557.1	-0.46505	0.185952	-2.50092	0.0123871	0.153093	protein_coding	-0.783333	13.8792	-15.4118	7.07405e-08	1.97425e-06	8.68721	13.99	14.04	14.01	13.22	13.25	13.22
ENSMUSG00000042116	ENSMUSG00000042116	246228	Vwa1	von Willebrand factor A domain containing 1 [Source:MGI Symbol;Acc:MGI:2179729]	ENSMUSG00000042116	Vwa1	114.137	-0.169741	0.607505	-0.279407	0.779932	0.924688	protein_coding	-2.46333	6.405	-15.4091	7.08503e-08	1.97425e-06	8.68556	7.64	7.53	7.32	4.78	4.98	5.34
ENSMUSG00000002058	ENSMUSG00000002058	22248	Unc119	unc-119 lipid binding chaperone [Source:MGI Symbol;Acc:MGI:1328357]	ENSMUSG00000002058	Unc119	76.4614	0.733304	0.466788	1.57096	0.116193	0.431585	protein_coding	2.00333	5.99333	15.4086	7.08728e-08	1.97425e-06	8.68522	5.37	5.23	5.15	7.23	7.15	7.38
ENSMUSG00000023333	ENSMUSG00000023333	14531	Gcm1	glial cells missing homolog 1 [Source:MGI Symbol;Acc:MGI:108045]	ENSMUSG00000023333	Gcm1	1.01737	2.94536	2.03873	1.4447	0.148542	NA	protein_coding	-1.89	0.4725	-15.4079	7.09004e-08	1.97425e-06	8.6848	1.86	1.61	2.2	0	0	0
ENSMUSG00000032402	ENSMUSG00000032402	17127	Smad3	SMAD family member 3 [Source:MGI Symbol;Acc:MGI:1201674]	ENSMUSG00000032402	Smad3	978.12	0.0446619	0.284404	0.157037	0.875216	0.959254	protein_coding	-1.09333	9.85833	-15.4077	7.09101e-08	1.97425e-06	8.68466	10.44	10.34	10.42	9.39	9.23	9.3
ENSMUSG00000025839	ENSMUSG00000025839	347712	Pramel7	preferentially expressed antigen in melanoma like 7 [Source:MGI Symbol;Acc:MGI:2156391]	ENSMUSG00000025839	Pramel7	2.06328	3.47905	1.74648	1.99204	0.0463667	NA	protein_coding	-2.87667	0.73	-15.3943	7.14598e-08	1.98711e-06	8.67642	3.09	2.34	3.2	0	0	0
ENSMUSG00000071176	ENSMUSG00000071176	234094	Arhgef10	Rho guanine nucleotide exchange factor (GEF) 10 [Source:MGI Symbol;Acc:MGI:2444453]	ENSMUSG00000071176	Arhgef10	304.66	-0.0567324	0.3628	-0.156374	0.875738	0.959254	protein_coding	-1.11333	8.1225	-15.3894	7.16596e-08	1.99022e-06	8.67344	8.69	8.72	8.61	7.63	7.57	7.48
ENSMUSG00000028565	ENSMUSG00000028565	18027	Nfia	nuclear factor I/A [Source:MGI Symbol;Acc:MGI:108056]	ENSMUSG00000028565	Nfia	900.452	0.0213604	0.360643	0.0592287	0.95277	0.984198	protein_coding	-1.37	9.685	-15.3823	7.19562e-08	1.99239e-06	8.66904	10.4	10.19	10.46	8.98	8.98	8.98
ENSMUSG00000027499	ENSMUSG00000027499	18767	Pkia	protein kinase inhibitor, alpha [Source:MGI Symbol;Acc:MGI:104747]	ENSMUSG00000027499	Pkia	318.578	-0.112908	0.502866	-0.224529	0.822345	0.94183	protein_coding	-1.85	8.035	-15.3814	7.19938e-08	1.99239e-06	8.66848	8.69	8.98	9.03	7.11	7.15	6.89
ENSMUSG00000030589	ENSMUSG00000030589	233046	Rasgrp4	RAS guanyl releasing protein 4 [Source:MGI Symbol;Acc:MGI:2386851]	ENSMUSG00000030589	Rasgrp4	134.886	1.01494	0.360609	2.81452	0.00488494	0.0960952	protein_coding	1.56667	6.86833	15.3812	7.20013e-08	1.99239e-06	8.66837	6.37	6.46	6.69	8	8.01	8.21
ENSMUSG00000029649	ENSMUSG00000029649	66537	Pomp	proteasome maturation protein [Source:MGI Symbol;Acc:MGI:1913787]	ENSMUSG00000029649	Pomp	705.236	0.0545259	0.266219	0.204816	0.837716	0.947182	protein_coding	0.906667	9.39833	15.363	7.2761e-08	2.01095e-06	8.65717	8.94	9.02	8.93	9.91	9.86	9.84
ENSMUSG00000024066	ENSMUSG00000024066	22436	Xdh	xanthine dehydrogenase [Source:MGI Symbol;Acc:MGI:98973]	ENSMUSG00000024066	Xdh	1770.34	-0.310499	0.316741	-0.980292	0.326942	0.676366	protein_coding	-1.27	10.6858	-15.3567	7.30273e-08	2.01586e-06	8.65327	11.06	11.28	11.03	9.91	9.85	9.8
ENSMUSG00000029682	ENSMUSG00000029682	20690	Spam1	sperm adhesion molecule 1 [Source:MGI Symbol;Acc:MGI:109335]	ENSMUSG00000029682	Spam1	2.78149	0.347718	1.55803	0.223179	0.823396	NA	protein_coding	-2.60667	1.2225	-15.3532	7.31737e-08	2.01744e-06	8.65114	2.28	3.02	2.52	0	0	0
ENSMUSG00000004677	ENSMUSG00000004677	17925	Myo9b	myosin IXb [Source:MGI Symbol;Acc:MGI:106624]	ENSMUSG00000004677	Myo9b	762.454	0.402985	0.298899	1.34823	0.177585	0.520137	protein_coding	1.32333	9.47667	15.3431	7.36056e-08	2.02332e-06	8.64486	8.82	9.11	8.92	10.27	10.29	10.26
ENSMUSG00000020349	ENSMUSG00000020349	19052	Ppp2ca	protein phosphatase 2 (formerly 2A), catalytic subunit, alpha isoform [Source:MGI Symbol;Acc:MGI:1321159]	ENSMUSG00000020349	Ppp2ca	648.954	0.775956	0.327538	2.36905	0.0178337	0.185264	protein_coding	1.54667	9.18833	15.343	7.36077e-08	2.02332e-06	8.64483	8.58	8.94	8.59	10.27	10.33	10.15
ENSMUSG00000030579	ENSMUSG00000030579	22177	Tyrobp	TYRO protein tyrosine kinase binding protein [Source:MGI Symbol;Acc:MGI:1277211]	ENSMUSG00000030579	Tyrobp	3393	0.740034	0.512504	1.44396	0.148751	0.481518	protein_coding	2.56	11.3792	15.3419	7.36549e-08	2.02332e-06	8.64415	10.05	10.65	10.07	12.77	12.77	12.91
ENSMUSG00000050553	ENSMUSG00000050553	14626	Gk2	glycerol kinase 2 [Source:MGI Symbol;Acc:MGI:1329027]	ENSMUSG00000050553	Gk2	7.56137	1.43743	1.63296	0.880262	0.378717	0.712517	protein_coding	-4.37333	1.84417	-15.3376	7.38389e-08	2.02592e-06	8.64148	4.67	3.61	4.84	0	0	0
ENSMUSG00000033207	ENSMUSG00000033207	71738	Mamdc2	MAM domain containing 2 [Source:MGI Symbol;Acc:MGI:1918988]	ENSMUSG00000033207	Mamdc2	1937.42	0.316555	0.476779	0.663946	0.506725	0.797222	protein_coding	-1.97333	10.6583	-15.3299	7.41672e-08	2.03247e-06	8.63675	11.89	11.38	11.91	9.76	9.72	9.78
ENSMUSG00000041741	ENSMUSG00000041741	54611	Pde3a	phosphodiesterase 3A, cGMP inhibited [Source:MGI Symbol;Acc:MGI:1860764]	ENSMUSG00000041741	Pde3a	189.138	-0.392935	0.275617	-1.42566	0.153967	0.48807	protein_coding	-1.22667	7.48417	-15.3227	7.44772e-08	2.0385e-06	8.6323	7.86	7.72	7.94	6.65	6.66	6.53
ENSMUSG00000078670	ENSMUSG00000078670	100038347	Fam174b	family with sequence similarity 174, member B [Source:MGI Symbol;Acc:MGI:3698178]	ENSMUSG00000078670	Fam174b	273.057	0.241052	0.517846	0.465489	0.641581	0.868485	protein_coding	-1.78	7.78917	-15.3067	7.51705e-08	2.0536e-06	8.62242	8.95	8.66	8.9	7.11	7.03	7.03
ENSMUSG00000034898	ENSMUSG00000034898	70598	Filip1	filamin A interacting protein 1 [Source:MGI Symbol;Acc:MGI:1917848]	ENSMUSG00000034898	Filip1	225.369	0.191299	0.580853	0.329341	0.741898	0.910644	protein_coding	-1.77	7.42	-15.3058	7.52103e-08	2.0536e-06	8.62185	8.35	8.64	8.6	6.68	6.94	6.66
ENSMUSG00000101337	ENSMUSG00000101337	100101919	Dnah7c	dynein, axonemal, heavy chain 7C [Source:MGI Symbol;Acc:MGI:3639762]	ENSMUSG00000101337	Dnah7c	27.223	1.05182	1.22586	0.858023	0.39088	0.721007	protein_coding	-6.04	2.85083	-15.3006	7.54362e-08	2.05729e-06	8.61865	6.55	5.07	6.52	0	0	0.02
ENSMUSG00000047793	ENSMUSG00000047793	208777	Sned1	sushi, nidogen and EGF-like domains 1 [Source:MGI Symbol;Acc:MGI:3045960]	ENSMUSG00000047793	Sned1	375.287	-0.179582	0.320585	-0.56017	0.575364	0.834268	protein_coding	-1.38	8.45167	-15.2954	7.56676e-08	2.06112e-06	8.61538	8.94	8.97	9.05	7.7	7.46	7.66
ENSMUSG00000041674	ENSMUSG00000041674	217294	BC006965	cDNA sequence BC006965 [Source:MGI Symbol;Acc:MGI:2384955]	ENSMUSG00000041674	BC006965	4.71671	1.54092	1.42226	1.08343	0.278618	0.63488	processed_transcript	-3.76	1.47583	-15.2874	7.60167e-08	2.06667e-06	8.61047	4.09	3.19	4	0	0	0
ENSMUSG00000032381	ENSMUSG00000032381	68250	Ciao2a	cytosolic iron-sulfur assembly component 2A [Source:MGI Symbol;Acc:MGI:1915500]	ENSMUSG00000032381	Fam96a	575.308	-0.0577943	0.470108	-0.122938	0.902156	0.968231	protein_coding	1.84	8.92583	15.2855	7.61034e-08	2.06667e-06	8.60925	7.83	8.16	7.83	9.8	9.77	9.77
ENSMUSG00000032649	ENSMUSG00000032649	269132	Colgalt2	collagen beta(1-O)galactosyltransferase 2 [Source:MGI Symbol;Acc:MGI:2138232]	ENSMUSG00000032649	Colgalt2	71.1602	-0.123643	0.679847	-0.181869	0.855685	0.954358	protein_coding	-2.34333	5.60917	-15.2845	7.61447e-08	2.06667e-06	8.60868	6.56	7.08	6.81	4.34	4.67	4.41
ENSMUSG00000034708	ENSMUSG00000034708	14824	Grn	granulin [Source:MGI Symbol;Acc:MGI:95832]	ENSMUSG00000034708	Grn	5248.21	0.207455	0.342155	0.606318	0.544304	0.817846	protein_coding	1.46	12.2358	15.2743	7.65976e-08	2.07647e-06	8.60235	11.46	11.74	11.44	13.01	13	13.01
ENSMUSG00000016494	ENSMUSG00000016494	12490	Cd34	CD34 antigen [Source:MGI Symbol;Acc:MGI:88329]	ENSMUSG00000016494	Cd34	2158.35	-0.163191	0.51239	-0.318489	0.750114	0.913384	protein_coding	-1.66667	10.7725	-15.2702	7.67794e-08	2.07892e-06	8.59982	11.42	11.86	11.48	9.98	9.94	9.84
ENSMUSG00000040479	ENSMUSG00000040479	104418	Dgkz	diacylglycerol kinase zeta [Source:MGI Symbol;Acc:MGI:1278339]	ENSMUSG00000040479	Dgkz	457.517	0.389138	0.392702	0.990927	0.321721	0.672533	protein_coding	1.56333	8.66833	15.2528	7.75625e-08	2.09599e-06	8.58899	8.14	7.93	8.03	9.5	9.61	9.68
ENSMUSG00000029538	ENSMUSG00000029538	108014	Srsf9	serine/arginine-rich splicing factor 9 [Source:MGI Symbol;Acc:MGI:104896]	ENSMUSG00000029538	Srsf9	156.044	0.391066	0.302756	1.29169	0.196465	0.547125	protein_coding	1.3	7.19167	15.2521	7.75949e-08	2.09599e-06	8.58854	6.69	6.8	6.53	7.92	7.95	8.05
ENSMUSG00000028497	ENSMUSG00000028497	66775	Hacd4	3-hydroxyacyl-CoA dehydratase 4 [Source:MGI Symbol;Acc:MGI:1914025]	ENSMUSG00000028497	Hacd4	249.672	0.743544	0.469635	1.58324	0.113367	0.426364	protein_coding	2.01	7.68083	15.2455	7.78933e-08	2.10153e-06	8.58445	7.23	6.61	7.02	8.94	8.99	8.96
ENSMUSG00000075115	ENSMUSG00000075115	257887	Olfr1200	olfactory receptor 1200 [Source:MGI Symbol;Acc:MGI:3031034]	ENSMUSG00000075115	Olfr1200	1.4711	2.95061	1.75957	1.6769	0.0935624	NA	protein_coding	-2.36	0.59	-15.2434	7.79857e-08	2.10153e-06	8.58318	2.28	2.02	2.78	0	0	0
ENSMUSG00000026475	ENSMUSG00000026475	19734	Rgs16	regulator of G-protein signaling 16 [Source:MGI Symbol;Acc:MGI:108407]	ENSMUSG00000026475	Rgs16	363.131	-0.335935	0.367237	-0.914764	0.360316	0.701057	protein_coding	1.04	8.36083	15.238	7.82332e-08	2.1057e-06	8.5798	7.72	7.62	7.8	8.73	8.74	8.79
ENSMUSG00000021943	ENSMUSG00000021943	14560	Gdf10	growth differentiation factor 10 [Source:MGI Symbol;Acc:MGI:95684]	ENSMUSG00000021943	Gdf10	639.342	0.0206559	0.521443	0.0396131	0.968402	0.989761	protein_coding	-1.51667	9.01167	-15.2351	7.83643e-08	2.10673e-06	8.57801	9.84	10	9.85	8.54	8.2	8.4
ENSMUSG00000045680	ENSMUSG00000045680	21412	Tcf21	transcription factor 21 [Source:MGI Symbol;Acc:MGI:1202715]	ENSMUSG00000045680	Tcf21	573.389	0.116609	0.418571	0.278589	0.780561	0.924688	protein_coding	-1.55333	8.97917	-15.229	7.86432e-08	2.11172e-06	8.57422	9.91	9.6	9.87	8.25	8.27	8.2
ENSMUSG00000068263	ENSMUSG00000068263	58229	Efcc1	EF hand and coiled-coil domain containing 1 [Source:MGI Symbol;Acc:MGI:3611451]	ENSMUSG00000068263	Efcc1	139.958	0.285339	0.570053	0.500548	0.616689	0.856238	protein_coding	-2.23	6.75167	-15.1869	8.05965e-08	2.16161e-06	8.54803	8.12	7.96	7.85	5.46	6.09	5.69
ENSMUSG00000032312	ENSMUSG00000032312	12988	Csk	c-src tyrosine kinase [Source:MGI Symbol;Acc:MGI:88537]	ENSMUSG00000032312	Csk	442.607	0.484562	0.334137	1.45019	0.147005	0.478618	protein_coding	1.56	8.6625	15.1784	8.10002e-08	2.16749e-06	8.5427	7.89	8.27	7.92	9.58	9.59	9.59
ENSMUSG00000032584	ENSMUSG00000032584	19882	Mst1r	macrophage stimulating 1 receptor (c-met-related tyrosine kinase) [Source:MGI Symbol;Acc:MGI:99614]	ENSMUSG00000032584	Mst1r	130.016	-0.182661	0.480233	-0.380359	0.703679	0.895993	protein_coding	-2.02333	6.77667	-15.1765	8.1088e-08	2.16749e-06	8.54154	7.59	7.61	7.63	5.58	5.64	5.54
ENSMUSG00000028341	ENSMUSG00000028341	18124	Nr4a3	nuclear receptor subfamily 4, group A, member 3 [Source:MGI Symbol;Acc:MGI:1352457]	ENSMUSG00000028341	Nr4a3	1178.53	0.308453	0.25897	1.19108	0.233624	0.59013	protein_coding	1.09333	10.135	15.1762	8.11028e-08	2.16749e-06	8.54135	9.73	9.74	9.63	10.81	10.73	10.84
ENSMUSG00000042246	ENSMUSG00000042246	209760	Tmc7	transmembrane channel-like gene family 7 [Source:MGI Symbol;Acc:MGI:2443317]	ENSMUSG00000042246	Tmc7	12.1064	0.771179	0.893922	0.862692	0.388307	0.719356	protein_coding	-4.52333	2.7875	-15.1706	8.13684e-08	2.17158e-06	8.53786	5.09	4.19	5.2	0.88	0.03	0
ENSMUSG00000044042	ENSMUSG00000044042	14260	Fmn1	formin 1 [Source:MGI Symbol;Acc:MGI:101815]	ENSMUSG00000044042	Fmn1	119.28	0.626934	0.440978	1.42169	0.155116	0.489314	protein_coding	1.54	6.66917	15.169	8.14475e-08	2.17158e-06	8.53682	6.26	6	6.37	7.73	7.78	7.74
ENSMUSG00000026648	ENSMUSG00000026648	227525	Dclre1c	DNA cross-link repair 1C [Source:MGI Symbol;Acc:MGI:2441769]	ENSMUSG00000026648	Dclre1c	295.051	0.771415	0.322188	2.3943	0.0166522	0.17842	protein_coding	1.45333	8.0575	15.1605	8.18518e-08	2.1798e-06	8.53153	7.86	7.45	7.59	9.09	9.04	9.13
ENSMUSG00000052911	ENSMUSG00000052911	16779	Lamb2	laminin, beta 2 [Source:MGI Symbol;Acc:MGI:99916]	ENSMUSG00000052911	Lamb2	1258.16	-0.162045	0.424117	-0.382075	0.702406	0.895542	protein_coding	-1.42	10.1033	-15.1515	8.22856e-08	2.18878e-06	8.52589	10.71	10.9	10.65	9.33	9.31	9.36
ENSMUSG00000035258	ENSMUSG00000035258	320712	Abi3bp	ABI gene family, member 3 (NESH) binding protein [Source:MGI Symbol;Acc:MGI:2444583]	ENSMUSG00000035258	Abi3bp	1253.75	-0.0323019	0.501116	-0.06446	0.948604	0.982581	protein_coding	-1.48667	10.0083	-15.1459	8.25545e-08	2.19336e-06	8.52241	10.74	11.04	10.71	9.4	9.3	9.33
ENSMUSG00000019659	ENSMUSG00000019659	72654	Ccdc12	coiled-coil domain containing 12 [Source:MGI Symbol;Acc:MGI:1919904]	ENSMUSG00000019659	Ccdc12	472.783	0.331889	0.348607	0.952043	0.341075	0.68746	protein_coding	1.46333	8.75583	15.1418	8.27526e-08	2.19604e-06	8.51985	8.09	8.32	7.97	9.65	9.51	9.61
ENSMUSG00000050578	ENSMUSG00000050578	17386	Mmp13	matrix metallopeptidase 13 [Source:MGI Symbol;Acc:MGI:1340026]	ENSMUSG00000050578	Mmp13	262.75	0.922764	0.322743	2.85913	0.004248	0.0902397	protein_coding	1.48333	7.87	15.1386	8.29101e-08	2.19765e-06	8.51782	7.39	7.49	7.62	8.98	8.9	9.07
ENSMUSG00000024044	ENSMUSG00000024044	13823	Epb41l3	erythrocyte membrane protein band 4.1 like 3 [Source:MGI Symbol;Acc:MGI:103008]	ENSMUSG00000024044	Epb41l3	94.8885	-0.623344	0.413859	-1.50617	0.132023	0.456091	protein_coding	-1.97	6.365	-15.1327	8.31929e-08	2.20252e-06	8.51418	7.01	6.92	6.75	5.13	4.98	4.66
ENSMUSG00000067916	ENSMUSG00000067916	666532	Zfp991	zinc finger protein 991 [Source:MGI Symbol;Acc:MGI:3701604]	ENSMUSG00000067916	Gm13139	79.1388	0.654862	0.58997	1.10999	0.267002	0.622568	protein_coding	2.60667	5.88333	15.129	8.33763e-08	2.20252e-06	8.51183	4.53	4.93	4.84	7.38	7.51	7.23
ENSMUSG00000046207	ENSMUSG00000046207	104709	Pik3r6	phosphoinositide-3-kinase regulatory subunit 5 [Source:MGI Symbol;Acc:MGI:2144613]	ENSMUSG00000046207	Pik3r6	201.816	0.521679	0.439101	1.18806	0.234809	0.592161	protein_coding	1.95	7.43167	15.1288	8.33852e-08	2.20252e-06	8.51172	6.58	6.84	6.4	8.58	8.62	8.47
ENSMUSG00000031791	ENSMUSG00000031791	74166	Tmem38a	transmembrane protein 38A [Source:MGI Symbol;Acc:MGI:1921416]	ENSMUSG00000031791	Tmem38a	149.56	-0.0432365	0.411967	-0.104951	0.916415	0.973578	protein_coding	-1.63333	7.055	-15.1191	8.38621e-08	2.21254e-06	8.50563	7.91	7.69	7.79	6.3	5.96	6.23
ENSMUSG00000022265	ENSMUSG00000022265	11732	Ank	progressive ankylosis [Source:MGI Symbol;Acc:MGI:3045421]	ENSMUSG00000022265	Ank	214.632	0.0857395	0.393716	0.21777	0.827609	0.943066	protein_coding	1.48333	7.59083	15.1006	8.47776e-08	2.23409e-06	8.49404	6.95	6.72	6.92	8.31	8.39	8.34
ENSMUSG00000000489	ENSMUSG00000000489	18591	Pdgfb	platelet derived growth factor, B polypeptide [Source:MGI Symbol;Acc:MGI:97528]	ENSMUSG00000000489	Pdgfb	100.016	1.46156	0.632512	2.31073	0.020848	0.201787	protein_coding	3.45667	6.00333	15.0835	8.56308e-08	2.25023e-06	8.48334	4.09	5.15	4.59	8.01	8.13	8.06
ENSMUSG00000039943	ENSMUSG00000039943	18798	Plcb4	phospholipase C, beta 4 [Source:MGI Symbol;Acc:MGI:107464]	ENSMUSG00000039943	Plcb4	169.399	-0.471513	0.328173	-1.43678	0.150781	0.483894	protein_coding	-1.43333	7.28583	-15.0834	8.56359e-08	2.25023e-06	8.48328	7.66	7.82	7.6	6.18	6.35	6.25
ENSMUSG00000052477	ENSMUSG00000052477	620078	C130026I21Rik	RIKEN cDNA C130026I21 gene [Source:MGI Symbol;Acc:MGI:3612702]	ENSMUSG00000052477	C130026I21Rik	34.4361	-0.155052	0.535383	-0.289611	0.772114	0.921468	protein_coding	-2.63333	4.81167	-15.0824	8.5688e-08	2.25023e-06	8.48263	5.92	5.69	5.81	3.34	3.35	2.83
ENSMUSG00000014361	ENSMUSG00000014361	17289	Mertk	MER proto-oncogene tyrosine kinase [Source:MGI Symbol;Acc:MGI:96965]	ENSMUSG00000014361	Mertk	398.317	0.378671	0.244521	1.54862	0.121473	0.440351	protein_coding	0.913333	8.57583	15.0732	8.61508e-08	2.25859e-06	8.47688	8.26	8.33	8.27	9.21	9.15	9.24
ENSMUSG00000032714	ENSMUSG00000032714	71709	Syde1	synapse defective 1, Rho GTPase, homolog 1 (C. elegans) [Source:MGI Symbol;Acc:MGI:1918959]	ENSMUSG00000032714	Syde1	457.066	-0.300632	0.342152	-0.87865	0.379591	0.712987	protein_coding	-1.52333	8.71583	-15.0721	8.62057e-08	2.25859e-06	8.4762	9.33	9.26	9.15	7.61	7.74	7.82
ENSMUSG00000048865	ENSMUSG00000048865	226652	Arhgap30	Rho GTPase activating protein 30 [Source:MGI Symbol;Acc:MGI:2684948]	ENSMUSG00000048865	Arhgap30	783.242	0.415453	0.311584	1.33336	0.182415	0.527481	protein_coding	1.41	9.50667	15.0655	8.65421e-08	2.26478e-06	8.47204	8.81	9.13	8.85	10.44	10.31	10.27
ENSMUSG00000047180	ENSMUSG00000047180	214854	Neurl3	neuralized E3 ubiquitin protein ligase 3 [Source:MGI Symbol;Acc:MGI:2429944]	ENSMUSG00000047180	Neurl3	1088.09	0.381274	0.285943	1.33339	0.182404	0.527481	protein_coding	1.29333	10.0008	15.0491	8.73807e-08	2.28409e-06	8.46174	9.35	9.68	9.4	10.76	10.75	10.8
ENSMUSG00000061859	ENSMUSG00000061859	12695	Patj	PATJ, crumbs cell polarity complex component [Source:MGI Symbol;Acc:MGI:1277960]	ENSMUSG00000061859	Inadl	94.1389	-0.0608174	0.510314	-0.119177	0.905135	0.969321	protein_coding	-1.74667	6.28083	-15.047	8.74899e-08	2.28431e-06	8.4604	7.01	7.26	7.17	5.27	5.42	5.51
ENSMUSG00000006057	ENSMUSG00000006057	11951	Atp5g1	ATP synthase, H+ transporting, mitochondrial F0 complex, subunit C1 (subunit 9) [Source:MGI Symbol;Acc:MGI:107653]	ENSMUSG00000006057	Atp5g1	676.13	-0.12059	0.325966	-0.369948	0.711421	0.897819	protein_coding	1.11333	9.29833	15.0391	8.78968e-08	2.2923e-06	8.45545	8.64	8.81	8.58	9.82	9.77	9.78
ENSMUSG00000027630	ENSMUSG00000027630	81004	Tbl1xr1	transducin (beta)-like 1X-linked receptor 1 [Source:MGI Symbol;Acc:MGI:2441730]	ENSMUSG00000027630	Tbl1xr1	351.79	0.482889	0.253077	1.90807	0.0563815	0.311881	protein_coding	1.12	8.385	15.0366	8.80289e-08	2.2931e-06	8.45385	7.97	8.09	7.98	9.13	9.12	9.15
ENSMUSG00000029417	ENSMUSG00000029417	17329	Cxcl9	chemokine (C-X-C motif) ligand 9 [Source:MGI Symbol;Acc:MGI:1352449]	ENSMUSG00000029417	Cxcl9	159.829	1.3984	0.675974	2.06872	0.038572	0.263331	protein_coding	3.07333	6.60083	15.032	8.82676e-08	2.29668e-06	8.45095	5.6	5.31	5.95	8.65	8.72	8.71
ENSMUSG00000026749	ENSMUSG00000026749	59126	Nek6	NIMA (never in mitosis gene a)-related expressed kinase 6 [Source:MGI Symbol;Acc:MGI:1891638]	ENSMUSG00000026749	Nek6	679.984	0.0890293	0.370382	0.240372	0.810042	0.935866	protein_coding	1.40667	9.27	15.0299	8.83768e-08	2.29688e-06	8.44963	8.42	8.73	8.59	10.05	9.85	10.06
ENSMUSG00000027978	ENSMUSG00000027978	19142	Prss12	protease, serine 12 neurotrypsin (motopsin) [Source:MGI Symbol;Acc:MGI:1100881]	ENSMUSG00000027978	Prss12	72.8849	-0.363422	0.494341	-0.735165	0.462239	0.770873	protein_coding	-1.96	5.92417	-15.0217	8.88069e-08	2.30542e-06	8.44445	6.74	6.74	6.5	4.4	4.78	4.92
ENSMUSG00000059742	ENSMUSG00000059742	170738	Kcnh7	potassium voltage-gated channel, subfamily H (eag-related), member 7 [Source:MGI Symbol;Acc:MGI:2159566]	ENSMUSG00000059742	Kcnh7	12.395	0.751842	1.0766	0.69835	0.484958	0.783781	protein_coding	-4.56667	2.39167	-15.0139	8.92129e-08	2.30843e-06	8.43957	5.19	4.54	4.9	0.88	0.03	0.02
ENSMUSG00000026425	ENSMUSG00000026425	14270	Srgap2	SLIT-ROBO Rho GTPase activating protein 2 [Source:MGI Symbol;Acc:MGI:109605]	ENSMUSG00000026425	Srgap2	554.345	0.359384	0.237102	1.51574	0.129586	0.453028	protein_coding	1.03	9.05667	15.0137	8.92241e-08	2.30843e-06	8.43944	8.7	8.75	8.58	9.71	9.68	9.73
ENSMUSG00000028337	ENSMUSG00000028337	107684	Coro2a	coronin, actin binding protein 2A [Source:MGI Symbol;Acc:MGI:1345966]	ENSMUSG00000028337	Coro2a	298.095	0.330007	0.438034	0.753383	0.45122	0.764838	protein_coding	1.83	8.00833	15.0132	8.92533e-08	2.30843e-06	8.43909	6.96	7.43	7.16	9.01	8.97	9.06
ENSMUSG00000005054	ENSMUSG00000005054	13014	Cstb	cystatin B [Source:MGI Symbol;Acc:MGI:109514]	ENSMUSG00000005054	Cstb	1294.18	0.00608533	0.361608	0.0168285	0.986573	0.995553	protein_coding	1.34333	10.2058	15.0098	8.94292e-08	2.30843e-06	8.43699	9.39	9.71	9.45	10.89	10.85	10.84
ENSMUSG00000005410	ENSMUSG00000005410	17218	Mcm5	minichromosome maintenance complex component 5 [Source:MGI Symbol;Acc:MGI:103197]	ENSMUSG00000005410	Mcm5	264.614	-0.0415557	0.388864	-0.106864	0.914897	0.973241	protein_coding	1.32	7.8975	15.0097	8.94377e-08	2.30843e-06	8.43689	7.32	7.25	7.09	8.56	8.52	8.54
ENSMUSG00000055322	ENSMUSG00000055322	21961	Tns1	tensin 1 [Source:MGI Symbol;Acc:MGI:104552]	ENSMUSG00000055322	Tns1	2688.6	0.109161	0.406944	0.268245	0.788511	0.927517	protein_coding	-1.84333	11.2167	-15.0058	8.96433e-08	2.30843e-06	8.43443	12.26	11.75	12.22	10.25	10.26	10.19
ENSMUSG00000061977	ENSMUSG00000061977	387340	Tas2r104	taste receptor, type 2, member 104 [Source:MGI Symbol;Acc:MGI:2681185]	ENSMUSG00000061977	Tas2r104	1.10671	2.46007	1.77439	1.38643	0.165617	NA	protein_coding	-1.89	0.483333	-15.0057	8.96455e-08	2.30843e-06	8.43441	1.86	1.61	2.2	0	0	0
ENSMUSG00000028646	ENSMUSG00000028646	54170	Rragc	Ras-related GTP binding C [Source:MGI Symbol;Acc:MGI:1858751]	ENSMUSG00000028646	Rragc	253.079	0.580683	0.400646	1.44937	0.147235	0.478927	protein_coding	1.91667	7.79	15.004	8.97379e-08	2.30843e-06	8.43331	6.86	7.27	6.82	8.87	8.91	8.92
ENSMUSG00000049280	ENSMUSG00000049280	258369	Olfr509	olfactory receptor 509 [Source:MGI Symbol;Acc:MGI:3030343]	ENSMUSG00000049280	Olfr509	3.01906	1.83497	1.54934	1.18436	0.236272	NA	protein_coding	-3.20667	1.14417	-15.0011	8.98911e-08	2.30975e-06	8.43148	3.6	3.02	3	0	0	0
ENSMUSG00000034990	ENSMUSG00000034990	246190	Otoa	otoancorin [Source:MGI Symbol;Acc:MGI:2149209]	ENSMUSG00000034990	Otoa	11.7786	1.95757	1.28239	1.52651	0.126883	0.448782	protein_coding	-5.09	2.05833	-14.9698	9.15723e-08	2.35029e-06	8.41169	5.64	4.19	5.44	0	0	0
ENSMUSG00000045934	ENSMUSG00000045934	194126	Mtmr11	myotubularin related protein 11 [Source:MGI Symbol;Acc:MGI:2652817]	ENSMUSG00000045934	Mtmr11	150.6	-0.353673	0.281713	-1.25544	0.209321	0.563562	protein_coding	-1.16	7.155	-14.9662	9.17643e-08	2.35029e-06	8.40945	7.48	7.55	7.51	6.23	6.45	6.38
ENSMUSG00000070691	ENSMUSG00000070691	12399	Runx3	runt related transcription factor 3 [Source:MGI Symbol;Acc:MGI:102672]	ENSMUSG00000070691	Runx3	420.895	0.574523	0.280817	2.0459	0.0407666	0.269868	protein_coding	1.17667	8.61917	14.9659	9.178e-08	2.35029e-06	8.40927	8.2	8.24	8.37	9.4	9.49	9.45
ENSMUSG00000099486	ENSMUSG00000099486	258973	Olfr1228	olfactory receptor 1228 [Source:MGI Symbol;Acc:MGI:3031062]	ENSMUSG00000099486	Olfr1228	1.43958	1.79754	1.42889	1.258	0.208392	NA	protein_coding	-2.13333	0.544167	-14.9593	9.21429e-08	2.35442e-06	8.40505	1.86	2.02	2.52	0	0	0
ENSMUSG00000044499	ENSMUSG00000044499	319415	Hs3st5	heparan sulfate (glucosamine) 3-O-sulfotransferase 5 [Source:MGI Symbol;Acc:MGI:2441996]	ENSMUSG00000044499	Hs3st5	4.09406	1.12021	1.58357	0.7074	0.479318	NA	protein_coding	-3.47333	1.445	-14.9592	9.21488e-08	2.35442e-06	8.40498	3.74	3.48	3.2	0	0	0
ENSMUSG00000028730	ENSMUSG00000028730	68625	Cfap57	cilia and flagella associated protein 57 [Source:MGI Symbol;Acc:MGI:2686209]	ENSMUSG00000028730	Cfap57	10.6887	-0.0996338	1.53714	-0.0648176	0.948319	0.982581	protein_coding	-4.32333	2.17583	-14.9542	9.24211e-08	2.35559e-06	8.40183	4.45	4.02	4.52	0	0	0.02
ENSMUSG00000047747	ENSMUSG00000047747	330812	Rnf150	ring finger protein 150 [Source:MGI Symbol;Acc:MGI:2443860]	ENSMUSG00000047747	Rnf150	163.554	0.24985	0.356818	0.700216	0.483792	0.783233	protein_coding	1.45667	7.22667	14.9533	9.24714e-08	2.35559e-06	8.40125	6.49	6.74	6.46	8.12	8.05	7.89
ENSMUSG00000041515	ENSMUSG00000041515	15900	Irf8	interferon regulatory factor 8 [Source:MGI Symbol;Acc:MGI:96395]	ENSMUSG00000041515	Irf8	2269.18	0.442351	0.21564	2.05134	0.0402334	0.268728	protein_coding	0.94	11.0933	14.9526	9.25065e-08	2.35559e-06	8.40085	10.75	10.92	10.75	11.71	11.75	11.78
ENSMUSG00000037709	ENSMUSG00000037709	58909	Fam13a	family with sequence similarity 13, member A [Source:MGI Symbol;Acc:MGI:1889842]	ENSMUSG00000037709	Fam13a	267.462	0.205277	0.588057	0.349076	0.727032	0.905092	protein_coding	-2.75	7.65417	-14.9459	9.28765e-08	2.36236e-06	8.39658	9.09	8.56	9.17	6.48	5.98	6.11
ENSMUSG00000027303	ENSMUSG00000027303	19262	Ptpra	protein tyrosine phosphatase, receptor type, A [Source:MGI Symbol;Acc:MGI:97808]	ENSMUSG00000027303	Ptpra	263.36	0.495719	0.242633	2.04308	0.0410445	0.270738	protein_coding	1.05667	7.97167	14.9413	9.31317e-08	2.36619e-06	8.39365	7.59	7.69	7.65	8.74	8.59	8.77
ENSMUSG00000025789	ENSMUSG00000025789	20450	St8sia2	ST8 alpha-N-acetyl-neuraminide alpha-2,8-sialyltransferase 2 [Source:MGI Symbol;Acc:MGI:106020]	ENSMUSG00000025789	St8sia2	444.582	0.414744	0.666355	0.622407	0.533674	0.811913	protein_coding	-2.49667	8.2275	-14.9351	9.34713e-08	2.37102e-06	8.38976	9.88	9.35	9.96	7.1	7.09	7.51
ENSMUSG00000033961	ENSMUSG00000033961	269870	Zfp446	zinc finger protein 446 [Source:MGI Symbol;Acc:MGI:2442185]	ENSMUSG00000033961	Zfp446	118.77	0.00117479	0.434322	0.00270489	0.997842	0.998974	protein_coding	-1.61	6.70333	-14.9341	9.35308e-08	2.37102e-06	8.38908	7.54	7.48	7.43	6.01	5.76	5.85
ENSMUSG00000054766	ENSMUSG00000054766	56086	Set	SET nuclear oncogene [Source:MGI Symbol;Acc:MGI:1860267]	ENSMUSG00000054766	Set	1149.62	-0.0110344	0.345241	-0.0319614	0.974503	0.99195	protein_coding	1.28	10.0492	14.9282	9.38541e-08	2.37655e-06	8.38539	9.33	9.41	9.41	10.67	10.69	10.63
ENSMUSG00000031565	ENSMUSG00000031565	14182	Fgfr1	fibroblast growth factor receptor 1 [Source:MGI Symbol;Acc:MGI:95522]	ENSMUSG00000031565	Fgfr1	2032.98	-0.553377	0.287162	-1.92706	0.0539723	0.304785	protein_coding	-1.32333	10.8867	-14.9176	9.44517e-08	2.38811e-06	8.37861	11.17	11.3	11.13	9.93	9.74	9.96
ENSMUSG00000025812	ENSMUSG00000025812	93742	Pard3	par-3 family cell polarity regulator [Source:MGI Symbol;Acc:MGI:2135608]	ENSMUSG00000025812	Pard3	256.689	-0.221758	0.355685	-0.623469	0.532977	0.81169	protein_coding	-1.47	7.87917	-14.9163	9.4521e-08	2.38811e-06	8.37783	8.38	8.58	8.37	6.99	7.09	6.84
ENSMUSG00000041681	ENSMUSG00000041681	15874	Iapp	islet amyloid polypeptide [Source:MGI Symbol;Acc:MGI:96382]	ENSMUSG00000041681	Iapp	2.656	2.89826	1.7451	1.6608	0.0967542	NA	protein_coding	-3.22333	0.956667	-14.9065	9.50719e-08	2.39935e-06	8.37162	3.28	3.02	3.37	0	0	0
ENSMUSG00000033192	ENSMUSG00000033192	270084	Lpcat2	lysophosphatidylcholine acyltransferase 2 [Source:MGI Symbol;Acc:MGI:3606214]	ENSMUSG00000033192	Lpcat2	511.922	1.19364	0.629679	1.89564	0.0580078	0.315927	protein_coding	3.33667	8.39417	14.9007	9.54047e-08	2.40507e-06	8.36788	6.86	7.51	6.62	10.37	10.36	10.27
ENSMUSG00000015950	ENSMUSG00000015950	17969	Ncf1	neutrophil cytosolic factor 1 [Source:MGI Symbol;Acc:MGI:97283]	ENSMUSG00000015950	Ncf1	782.369	0.621924	0.503545	1.23509	0.216797	0.57183	protein_coding	2.46333	9.29333	14.8859	9.62447e-08	2.42094e-06	8.35852	8	8.64	7.9	10.59	10.68	10.66
ENSMUSG00000053007	ENSMUSG00000053007	231991	Creb5	cAMP responsive element binding protein 5 [Source:MGI Symbol;Acc:MGI:2443973]	ENSMUSG00000053007	Creb5	723.52	0.777665	0.315305	2.46639	0.0136482	0.160895	protein_coding	1.46	9.3525	14.8854	9.62723e-08	2.42094e-06	8.35821	8.77	9.15	8.86	10.36	10.4	10.4
ENSMUSG00000004473	ENSMUSG00000004473	20256	Clec11a	C-type lectin domain family 11, member a [Source:MGI Symbol;Acc:MGI:1298219]	ENSMUSG00000004473	Clec11a	563.573	-0.0216832	0.342309	-0.0633438	0.949493	0.98305	protein_coding	-1.25333	9.02417	-14.884	9.63549e-08	2.42094e-06	8.35729	9.64	9.58	9.65	8.42	8.3	8.39
ENSMUSG00000004655	ENSMUSG00000004655	11826	Aqp1	aquaporin 1 [Source:MGI Symbol;Acc:MGI:103201]	ENSMUSG00000004655	Aqp1	6980.86	-0.317029	0.456787	-0.694042	0.487656	0.785469	protein_coding	-1.72333	12.53	-14.8808	9.654e-08	2.42291e-06	8.35524	13.11	13.48	13.03	11.51	11.47	11.47
ENSMUSG00000055561	ENSMUSG00000055561	72432	Spink5	serine peptidase inhibitor, Kazal type 5 [Source:MGI Symbol;Acc:MGI:1919682]	ENSMUSG00000055561	Spink5	21.0151	0.53229	1.07257	0.496275	0.619701	0.857494	protein_coding	-4.89	2.89083	-14.8575	9.78863e-08	2.45398e-06	8.34044	5.37	5.51	5.84	0	1.03	1.02
ENSMUSG00000026786	ENSMUSG00000026786	54519	Apbb1ip	amyloid beta (A4) precursor protein-binding, family B, member 1 interacting protein [Source:MGI Symbol;Acc:MGI:1861354]	ENSMUSG00000026786	Apbb1ip	299.52	0.527458	0.282567	1.86666	0.0619485	0.324279	protein_coding	1.28	8.1325	14.8503	9.83081e-08	2.46183e-06	8.33584	7.56	7.85	7.65	8.94	8.95	9.01
ENSMUSG00000027983	ENSMUSG00000027983	71519	Cyp2u1	cytochrome P450, family 2, subfamily u, polypeptide 1 [Source:MGI Symbol;Acc:MGI:1918769]	ENSMUSG00000027983	Cyp2u1	64.4649	-0.0383895	0.405995	-0.0945567	0.924667	0.975937	protein_coding	-1.84	5.855	-14.8297	9.95245e-08	2.48954e-06	8.3227	6.7	6.58	6.62	4.52	4.84	5.02
ENSMUSG00000008496	ENSMUSG00000008496	18987	Pou2f2	POU domain, class 2, transcription factor 2 [Source:MGI Symbol;Acc:MGI:101897]	ENSMUSG00000008496	Pou2f2	259.326	0.94256	0.432445	2.1796	0.0292868	0.233431	protein_coding	2.09333	7.75	14.8115	1.00613e-07	2.514e-06	8.31107	7.17	7.1	6.76	9.12	8.95	9.24
ENSMUSG00000063842	ENSMUSG00000063842	258555	Olfr862	olfactory receptor 862 [Source:MGI Symbol;Acc:MGI:3030696]	ENSMUSG00000063842	Olfr862	6.09262	0.42033	1.63182	0.257584	0.796728	0.930578	protein_coding	-3.72	1.77167	-14.8051	1.00996e-07	2.52079e-06	8.30701	3.6	3.19	4.37	0	0	0
ENSMUSG00000026589	ENSMUSG00000026589	89867	Sec16b	SEC16 homolog B (S. cerevisiae) [Source:MGI Symbol;Acc:MGI:2148802]	ENSMUSG00000026589	Sec16b	330.625	-0.313754	0.281854	-1.11318	0.265632	0.621271	protein_coding	-1.13333	8.28833	-14.7898	1.01924e-07	2.54116e-06	8.29723	8.64	8.79	8.55	7.53	7.51	7.54
ENSMUSG00000047716	ENSMUSG00000047716	258660	Olfr736	olfactory receptor 736 [Source:MGI Symbol;Acc:MGI:3030570]	ENSMUSG00000047716	Olfr736	6.82444	1.60329	1.62078	0.989212	0.322559	0.672827	protein_coding	-4.3	1.7475	-14.7772	1.02699e-07	2.55766e-06	8.28913	4.74	3.72	4.44	0	0	0
ENSMUSG00000032017	ENSMUSG00000032017	110637	Grik4	glutamate receptor, ionotropic, kainate 4 [Source:MGI Symbol;Acc:MGI:95817]	ENSMUSG00000032017	Grik4	35.4287	0.146946	0.651768	0.225458	0.821623	0.94162	protein_coding	-2.27667	4.68333	-14.7724	1.02994e-07	2.56219e-06	8.28606	6.11	5.88	5.84	3.68	3.84	3.48
ENSMUSG00000027684	ENSMUSG00000027684	14013	Mecom	MDS1 and EVI1 complex locus [Source:MGI Symbol;Acc:MGI:95457]	ENSMUSG00000027684	Mecom	337.531	-0.349547	0.41023	-0.852075	0.394172	0.723902	protein_coding	-1.77667	8.215	-14.7667	1.03344e-07	2.56808e-06	8.28244	8.81	9.01	8.69	7.23	6.99	6.96
ENSMUSG00000005360	ENSMUSG00000005360	20512	Slc1a3	solute carrier family 1 (glial high affinity glutamate transporter), member 3 [Source:MGI Symbol;Acc:MGI:99917]	ENSMUSG00000005360	Slc1a3	487.166	0.278499	0.494981	0.562646	0.573676	0.833345	protein_coding	-2.09333	8.64833	-14.7562	1.03999e-07	2.58044e-06	8.27569	9.88	9.36	9.97	7.71	7.55	7.67
ENSMUSG00000002059	ENSMUSG00000002059	19376	Rab34	RAB34, member RAS oncogene family [Source:MGI Symbol;Acc:MGI:104606]	ENSMUSG00000002059	Rab34	676.557	-0.36071	0.248805	-1.44977	0.147124	0.478885	protein_coding	-1.10333	9.33667	-14.7551	1.04069e-07	2.58044e-06	8.27496	9.73	9.55	9.69	8.65	8.5	8.51
ENSMUSG00000026012	ENSMUSG00000026012	12487	Cd28	CD28 antigen [Source:MGI Symbol;Acc:MGI:88327]	ENSMUSG00000026012	Cd28	368.038	-0.334019	0.516745	-0.646391	0.518026	0.804629	protein_coding	-2.15667	8.21417	-14.7472	1.04563e-07	2.58721e-06	8.26991	8.9	9.27	8.97	6.96	7.03	6.68
ENSMUSG00000002346	ENSMUSG00000002346	73095	Slc25a42	solute carrier family 25, member 42 [Source:MGI Symbol;Acc:MGI:1920345]	ENSMUSG00000002346	Slc25a42	146.91	-0.372569	0.531468	-0.701019	0.483291	0.782897	protein_coding	-2.12333	6.87417	-14.7444	1.0474e-07	2.58721e-06	8.26809	7.72	7.91	7.44	5.68	5.64	5.38
ENSMUSG00000062127	ENSMUSG00000062127	80281	Cttnbp2nl	CTTNBP2 N-terminal like [Source:MGI Symbol;Acc:MGI:1933137]	ENSMUSG00000062127	Cttnbp2nl	558.22	0.399398	0.250339	1.59543	0.110617	0.421378	protein_coding	1.03	9.05667	14.7435	1.04794e-07	2.58721e-06	8.26754	8.65	8.77	8.69	9.68	9.77	9.75
ENSMUSG00000007041	ENSMUSG00000007041	114584	Clic1	chloride intracellular channel 1 [Source:MGI Symbol;Acc:MGI:2148924]	ENSMUSG00000007041	Clic1	2477.34	0.094471	0.349122	0.270596	0.786702	0.926408	protein_coding	1.41	11.1542	14.7434	1.04799e-07	2.58721e-06	8.26749	10.36	10.67	10.31	11.88	11.83	11.86
ENSMUSG00000037202	ENSMUSG00000037202	18646	Prf1	perforin 1 (pore forming protein) [Source:MGI Symbol;Acc:MGI:97551]	ENSMUSG00000037202	Prf1	191.977	-0.464831	0.750942	-0.618997	0.535918	0.812792	protein_coding	-2.99333	6.84083	-14.7356	1.0529e-07	2.59622e-06	8.26249	7.99	8.58	7.8	4.92	5.03	5.44
ENSMUSG00000015839	ENSMUSG00000015839	18024	Nfe2l2	nuclear factor, erythroid derived 2, like 2 [Source:MGI Symbol;Acc:MGI:108420]	ENSMUSG00000015839	Nfe2l2	2947.61	0.413373	0.278394	1.48485	0.137584	0.464497	protein_coding	1.25333	11.44	14.734	1.05393e-07	2.59622e-06	8.26145	10.84	11.14	10.89	12.23	12.18	12.22
ENSMUSG00000036622	ENSMUSG00000036622	74772	Atp13a2	ATPase type 13A2 [Source:MGI Symbol;Acc:MGI:1922022]	ENSMUSG00000036622	Atp13a2	730.236	0.365769	0.435713	0.839472	0.401205	0.729176	protein_coding	1.98	9.2975	14.7317	1.05537e-07	2.59695e-06	8.25999	8.14	8.72	8.26	10.39	10.33	10.34
ENSMUSG00000041216	ENSMUSG00000041216	74438	Clvs1	clavesin 1 [Source:MGI Symbol;Acc:MGI:1921688]	ENSMUSG00000041216	Clvs1	17.2043	0.917067	1.46249	0.62706	0.53062	0.811038	protein_coding	-5.31	2.4675	-14.7199	1.06293e-07	2.6127e-06	8.25236	5.67	4.34	5.95	0	0.03	0
ENSMUSG00000023992	ENSMUSG00000023992	83433	Trem2	triggering receptor expressed on myeloid cells 2 [Source:MGI Symbol;Acc:MGI:1913150]	ENSMUSG00000023992	Trem2	510.908	1.16763	1.05879	1.10279	0.270117	0.626834	protein_coding	4.42667	7.64417	14.7173	1.06458e-07	2.61392e-06	8.2507	6.19	5.11	6.6	10.36	10.42	10.4
ENSMUSG00000051506	ENSMUSG00000051506	545030	Wdfy4	WD repeat and FYVE domain containing 4 [Source:MGI Symbol;Acc:MGI:3584510]	ENSMUSG00000051506	Wdfy4	601.259	0.643592	0.242016	2.65929	0.00783045	0.121921	protein_coding	1.07	9.14583	14.7024	1.07415e-07	2.63164e-06	8.24113	8.96	8.93	8.76	9.94	9.92	10
ENSMUSG00000036777	ENSMUSG00000036777	68743	Anln	anillin, actin binding protein [Source:MGI Symbol;Acc:MGI:1920174]	ENSMUSG00000036777	Anln	186.219	-0.512161	0.639479	-0.800903	0.423188	0.745196	protein_coding	2.09667	7.02667	14.7004	1.07543e-07	2.63164e-06	8.23985	5.6	6.11	5.87	7.95	8.02	7.9
ENSMUSG00000044646	ENSMUSG00000044646	207259	Zbtb7c	zinc finger and BTB domain containing 7C [Source:MGI Symbol;Acc:MGI:2443302]	ENSMUSG00000044646	Zbtb7c	39.0089	-0.592638	0.382074	-1.55111	0.120875	0.439661	protein_coding	-1.75667	5.12417	-14.699	1.07632e-07	2.63164e-06	8.23897	5.56	5.58	5.62	4.05	3.84	3.6
ENSMUSG00000032218	ENSMUSG00000032218	12442	Ccnb2	cyclin B2 [Source:MGI Symbol;Acc:MGI:88311]	ENSMUSG00000032218	Ccnb2	230.496	-1.05422	0.760783	-1.3857	0.165839	0.502799	protein_coding	2.62333	7.00167	14.6988	1.07651e-07	2.63164e-06	8.23878	5.64	5.51	5	8	8.05	7.97
ENSMUSG00000032089	ENSMUSG00000032089	16154	Il10ra	interleukin 10 receptor, alpha [Source:MGI Symbol;Acc:MGI:96538]	ENSMUSG00000032089	Il10ra	1095.96	0.753525	0.339969	2.21645	0.0266607	0.224849	protein_coding	1.63667	9.9375	14.6971	1.0776e-07	2.63164e-06	8.2377	9.22	9.68	9.25	11.05	10.99	11.02
ENSMUSG00000026981	ENSMUSG00000026981	16181	Il1rn	interleukin 1 receptor antagonist [Source:MGI Symbol;Acc:MGI:96547]	ENSMUSG00000026981	Il1rn	2154.53	0.216464	0.351372	0.616055	0.537858	0.813733	protein_coding	1.52667	10.9475	14.6836	1.08637e-07	2.6502e-06	8.22903	10.08	10.48	10.1	11.74	11.78	11.72
ENSMUSG00000062545	ENSMUSG00000062545	384059	Tlr12	toll-like receptor 12 [Source:MGI Symbol;Acc:MGI:3045221]	ENSMUSG00000062545	Tlr12	53.4347	1.60907	0.453964	3.54448	0.000393387	0.0252914	protein_coding	2.08	5.34	14.671	1.09465e-07	2.66752e-06	8.22091	4.92	5.11	4.78	6.82	7.07	7.16
ENSMUSG00000029767	ENSMUSG00000029767	12321	Calu	calumenin [Source:MGI Symbol;Acc:MGI:1097158]	ENSMUSG00000029767	Calu	5840.55	-0.492606	0.196483	-2.50711	0.0121721	0.151496	protein_coding	-0.803333	12.46	-14.6686	1.09628e-07	2.66758e-06	8.21932	12.6	12.61	12.56	11.77	11.83	11.76
ENSMUSG00000060063	ENSMUSG00000060063	11690	Alox5ap	arachidonate 5-lipoxygenase activating protein [Source:MGI Symbol;Acc:MGI:107505]	ENSMUSG00000060063	Alox5ap	276.244	0.436145	0.445711	0.978537	0.327809	0.677339	protein_coding	2.00667	7.88417	14.6674	1.09702e-07	2.66758e-06	8.21859	6.98	7.21	6.75	8.91	9.04	9.01
ENSMUSG00000022540	ENSMUSG00000022540	66049	Rogdi	rogdi homolog [Source:MGI Symbol;Acc:MGI:1913299]	ENSMUSG00000022540	Rogdi	449.424	0.294716	0.402858	0.731562	0.464436	0.772523	protein_coding	1.71	8.63833	14.6629	1.10004e-07	2.67204e-06	8.21566	7.98	7.93	7.65	9.49	9.6	9.6
ENSMUSG00000048776	ENSMUSG00000048776	19227	Pthlh	parathyroid hormone-like peptide [Source:MGI Symbol;Acc:MGI:97800]	ENSMUSG00000048776	Pthlh	46.9235	0.0494751	0.742809	0.0666054	0.946896	0.982207	protein_coding	-3.38	4.895	-14.6568	1.10408e-07	2.67898e-06	8.21174	6.72	6.15	6.4	3.46	2.84	2.83
ENSMUSG00000098659	ENSMUSG00000098659	100503859	1110015O18Rik	RIKEN cDNA 1110015O18 gene [Source:MGI Symbol;Acc:MGI:1915766]	ENSMUSG00000098659	1110015O18Rik	2.81363	0.0238444	1.55859	0.0152987	0.987794	NA	lincRNA	-2.46667	1.23667	-14.6483	1.10975e-07	2.68963e-06	8.20626	2.86	2.02	2.52	0	0	0
ENSMUSG00000064043	ENSMUSG00000064043	224829	Trerf1	transcriptional regulating factor 1 [Source:MGI Symbol;Acc:MGI:2442086]	ENSMUSG00000064043	Trerf1	387.949	0.65187	0.27034	2.41129	0.015896	0.174083	processed_transcript	1.09333	8.49917	14.6467	1.11084e-07	2.68963e-06	8.20521	8.34	8.16	8.22	9.34	9.3	9.36
ENSMUSG00000027544	ENSMUSG00000027544	18019	Nfatc2	nuclear factor of activated T cells, cytoplasmic, calcineurin dependent 2 [Source:MGI Symbol;Acc:MGI:102463]	ENSMUSG00000027544	Nfatc2	260.714	0.628552	0.233992	2.68621	0.00722671	0.1163	protein_coding	0.99	7.94917	14.6429	1.11341e-07	2.69299e-06	8.20273	7.64	7.81	7.73	8.79	8.7	8.66
ENSMUSG00000028745	ENSMUSG00000028745	12345	Capzb	capping protein (actin filament) muscle Z-line, beta [Source:MGI Symbol;Acc:MGI:104652]	ENSMUSG00000028745	Capzb	3300.43	0.0797759	0.233268	0.341993	0.732356	0.906158	protein_coding	0.816667	11.6417	14.6316	1.12103e-07	2.70851e-06	8.19544	11.26	11.26	11.27	12.07	12.08	12.09
ENSMUSG00000089929	ENSMUSG00000089929	12045	Bcl2a1b	B cell leukemia/lymphoma 2 related protein A1b [Source:MGI Symbol;Acc:MGI:1278326]	ENSMUSG00000089929	Bcl2a1b	54.8727	1.06879	0.545643	1.95877	0.0501398	0.295811	protein_coding	2.32	5.37333	14.6279	1.12355e-07	2.71171e-06	8.19304	4.67	4.78	4.44	6.8	7.05	7
ENSMUSG00000054252	ENSMUSG00000054252	14184	Fgfr3	fibroblast growth factor receptor 3 [Source:MGI Symbol;Acc:MGI:95524]	ENSMUSG00000054252	Fgfr3	936.131	0.428788	0.604811	0.708961	0.478349	0.780907	protein_coding	-2.48667	9.41167	-14.6219	1.1276e-07	2.71785e-06	8.18919	10.99	10.38	11.05	8.25	8.42	8.29
ENSMUSG00000054679	ENSMUSG00000054679	272009	Srsf12	serine/arginine-rich splicing factor 12 [Source:MGI Symbol;Acc:MGI:2661424]	ENSMUSG00000054679	Srsf12	5.84162	0.341912	1.46227	0.233823	0.815122	0.938529	protein_coding	-3.64667	1.73583	-14.6206	1.12849e-07	2.71785e-06	8.18834	3.6	3.34	4	0	0	0
ENSMUSG00000032382	ENSMUSG00000032382	56440	Snx1	sorting nexin 1 [Source:MGI Symbol;Acc:MGI:1928395]	ENSMUSG00000032382	Snx1	992.835	0.0120836	0.247385	0.0488455	0.961042	0.987124	protein_coding	0.916667	9.90167	14.6173	1.13076e-07	2.72043e-06	8.18619	9.45	9.51	9.33	10.39	10.35	10.3
ENSMUSG00000052085	ENSMUSG00000052085	76088	Dock8	dedicator of cytokinesis 8 [Source:MGI Symbol;Acc:MGI:1921396]	ENSMUSG00000052085	Dock8	627.169	0.624277	0.327716	1.90493	0.0567886	0.312946	protein_coding	1.55	9.1575	14.6135	1.13333e-07	2.72373e-06	8.18376	8.42	8.82	8.55	10.18	10.11	10.15
ENSMUSG00000026385	ENSMUSG00000026385	13167	Dbi	diazepam binding inhibitor [Source:MGI Symbol;Acc:MGI:94865]	ENSMUSG00000026385	Dbi	835.97	0.18975	0.286445	0.662431	0.507695	0.797912	protein_coding	1.1	9.63	14.6035	1.14023e-07	2.73739e-06	8.17727	9.09	9.25	9.1	10.22	10.28	10.24
ENSMUSG00000026249	ENSMUSG00000026249	20720	Serpine2	serine (or cysteine) peptidase inhibitor, clade E, member 2 [Source:MGI Symbol;Acc:MGI:101780]	ENSMUSG00000026249	Serpine2	5940.11	-0.86596	0.539594	-1.60484	0.10853	0.417931	protein_coding	1.26667	12.1325	14.6009	1.14206e-07	2.73889e-06	8.17555	11.38	11.06	11.37	12.54	12.52	12.55
ENSMUSG00000024835	ENSMUSG00000024835	23789	Coro1b	coronin, actin binding protein 1B [Source:MGI Symbol;Acc:MGI:1345963]	ENSMUSG00000024835	Coro1b	2026.26	0.16617	0.359008	0.46286	0.643465	0.869312	protein_coding	1.47333	10.8517	14.5982	1.14392e-07	2.74014e-06	8.17381	10.1	10.37	9.96	11.66	11.53	11.66
ENSMUSG00000042834	ENSMUSG00000042834	27528	Nrep	neuronal regeneration related protein [Source:MGI Symbol;Acc:MGI:99444]	ENSMUSG00000042834	Nrep	3381.04	-1.38732	0.700011	-1.98185	0.0474959	0.289667	protein_coding	1.87	10.93	14.5955	1.14578e-07	2.74014e-06	8.17207	9.78	9.34	9.82	11.56	11.53	11.46
ENSMUSG00000018500	ENSMUSG00000018500	11541	Adora2b	adenosine A2b receptor [Source:MGI Symbol;Acc:MGI:99403]	ENSMUSG00000018500	Adora2b	179.296	0.0543529	0.396703	0.137011	0.891022	0.964045	protein_coding	1.53667	7.33083	14.5949	1.14621e-07	2.74014e-06	8.17168	6.6	6.59	6.46	8.1	8.08	8.08
ENSMUSG00000029710	ENSMUSG00000029710	13846	Ephb4	Eph receptor B4 [Source:MGI Symbol;Acc:MGI:104757]	ENSMUSG00000029710	Ephb4	350.646	-0.201795	0.287686	-0.701442	0.483028	0.782897	protein_coding	-1.21333	8.37667	-14.5892	1.15017e-07	2.7443e-06	8.16799	8.9	8.82	8.78	7.63	7.64	7.59
ENSMUSG00000027227	ENSMUSG00000027227	20322	Sord	sorbitol dehydrogenase [Source:MGI Symbol;Acc:MGI:98266]	ENSMUSG00000027227	Sord	322.231	-0.129105	0.365544	-0.353185	0.72395	0.903442	protein_coding	-1.08333	8.20083	-14.5889	1.15037e-07	2.7443e-06	8.1678	8.69	8.82	8.61	7.7	7.59	7.58
ENSMUSG00000026042	ENSMUSG00000026042	12832	Col5a2	collagen, type V, alpha 2 [Source:MGI Symbol;Acc:MGI:88458]	ENSMUSG00000026042	Col5a2	4887.5	-0.971607	0.440505	-2.20567	0.0274074	0.227892	protein_coding	0.73	11.9633	14.5826	1.15479e-07	2.75194e-06	8.1637	11.31	11.26	11.26	12.01	12.01	12
ENSMUSG00000009580	ENSMUSG00000009580	69592	Odam	odontogenic, ameloblast asssociated [Source:MGI Symbol;Acc:MGI:1916842]	ENSMUSG00000009580	Odam	2.29801	1.87491	1.54241	1.21557	0.224148	NA	protein_coding	-2.8	0.945	-14.5768	1.15882e-07	2.75841e-06	8.15997	3.28	2.34	2.78	0	0	0
ENSMUSG00000025877	ENSMUSG00000025877	212032	Hk3	hexokinase 3 [Source:MGI Symbol;Acc:MGI:2670962]	ENSMUSG00000025877	Hk3	154.968	0.704297	0.321771	2.18882	0.0286103	0.231264	protein_coding	1.41	7.14083	14.5748	1.16022e-07	2.75841e-06	8.15868	6.7	6.75	6.69	8.17	8.06	8.14
ENSMUSG00000031283	ENSMUSG00000031283	83453	Chrdl1	chordin-like 1 [Source:MGI Symbol;Acc:MGI:1933172]	ENSMUSG00000031283	Chrdl1	226.211	0.114222	0.520943	0.219261	0.826447	0.942686	protein_coding	-2.29667	7.5175	-14.5735	1.16115e-07	2.75841e-06	8.15782	8.65	8.39	8.76	6.56	6.35	6
ENSMUSG00000062794	ENSMUSG00000062794	235048	Zfp599	zinc finger protein 599 [Source:MGI Symbol;Acc:MGI:2679006]	ENSMUSG00000062794	Zfp599	36.1075	1.38218	0.515914	2.67908	0.00738244	0.117973	protein_coding	1.99667	4.76083	14.5661	1.16636e-07	2.76789e-06	8.15303	4.53	4.34	4.28	6.51	6.24	6.39
ENSMUSG00000006611	ENSMUSG00000006611	15216	Hfe	homeostatic iron regulator [Source:MGI Symbol;Acc:MGI:109191]	ENSMUSG00000006611	Hfe	517.774	0.652186	0.250779	2.60064	0.00930503	0.13197	protein_coding	1.05	8.925	14.5612	1.16989e-07	2.77079e-06	8.1498	8.67	8.74	8.65	9.72	9.75	9.74
ENSMUSG00000041703	ENSMUSG00000041703	65100	Zic5	zinc finger protein of the cerebellum 5 [Source:MGI Symbol;Acc:MGI:1929518]	ENSMUSG00000041703	Zic5	7.94293	1.24599	1.23785	1.00658	0.314139	0.666574	protein_coding	-4.29333	1.88667	-14.5605	1.17034e-07	2.77079e-06	8.14939	4.67	3.48	4.78	0	0.03	0.02
ENSMUSG00000056737	ENSMUSG00000056737	12332	Capg	capping protein (actin filament), gelsolin-like [Source:MGI Symbol;Acc:MGI:1098259]	ENSMUSG00000056737	Capg	1934.34	0.00748013	0.392444	0.0190604	0.984793	0.995529	protein_coding	1.42333	10.7575	14.5592	1.17125e-07	2.77079e-06	8.14855	10.06	10.21	9.84	11.45	11.44	11.49
ENSMUSG00000009687	ENSMUSG00000009687	18301	Fxyd5	FXYD domain-containing ion transport regulator 5 [Source:MGI Symbol;Acc:MGI:1201785]	ENSMUSG00000009687	Fxyd5	3414.21	0.310421	0.390037	0.795876	0.426104	0.747559	protein_coding	1.72667	11.5733	14.5519	1.17652e-07	2.78033e-06	8.14376	10.63	11.09	10.6	12.5	12.49	12.51
ENSMUSG00000070780	ENSMUSG00000070780	245945	Rbm47	RNA binding motif protein 47 [Source:MGI Symbol;Acc:MGI:2384294]	ENSMUSG00000070780	Rbm47	353.135	0.396926	0.267334	1.48475	0.137609	0.464502	protein_coding	1.17	8.38917	14.5437	1.18236e-07	2.78836e-06	8.13845	7.83	8.11	7.9	9.15	9.06	9.14
ENSMUSG00000039621	ENSMUSG00000039621	277360	Prex1	phosphatidylinositol-3,4,5-trisphosphate-dependent Rac exchange factor 1 [Source:MGI Symbol;Acc:MGI:3040696]	ENSMUSG00000039621	Prex1	1165.56	0.633772	0.295453	2.14508	0.0319463	0.242215	protein_coding	1.36667	10.0725	14.5424	1.1833e-07	2.78836e-06	8.13761	9.72	9.66	9.51	10.99	10.98	11.02
ENSMUSG00000022440	ENSMUSG00000022440	72709	C1qtnf6	C1q and tumor necrosis factor related protein 6 [Source:MGI Symbol;Acc:MGI:1919959]	ENSMUSG00000022440	C1qtnf6	272.074	-0.96317	0.500892	-1.92291	0.0544912	0.306663	protein_coding	1.14333	7.73333	14.542	1.18361e-07	2.78836e-06	8.13733	6.92	6.89	6.72	8.1	7.95	7.91
ENSMUSG00000030020	ENSMUSG00000030020	243548	Prickle2	prickle planar cell polarity protein 2 [Source:MGI Symbol;Acc:MGI:1925144]	ENSMUSG00000030020	Prickle2	227.533	0.0765808	0.421309	0.181769	0.855764	0.954358	protein_coding	-1.51667	7.64667	-14.5323	1.19061e-07	2.8006e-06	8.13101	8.55	8.35	8.39	6.88	7.09	6.77
ENSMUSG00000049148	ENSMUSG00000049148	239318	Plcxd3	phosphatidylinositol-specific phospholipase C, X domain containing 3 [Source:MGI Symbol;Acc:MGI:2442605]	ENSMUSG00000049148	Plcxd3	211.29	-0.108533	0.456379	-0.237814	0.812025	0.936506	protein_coding	-1.58667	7.50333	-14.5314	1.19127e-07	2.8006e-06	8.13042	8.34	8.37	8.03	6.65	6.61	6.72
ENSMUSG00000025150	ENSMUSG00000025150	12409	Cbr2	carbonyl reductase 2 [Source:MGI Symbol;Acc:MGI:107200]	ENSMUSG00000025150	Cbr2	2258.93	-0.192741	0.864189	-0.22303	0.823512	0.94183	protein_coding	-2.35667	10.3617	-14.525	1.1959e-07	2.80677e-06	8.12627	11.6	12.17	11.5	9.39	9.34	9.47
ENSMUSG00000073489	ENSMUSG00000073489	15951	Ifi204	interferon activated gene 204 [Source:MGI Symbol;Acc:MGI:96429]	ENSMUSG00000073489	Ifi204	288.052	0.304053	0.504032	0.603242	0.546348	0.819001	protein_coding	2.21	7.87833	14.5243	1.19637e-07	2.80677e-06	8.12585	6.7	7.05	6.7	9	9.05	9.03
ENSMUSG00000030761	ENSMUSG00000030761	17921	Myo7a	myosin VIIA [Source:MGI Symbol;Acc:MGI:104510]	ENSMUSG00000030761	Myo7a	229.336	0.558308	0.371921	1.50115	0.133318	0.457385	protein_coding	1.56	7.68083	14.5217	1.19828e-07	2.80835e-06	8.12414	7.15	7.1	7.09	8.64	8.63	8.75
ENSMUSG00000028328	ENSMUSG00000028328	21916	Tmod1	tropomodulin 1 [Source:MGI Symbol;Acc:MGI:98775]	ENSMUSG00000028328	Tmod1	21.1063	0.628332	0.537031	1.17001	0.241997	0.599849	protein_coding	-1.90333	4.10417	-14.5113	1.20591e-07	2.8233e-06	8.11735	5.41	5.15	5.44	3.46	3.35	3.48
ENSMUSG00000022353	ENSMUSG00000022353	211401	Mtss1	metastasis suppressor 1 [Source:MGI Symbol;Acc:MGI:2384818]	ENSMUSG00000022353	Mtss1	643.287	0.574761	0.400294	1.43585	0.151046	0.484264	protein_coding	1.60333	9.135	14.5085	1.20797e-07	2.8252e-06	8.11552	8.69	8.3	8.72	10.16	10.23	10.13
ENSMUSG00000051729	ENSMUSG00000051729	328354	Gm5087	predicted gene 5087 [Source:MGI Symbol;Acc:MGI:3643653]	ENSMUSG00000051729	Gm5087	4.94563	0.00127593	1.6122	0.000791423	0.999369	0.99979	lincRNA	-3.24333	1.63583	-14.4852	1.22522e-07	2.86215e-06	8.10035	2.6	3.61	3.52	0	0	0
ENSMUSG00000031517	ENSMUSG00000031517	234267	Gpm6a	glycoprotein m6a [Source:MGI Symbol;Acc:MGI:107671]	ENSMUSG00000031517	Gpm6a	95.9954	-0.0335001	0.475852	-0.0704002	0.943875	0.981715	protein_coding	-2.05667	6.3525	-14.4838	1.22629e-07	2.86215e-06	8.09941	7.2	7.09	7.46	4.92	5.28	5.38
ENSMUSG00000033355	ENSMUSG00000033355	67775	Rtp4	receptor transporter protein 4 [Source:MGI Symbol;Acc:MGI:1915025]	ENSMUSG00000033355	Rtp4	244.906	-0.0359299	0.398147	-0.0902427	0.928094	0.977482	protein_coding	1.31333	7.77667	14.4792	1.22972e-07	2.8672e-06	8.09642	7.28	7.16	6.9	8.42	8.45	8.41
ENSMUSG00000048376	ENSMUSG00000048376	14062	F2r	coagulation factor II (thrombin) receptor [Source:MGI Symbol;Acc:MGI:101802]	ENSMUSG00000048376	F2r	2666.49	-0.128659	0.305868	-0.420636	0.674021	0.884401	protein_coding	-1.36333	11.29	-14.4713	1.23568e-07	2.87616e-06	8.09125	11.92	11.62	11.96	10.55	10.49	10.37
ENSMUSG00000028532	ENSMUSG00000028532	320508	Cachd1	cache domain containing 1 [Source:MGI Symbol;Acc:MGI:2444177]	ENSMUSG00000028532	Cachd1	230.81	0.205897	0.47482	0.433631	0.664556	0.879163	protein_coding	-1.87	7.605	-14.4703	1.23648e-07	2.87616e-06	8.09056	8.74	8.31	8.72	6.61	6.66	6.89
ENSMUSG00000019893	ENSMUSG00000019893	19886	Ros1	Ros1 proto-oncogene [Source:MGI Symbol;Acc:MGI:97999]	ENSMUSG00000019893	Ros1	11.4206	1.37355	1.67755	0.818783	0.41291	0.738084	protein_coding	-4.91667	2.13667	-14.4691	1.23737e-07	2.87616e-06	8.08978	5.49	4.02	5.24	0	0	0
ENSMUSG00000032046	ENSMUSG00000032046	76192	Abhd12	abhydrolase domain containing 12 [Source:MGI Symbol;Acc:MGI:1923442]	ENSMUSG00000032046	Abhd12	1016.99	0.461902	0.363443	1.2709	0.203763	0.55562	protein_coding	1.66333	9.84083	14.4674	1.23865e-07	2.87619e-06	8.08868	8.91	9.41	9.11	10.78	10.81	10.83
ENSMUSG00000020810	ENSMUSG00000020810	114886	Cygb	cytoglobin [Source:MGI Symbol;Acc:MGI:2149481]	ENSMUSG00000020810	Cygb	1535.42	-0.260268	0.473074	-0.550163	0.582208	0.838393	protein_coding	-1.6	10.3308	-14.4612	1.24337e-07	2.88293e-06	8.08461	10.9	11.31	10.87	9.42	9.42	9.44
ENSMUSG00000029309	ENSMUSG00000029309	13602	Sparcl1	SPARC-like 1 [Source:MGI Symbol;Acc:MGI:108110]	ENSMUSG00000029309	Sparcl1	16958.7	-0.197568	0.208311	-0.948428	0.342912	0.688659	protein_coding	-0.893333	14.0108	-14.4602	1.2441e-07	2.88293e-06	8.08398	14.38	14.22	14.38	13.46	13.42	13.42
ENSMUSG00000033685	ENSMUSG00000033685	22228	Ucp2	uncoupling protein 2 (mitochondrial, proton carrier) [Source:MGI Symbol;Acc:MGI:109354]	ENSMUSG00000033685	Ucp2	7746.96	0.399328	0.421167	0.948145	0.343056	0.688659	protein_coding	1.91333	12.7167	14.4581	1.24573e-07	2.88376e-06	8.08258	11.71	12.2	11.63	13.78	13.74	13.76
ENSMUSG00000022262	ENSMUSG00000022262	110082	Dnah5	dynein, axonemal, heavy chain 5 [Source:MGI Symbol;Acc:MGI:107718]	ENSMUSG00000022262	Dnah5	38.4983	0.488087	0.898335	0.543324	0.586907	0.840057	protein_coding	-5.02667	4.20417	-14.4538	1.24897e-07	2.88831e-06	8.0798	6.7	5.8	6.67	1.46	1.61	1.02
ENSMUSG00000028249	ENSMUSG00000028249	53378	Sdcbp	syndecan binding protein [Source:MGI Symbol;Acc:MGI:1337026]	ENSMUSG00000028249	Sdcbp	6722.36	0.220142	0.277086	0.79449	0.42691	0.748451	protein_coding	1.19333	12.6408	14.4501	1.25181e-07	2.89177e-06	8.07737	12	12.29	12.02	13.3	13.3	13.29
ENSMUSG00000048677	ENSMUSG00000048677	233979	Tpcn2	two pore segment channel 2 [Source:MGI Symbol;Acc:MGI:2385297]	ENSMUSG00000048677	Tpcn2	260.635	0.256111	0.316599	0.808943	0.418548	0.741674	protein_coding	1.07667	7.92833	14.4485	1.25302e-07	2.89177e-06	8.07633	7.51	7.41	7.61	8.58	8.54	8.64
ENSMUSG00000036334	ENSMUSG00000036334	242050	Igsf10	immunoglobulin superfamily, member 10 [Source:MGI Symbol;Acc:MGI:1923481]	ENSMUSG00000036334	Igsf10	520.055	-0.0465876	0.287869	-0.161836	0.871435	0.95836	protein_coding	-1.03667	8.94833	-14.4436	1.25681e-07	2.89756e-06	8.0731	9.54	9.36	9.38	8.38	8.35	8.44
ENSMUSG00000037306	ENSMUSG00000037306	230815	Man1c1	mannosidase, alpha, class 1C, member 1 [Source:MGI Symbol;Acc:MGI:2446214]	ENSMUSG00000037306	Man1c1	185.873	0.437816	0.390236	1.12193	0.261894	0.617711	protein_coding	1.67	7.37167	14.428	1.26882e-07	2.92229e-06	8.06292	6.41	6.92	6.69	8.39	8.32	8.32
ENSMUSG00000003363	ENSMUSG00000003363	18807	Pld3	phospholipase D family, member 3 [Source:MGI Symbol;Acc:MGI:1333782]	ENSMUSG00000003363	Pld3	1915.07	0.0811023	0.306584	0.264536	0.791367	0.928763	protein_coding	1.18667	10.815	14.4206	1.27462e-07	2.93267e-06	8.05804	10.2	10.33	10.17	11.4	11.39	11.47
ENSMUSG00000038156	ENSMUSG00000038156	233744	Spon1	spondin 1, (f-spondin) extracellular matrix protein [Source:MGI Symbol;Acc:MGI:2385287]	ENSMUSG00000038156	Spon1	6229.37	-0.268142	0.2883	-0.930082	0.352329	0.695438	protein_coding	-1.32333	12.5225	-14.4168	1.2776e-07	2.93555e-06	8.05554	13.09	12.76	13.07	11.64	11.67	11.64
ENSMUSG00000018171	ENSMUSG00000018171	75909	Vmp1	vacuole membrane protein 1 [Source:MGI Symbol;Acc:MGI:1923159]	ENSMUSG00000018171	Vmp1	1277.14	-0.0812208	0.311395	-0.260829	0.794224	0.929852	protein_coding	1.11	10.2275	14.4143	1.27957e-07	2.93555e-06	8.05389	9.57	9.67	9.62	10.76	10.77	10.66
ENSMUSG00000102418	ENSMUSG00000102418	26904	Sh2d1b1	SH2 domain containing 1B1 [Source:MGI Symbol;Acc:MGI:1349420]	ENSMUSG00000102418	Sh2d1b1	178.819	0.984499	0.619853	1.58828	0.112223	0.424722	protein_coding	3.07333	6.94583	14.4125	1.28097e-07	2.93555e-06	8.05272	5.14	6.09	5.72	8.67	8.76	8.74
ENSMUSG00000036395	ENSMUSG00000036395	244757	Glb1l2	galactosidase, beta 1-like 2 [Source:MGI Symbol;Acc:MGI:2388283]	ENSMUSG00000036395	Glb1l2	241.481	0.290273	0.410922	0.706394	0.479943	0.781461	protein_coding	-1.75333	7.73667	-14.4124	1.28106e-07	2.93555e-06	8.05265	8.86	8.44	8.71	6.82	6.89	7.04
ENSMUSG00000027775	ENSMUSG00000027775	66868	Mfsd1	major facilitator superfamily domain containing 1 [Source:MGI Symbol;Acc:MGI:1914118]	ENSMUSG00000027775	Mfsd1	1124.33	0.185785	0.27357	0.679113	0.497066	0.79177	protein_coding	1.11	10.0642	14.4025	1.28882e-07	2.95035e-06	8.04618	9.52	9.73	9.44	10.72	10.67	10.63
ENSMUSG00000022710	ENSMUSG00000022710	252870	Usp7	ubiquitin specific peptidase 7 [Source:MGI Symbol;Acc:MGI:2182061]	ENSMUSG00000022710	Usp7	294.024	0.182634	0.221096	0.826039	0.408782	0.735065	protein_coding	0.94	8.1575	14.3994	1.29131e-07	2.95307e-06	8.04411	7.72	7.81	7.69	8.68	8.66	8.7
ENSMUSG00000031492	ENSMUSG00000031492	108043	Chrnb3	cholinergic receptor, nicotinic, beta polypeptide 3 [Source:MGI Symbol;Acc:MGI:106212]	ENSMUSG00000031492	Chrnb3	7.70549	1.46047	1.63478	0.893376	0.371656	0.707854	protein_coding	-4.37333	1.8525	-14.3971	1.29309e-07	2.95416e-06	8.04264	4.92	3.48	4.72	0	0	0
ENSMUSG00000067529	ENSMUSG00000067529	258675	Olfr1423	olfactory receptor 1423 [Source:MGI Symbol;Acc:MGI:3031257]	ENSMUSG00000067529	Olfr1423	0.742001	3.09145	2.54087	1.21669	0.223721	NA	protein_coding	-1.55667	0.389167	-14.3915	1.29756e-07	2.96138e-06	8.03895	1.28	1.61	1.78	0	0	0
ENSMUSG00000027253	ENSMUSG00000027253	228357	Lrp4	low density lipoprotein receptor-related protein 4 [Source:MGI Symbol;Acc:MGI:2442252]	ENSMUSG00000027253	Lrp4	984.212	0.189689	0.442928	0.42826	0.668462	0.880937	protein_coding	-1.94667	9.7275	-14.3669	1.31734e-07	3.00351e-06	8.02274	10.92	10.33	10.8	8.84	8.71	8.66
ENSMUSG00000027514	ENSMUSG00000027514	58203	Zbp1	Z-DNA binding protein 1 [Source:MGI Symbol;Acc:MGI:1927449]	ENSMUSG00000027514	Zbp1	279.732	-0.0636587	0.388365	-0.163915	0.869798	0.957772	protein_coding	1.43	7.97667	14.3645	1.31925e-07	3.00484e-06	8.02119	7.09	7.4	7.13	8.53	8.69	8.69
ENSMUSG00000022436	ENSMUSG00000022436	20401	Sh3bp1	SH3-domain binding protein 1 [Source:MGI Symbol;Acc:MGI:104603]	ENSMUSG00000022436	Sh3bp1	578.133	0.275313	0.286098	0.962305	0.335897	0.683623	protein_coding	1.17333	9.09333	14.3615	1.3217e-07	3.00741e-06	8.0192	8.54	8.77	8.49	9.82	9.74	9.76
ENSMUSG00000028047	ENSMUSG00000028047	21827	Thbs3	thrombospondin 3 [Source:MGI Symbol;Acc:MGI:98739]	ENSMUSG00000028047	Thbs3	420.022	-0.418124	0.358289	-1.167	0.243209	0.600586	protein_coding	-1.59	8.5725	-14.3368	1.34192e-07	3.04745e-06	8.00295	8.94	9.26	9.01	7.51	7.39	7.54
ENSMUSG00000003283	ENSMUSG00000003283	15162	Hck	hemopoietic cell kinase [Source:MGI Symbol;Acc:MGI:96052]	ENSMUSG00000003283	Hck	764.25	0.728474	0.471411	1.54531	0.122272	0.441678	protein_coding	2.29667	9.2875	14.3368	1.34199e-07	3.04745e-06	8.00289	8.42	8.66	7.9	10.61	10.61	10.65
ENSMUSG00000025888	ENSMUSG00000025888	12362	Casp1	caspase 1 [Source:MGI Symbol;Acc:MGI:96544]	ENSMUSG00000025888	Casp1	256.146	0.504807	0.346645	1.45626	0.14532	0.476553	protein_coding	1.58667	7.86333	14.3265	1.35049e-07	3.06367e-06	7.99614	7.17	7.42	7.09	8.87	8.87	8.7
ENSMUSG00000056870	ENSMUSG00000056870	70676	Gulp1	GULP, engulfment adaptor PTB domain containing 1 [Source:MGI Symbol;Acc:MGI:1920407]	ENSMUSG00000056870	Gulp1	309.891	-0.0319412	0.419304	-0.0761768	0.939278	0.980561	protein_coding	-1.71667	8.09417	-14.316	1.35932e-07	3.08062e-06	7.98916	8.84	8.76	9.02	7.07	7.22	7.18
ENSMUSG00000029188	ENSMUSG00000029188	20531	Slc34a2	solute carrier family 34 (sodium phosphate), member 2 [Source:MGI Symbol;Acc:MGI:1342284]	ENSMUSG00000029188	Slc34a2	495.127	0.143378	0.528223	0.271434	0.786057	0.926029	protein_coding	-1.10333	8.6325	-14.3102	1.36414e-07	3.08847e-06	7.98536	9.4	9.61	9.4	8.36	8.38	8.36
ENSMUSG00000042485	ENSMUSG00000042485	66175	Mustn1	musculoskeletal, embryonic nuclear protein 1 [Source:MGI Symbol;Acc:MGI:1913425]	ENSMUSG00000042485	Mustn1	403.034	-0.514022	0.40018	-1.28448	0.198975	0.550641	protein_coding	-1.62333	8.46833	-14.3011	1.37179e-07	3.10269e-06	7.97937	8.79	9.23	8.86	7.46	7.24	7.31
ENSMUSG00000074677	ENSMUSG00000074677	100038947	Sirpb1c	signal-regulatory protein beta 1C [Source:MGI Symbol;Acc:MGI:3807521]	ENSMUSG00000074677	Sirpb1c	138.191	0.276797	0.591103	0.468273	0.63959	0.867179	protein_coding	2.30333	6.70333	14.2924	1.37919e-07	3.1163e-06	7.97362	5.53	5.48	6	7.87	8.07	7.98
ENSMUSG00000045689	ENSMUSG00000045689	93875	Pcdhb4	protocadherin beta 4 [Source:MGI Symbol;Acc:MGI:2136738]	ENSMUSG00000045689	Pcdhb4	22.4097	0.584914	0.737936	0.792636	0.42799	0.749029	protein_coding	-3.66333	3.855	-14.2887	1.38241e-07	3.12048e-06	7.97111	5.86	5.15	5.81	2.2	2.03	1.6
ENSMUSG00000034792	ENSMUSG00000034792	14676	Gna15	guanine nucleotide binding protein, alpha 15 [Source:MGI Symbol;Acc:MGI:95770]	ENSMUSG00000034792	Gna15	136.26	0.723808	0.557974	1.29721	0.19456	0.54491	protein_coding	2.46667	6.69667	14.2793	1.39047e-07	3.13269e-06	7.96489	5.64	5.34	6.1	8.12	8.06	8.3
ENSMUSG00000036545	ENSMUSG00000036545	216725	Adamts2	a disintegrin-like and metallopeptidase (reprolysin type) with thrombospondin type 1 motif, 2 [Source:MGI Symbol;Acc:MGI:1347356]	ENSMUSG00000036545	Adamts2	2502.96	-0.284584	0.284537	-1.00016	0.317232	0.669038	protein_coding	-1.21667	11.21	-14.2791	1.39059e-07	3.13269e-06	7.9648	11.73	11.58	11.56	10.43	10.34	10.45
ENSMUSG00000025185	ENSMUSG00000025185	67573	Loxl4	lysyl oxidase-like 4 [Source:MGI Symbol;Acc:MGI:1914823]	ENSMUSG00000025185	Loxl4	60.6496	0.289637	0.573426	0.5051	0.613489	0.854942	protein_coding	-2.53667	5.56	-14.2729	1.39597e-07	3.14169e-06	7.96066	6.92	6.54	6.99	4.4	4.42	4.02
ENSMUSG00000031400	ENSMUSG00000031400	14381	G6pdx	glucose-6-phosphate dehydrogenase X-linked [Source:MGI Symbol;Acc:MGI:105979]	ENSMUSG00000031400	G6pdx	682.314	0.214042	0.272846	0.784479	0.432759	0.752368	protein_coding	0.963333	9.34417	14.2711	1.3975e-07	3.14201e-06	7.95949	9.03	8.88	8.96	9.93	9.94	9.89
ENSMUSG00000041062	ENSMUSG00000041062	328783	Mslnl	mesothelin-like [Source:MGI Symbol;Acc:MGI:3607710]	ENSMUSG00000041062	Mslnl	3.44841	1.04808	1.05994	0.988817	0.322753	NA	protein_coding	-3.15	1.36083	-14.2659	1.40202e-07	3.14906e-06	7.95603	3.09	3.02	3.37	0	0.03	0
ENSMUSG00000091407	ENSMUSG00000091407	619788	Vmn2r117	vomeronasal 2, receptor 117 [Source:MGI Symbol;Acc:MGI:3648766]	ENSMUSG00000091407	Vmn2r117	7.35273	0.242978	1.65248	0.147038	0.883102	0.961385	protein_coding	-3.99	1.90667	-14.2569	1.40988e-07	3.16358e-06	7.95004	3.86	4.11	4	0	0	0
ENSMUSG00000023990	ENSMUSG00000023990	21425	Tfeb	transcription factor EB [Source:MGI Symbol;Acc:MGI:103270]	ENSMUSG00000023990	Tfeb	208.128	0.271094	0.368771	0.735128	0.462262	0.770873	protein_coding	1.54667	7.56333	14.252	1.41411e-07	3.16694e-06	7.94683	6.8	6.93	6.85	8.37	8.42	8.43
ENSMUSG00000032216	ENSMUSG00000032216	17999	Nedd4	neural precursor cell expressed, developmentally down-regulated 4 [Source:MGI Symbol;Acc:MGI:97297]	ENSMUSG00000032216	Nedd4	3910.76	-0.447861	0.195408	-2.29192	0.0219101	0.206441	protein_coding	-0.823333	11.8858	-14.251	1.41503e-07	3.16694e-06	7.94613	12.02	12.07	12.05	11.21	11.28	11.18
ENSMUSG00000033940	ENSMUSG00000033940	101314	Brk1	BRICK1, SCAR/WAVE actin-nucleating complex subunit [Source:MGI Symbol;Acc:MGI:1915406]	ENSMUSG00000033940	Brk1	1116.13	0.155675	0.31487	0.494412	0.621016	0.858195	protein_coding	1.25667	10.0283	14.2495	1.41634e-07	3.16694e-06	7.94515	9.34	9.58	9.39	10.72	10.69	10.67
ENSMUSG00000028873	ENSMUSG00000028873	52276	Cdca8	cell division cycle associated 8 [Source:MGI Symbol;Acc:MGI:1196274]	ENSMUSG00000028873	Cdca8	121.088	-0.612188	0.612419	-0.999624	0.317493	0.669038	protein_coding	1.94333	6.45333	14.2488	1.41697e-07	3.16694e-06	7.94467	5.09	5.48	5.32	7.28	7.04	7.4
ENSMUSG00000028238	ENSMUSG00000028238	242341	Atp6v0d2	ATPase, H+ transporting, lysosomal V0 subunit D2 [Source:MGI Symbol;Acc:MGI:1924415]	ENSMUSG00000028238	Atp6v0d2	198.676	0.894334	0.577895	1.54757	0.121726	0.440774	protein_coding	2.83667	7.18083	14.2408	1.42397e-07	3.17944e-06	7.93939	5.45	6.29	6.2	8.86	8.88	8.71
ENSMUSG00000029321	ENSMUSG00000029321	75750	Slc10a6	solute carrier family 10 (sodium/bile acid cotransporter family), member 6 [Source:MGI Symbol;Acc:MGI:1923000]	ENSMUSG00000029321	Slc10a6	824.443	-0.655911	0.557748	-1.176	0.239596	0.59776	protein_coding	-2.5	9.285	-14.2376	1.42677e-07	3.18252e-06	7.93729	9.81	10.54	9.8	7.63	7.49	7.53
ENSMUSG00000044749	ENSMUSG00000044749	76184	Abca6	ATP-binding cassette, sub-family A (ABC1), member 6 [Source:MGI Symbol;Acc:MGI:1923434]	ENSMUSG00000044749	Abca6	90.7545	0.275041	0.549166	0.500834	0.616488	0.856082	protein_coding	-2.10333	6.16917	-14.2336	1.43034e-07	3.18252e-06	7.93461	7.34	7.15	7.49	5.13	5.16	5.38
ENSMUSG00000026818	ENSMUSG00000026818	12613	Cel	carboxyl ester lipase [Source:MGI Symbol;Acc:MGI:88374]	ENSMUSG00000026818	Cel	0.6466	2.89275	2.60075	1.11228	0.266019	NA	protein_coding	-1.36333	0.340833	-14.2329	1.43096e-07	3.18252e-06	7.93414	1.28	1.61	1.2	0	0	0
ENSMUSG00000047960	ENSMUSG00000047960	258318	Olfr186	olfactory receptor 186 [Source:MGI Symbol;Acc:MGI:3030020]	ENSMUSG00000047960	Olfr186	0.6466	2.89275	2.60075	1.11228	0.266019	NA	protein_coding	-1.36333	0.340833	-14.2329	1.43096e-07	3.18252e-06	7.93414	1.28	1.61	1.2	0	0	0
ENSMUSG00000012428	ENSMUSG00000012428	117167	Steap4	STEAP family member 4 [Source:MGI Symbol;Acc:MGI:1923560]	ENSMUSG00000012428	Steap4	1148.09	-0.470129	0.365475	-1.28635	0.198321	0.549378	protein_coding	-1.50333	10.0108	-14.2133	1.44845e-07	3.21825e-06	7.92113	10.36	10.71	10.32	8.85	9.08	8.95
ENSMUSG00000001119	ENSMUSG00000001119	12833	Col6a1	collagen, type VI, alpha 1 [Source:MGI Symbol;Acc:MGI:88459]	ENSMUSG00000001119	Col6a1	9064.44	-0.317011	0.279651	-1.1336	0.256964	0.613377	protein_coding	-1.28333	13.0658	-14.2029	1.45789e-07	3.23606e-06	7.91417	13.6	13.32	13.52	12.19	12.19	12.21
ENSMUSG00000027574	ENSMUSG00000027574	58237	Nkain4	Na+/K+ transporting ATPase interacting 4 [Source:MGI Symbol;Acc:MGI:1915372]	ENSMUSG00000027574	Nkain4	45.8171	0.105659	0.613796	0.17214	0.863328	0.956927	protein_coding	-2.70333	5.10667	-14.1884	1.47104e-07	3.26206e-06	7.90455	6.41	6.23	6.44	3.88	3.61	3.48
ENSMUSG00000054474	ENSMUSG00000054474	232078	Thnsl2	threonine synthase-like 2 (bacterial) [Source:MGI Symbol;Acc:MGI:3041254]	ENSMUSG00000054474	Thnsl2	111.351	-0.160026	0.423181	-0.378151	0.705319	0.896165	protein_coding	-1.85667	6.61833	-14.1655	1.4922e-07	3.30575e-06	7.88925	7.61	7.11	7.34	5.4	5.55	5.54
ENSMUSG00000021040	ENSMUSG00000021040	380773	Slirp	SRA stem-loop interacting RNA binding protein [Source:MGI Symbol;Acc:MGI:1916394]	ENSMUSG00000021040	Slirp	110.968	-0.066185	0.348181	-0.190088	0.84924	0.951847	protein_coding	1.28	6.6825	14.1618	1.49564e-07	3.31012e-06	7.88678	6.01	5.83	6.1	7.23	7.23	7.32
ENSMUSG00000050685	ENSMUSG00000050685	69339	Ccdc54	coiled-coil domain containing 54 [Source:MGI Symbol;Acc:MGI:1916589]	ENSMUSG00000050685	Ccdc54	2.06855	1.38685	1.53741	0.90207	0.36702	NA	protein_coding	-2.55667	0.933333	-14.1575	1.49966e-07	3.31578e-06	7.88391	2.86	2.61	2.2	0	0	0
ENSMUSG00000016763	ENSMUSG00000016763	64706	Scube1	signal peptide, CUB domain, EGF-like 1 [Source:MGI Symbol;Acc:MGI:1890616]	ENSMUSG00000016763	Scube1	457.968	-0.841297	0.479491	-1.75456	0.0793342	0.362607	protein_coding	1.09	8.52667	14.1546	1.50239e-07	3.31857e-06	7.88196	7.78	7.58	7.77	8.83	8.71	8.86
ENSMUSG00000056145	ENSMUSG00000056145	229694	AI504432	expressed sequence AI504432 [Source:MGI Symbol;Acc:MGI:2139742]	ENSMUSG00000056145	AI504432	87.7205	1.86602	0.62541	2.98367	0.00284811	0.0754016	lincRNA	3.20333	5.73	14.1451	1.51123e-07	3.33486e-06	7.87567	4.86	4.54	4.84	8.06	7.98	7.81
ENSMUSG00000026193	ENSMUSG00000026193	14268	Fn1	fibronectin 1 [Source:MGI Symbol;Acc:MGI:95566]	ENSMUSG00000026193	Fn1	12475.9	-0.899007	0.922676	-0.974348	0.329884	0.679146	protein_coding	2.67333	12.6367	14.1387	1.51728e-07	3.34348e-06	7.87139	11.47	10.65	11.47	13.88	13.87	13.86
ENSMUSG00000079298	ENSMUSG00000079298	80782	Klrb1b	killer cell lectin-like receptor subfamily B member 1B [Source:MGI Symbol;Acc:MGI:107539]	ENSMUSG00000079298	Klrb1b	185.208	0.800572	0.302376	2.64761	0.00810633	0.123429	protein_coding	1.36667	7.39917	14.1379	1.51809e-07	3.34348e-06	7.87082	6.82	7.09	7.2	8.47	8.36	8.38
ENSMUSG00000066952	ENSMUSG00000066952	231646	Myo1h	myosin 1H [Source:MGI Symbol;Acc:MGI:1914674]	ENSMUSG00000066952	Myo1h	44.1203	-0.156769	0.554615	-0.282663	0.777435	0.923787	protein_coding	-2.65333	5.13917	-14.1356	1.52021e-07	3.34491e-06	7.86932	6.19	6.07	6.24	3.58	3.94	3.02
ENSMUSG00000040188	ENSMUSG00000040188	24044	Scamp2	secretory carrier membrane protein 2 [Source:MGI Symbol;Acc:MGI:1346518]	ENSMUSG00000040188	Scamp2	867.843	0.146232	0.279958	0.522337	0.601436	0.848986	protein_coding	0.923333	9.6875	14.1201	1.53508e-07	3.37434e-06	7.85889	9.3	9.3	9.29	10.26	10.26	10.14
ENSMUSG00000024456	ENSMUSG00000024456	13367	Diaph1	diaphanous related formin 1 [Source:MGI Symbol;Acc:MGI:1194490]	ENSMUSG00000024456	Diaph1	296.346	0.610399	0.282382	2.16161	0.0306486	0.237756	protein_coding	1.26	8.10917	14.1128	1.54202e-07	3.38633e-06	7.85405	7.67	7.68	7.8	8.9	9.12	8.91
ENSMUSG00000002831	ENSMUSG00000002831	57435	Plin4	perilipin 4 [Source:MGI Symbol;Acc:MGI:1929709]	ENSMUSG00000002831	Plin4	33.2963	-0.163176	0.573841	-0.284357	0.776137	0.923524	protein_coding	-2.37333	4.7175	-14.1085	1.5462e-07	3.39221e-06	7.85116	5.6	5.54	5.98	3.2	3.61	3.19
ENSMUSG00000029366	ENSMUSG00000029366	13178	Dck	deoxycytidine kinase [Source:MGI Symbol;Acc:MGI:102726]	ENSMUSG00000029366	Dck	360.152	0.209446	0.393197	0.532675	0.594259	0.844401	protein_coding	1.72667	8.33083	14.1036	1.55096e-07	3.39935e-06	7.84787	7.33	7.69	7.43	9.21	9.22	9.2
ENSMUSG00000029869	ENSMUSG00000029869	13848	Ephb6	Eph receptor B6 [Source:MGI Symbol;Acc:MGI:1096338]	ENSMUSG00000029869	Ephb6	96.2367	-0.359948	0.328237	-1.09661	0.272812	0.629458	protein_coding	-1.35667	6.48083	-14.1003	1.55419e-07	3.40314e-06	7.84564	7.03	6.89	6.84	5.63	5.55	5.51
ENSMUSG00000062629	ENSMUSG00000062629	258284	Olfr114	olfactory receptor 114 [Source:MGI Symbol;Acc:MGI:2177497]	ENSMUSG00000062629	Olfr114	0.82202	3.25356	2.4668	1.31894	0.18719	NA	protein_coding	1.69667	0.424167	14.083	1.57107e-07	3.43679e-06	7.83405	0	0	0	1.46	1.61	2.02
ENSMUSG00000027744	ENSMUSG00000027744	229277	Stoml3	stomatin (Epb7.2)-like 3 [Source:MGI Symbol;Acc:MGI:2388072]	ENSMUSG00000027744	Stoml3	3.79074	0.91495	1.57913	0.579401	0.562319	NA	protein_coding	-3.24	1.4075	-14.0792	1.57481e-07	3.44166e-06	7.8315	3.74	2.61	3.37	0	0	0
ENSMUSG00000029470	ENSMUSG00000029470	18438	P2rx4	purinergic receptor P2X, ligand-gated ion channel 4 [Source:MGI Symbol;Acc:MGI:1338859]	ENSMUSG00000029470	P2rx4	810.079	0.428246	0.316634	1.3525	0.176216	0.51855	protein_coding	1.41667	9.55083	14.0735	1.58044e-07	3.45063e-06	7.82768	8.87	9.17	8.91	10.4	10.44	10.36
ENSMUSG00000024781	ENSMUSG00000024781	16889	Lipa	lysosomal acid lipase A [Source:MGI Symbol;Acc:MGI:96789]	ENSMUSG00000024781	Lipa	1640.46	0.453784	0.227196	1.99732	0.0457906	0.284012	protein_coding	0.96	10.6192	14.0295	1.62473e-07	3.54392e-06	7.79806	10.39	10.34	10.26	11.24	11.34	11.29
ENSMUSG00000022871	ENSMUSG00000022871	59083	Fetub	fetuin beta [Source:MGI Symbol;Acc:MGI:1890221]	ENSMUSG00000022871	Fetub	77.3572	0.238827	0.509225	0.469001	0.639069	0.867125	protein_coding	-1.73667	5.99833	-14.0211	1.63329e-07	3.55916e-06	7.79242	7.05	6.98	7	5.43	5.12	5.27
ENSMUSG00000026566	ENSMUSG00000026566	68481	Mpzl1	myelin protein zero-like 1 [Source:MGI Symbol;Acc:MGI:1915731]	ENSMUSG00000026566	Mpzl1	536.812	-0.702877	0.244134	-2.87906	0.00398868	0.0880048	protein_coding	-1.04667	8.97583	-14.0154	1.63911e-07	3.56842e-06	7.78861	9.12	9.24	8.95	8.07	8.04	8.06
ENSMUSG00000061780	ENSMUSG00000061780	11537	Cfd	complement factor D (adipsin) [Source:MGI Symbol;Acc:MGI:87931]	ENSMUSG00000061780	Cfd	7.84444	1.99071	1.24925	1.59352	0.111043	0.422166	protein_coding	4.07333	1.9225	14.0106	1.64408e-07	3.57471e-06	7.78536	0.28	0	1.2	4.52	4.84	4.34
ENSMUSG00000032020	ENSMUSG00000032020	72828	Ubash3b	ubiquitin associated and SH3 domain containing, B [Source:MGI Symbol;Acc:MGI:1920078]	ENSMUSG00000032020	Ubash3b	243.564	0.45538	0.443788	1.02612	0.304834	0.659387	protein_coding	1.65	7.70417	14.0096	1.64516e-07	3.57471e-06	7.78466	7.23	6.79	7.24	8.76	8.74	8.71
ENSMUSG00000032463	ENSMUSG00000032463	23873	Faim	Fas apoptotic inhibitory molecule [Source:MGI Symbol;Acc:MGI:1344387]	ENSMUSG00000032463	Faim	199.299	0.502791	0.32798	1.533	0.125277	0.446707	protein_coding	1.39667	7.5175	13.999	1.65618e-07	3.59522e-06	7.7775	6.82	7.11	7.08	8.31	8.45	8.44
ENSMUSG00000019990	ENSMUSG00000019990	29863	Pde7b	phosphodiesterase 7B [Source:MGI Symbol;Acc:MGI:1352752]	ENSMUSG00000019990	Pde7b	132.822	0.0905463	0.468412	0.193305	0.84672	0.950639	protein_coding	-1.58333	6.82417	-13.9961	1.65917e-07	3.59827e-06	7.77557	7.5	7.68	7.85	6.27	6.09	5.92
ENSMUSG00000032258	ENSMUSG00000032258	75782	Lca5	Leber congenital amaurosis 5 (human) [Source:MGI Symbol;Acc:MGI:1923032]	ENSMUSG00000032258	Lca5	94.116	-0.233824	0.376645	-0.620807	0.534726	0.812446	protein_coding	-1.57333	6.4175	-13.9819	1.67411e-07	3.62719e-06	7.76596	6.96	6.93	7.15	5.34	5.35	5.63
ENSMUSG00000005161	ENSMUSG00000005161	21672	Prdx2	peroxiredoxin 2 [Source:MGI Symbol;Acc:MGI:109486]	ENSMUSG00000005161	Prdx2	1036.37	-0.218744	0.296199	-0.738504	0.460208	0.769802	protein_coding	0.893333	9.93083	13.9647	1.6924e-07	3.66331e-06	7.75431	9.35	9.49	9.32	10.3	10.25	10.29
ENSMUSG00000035392	ENSMUSG00000035392	227801	Dennd1a	DENN/MADD domain containing 1A [Source:MGI Symbol;Acc:MGI:2442794]	ENSMUSG00000035392	Dennd1a	309.38	0.687879	0.30661	2.2435	0.0248646	0.217684	protein_coding	1.35667	8.1475	13.9588	1.6987e-07	3.67344e-06	7.75033	7.69	7.69	7.85	9.07	9.15	9.08
ENSMUSG00000044017	ENSMUSG00000044017	243277	Adgrd1	adhesion G protein-coupled receptor D1 [Source:MGI Symbol;Acc:MGI:3041203]	ENSMUSG00000044017	Adgrd1	511.136	-0.124256	0.547847	-0.226807	0.820574	0.941178	protein_coding	-1.90667	8.64833	-13.9563	1.70132e-07	3.67559e-06	7.74868	9.55	9.81	9.39	7.59	7.6	7.84
ENSMUSG00000002732	ENSMUSG00000002732	14231	Fkbp7	FK506 binding protein 7 [Source:MGI Symbol;Acc:MGI:1336879]	ENSMUSG00000002732	Fkbp7	634.177	-0.406933	0.217178	-1.87373	0.060967	0.321827	protein_coding	-0.913333	9.25583	-13.9514	1.70668e-07	3.68366e-06	7.7453	9.51	9.51	9.41	8.55	8.65	8.49
ENSMUSG00000059555	ENSMUSG00000059555	227612	Tor4a	torsin family 4, member A [Source:MGI Symbol;Acc:MGI:2442720]	ENSMUSG00000059555	Tor4a	238.673	0.161361	0.333529	0.4838	0.628528	0.861829	protein_coding	1.02	7.79167	13.9392	1.71983e-07	3.70851e-06	7.73707	7.48	7.3	7.35	8.35	8.39	8.45
ENSMUSG00000044106	ENSMUSG00000044106	258552	Olfr868	olfactory receptor 868 [Source:MGI Symbol;Acc:MGI:3030702]	ENSMUSG00000044106	Olfr868	6.32462	0.266987	1.099	0.242935	0.808055	0.935552	protein_coding	-3.73667	1.9925	-13.9366	1.72265e-07	3.71107e-06	7.73531	3.45	3.48	4.28	0	0	0
ENSMUSG00000070802	ENSMUSG00000070802	434128	Pnmal2	PNMA-like 2 [Source:MGI Symbol;Acc:MGI:3645856]	ENSMUSG00000070802	Pnmal2	105.679	-0.158134	0.450991	-0.350637	0.72586	0.904496	protein_coding	-1.8	6.51417	-13.9306	1.7292e-07	3.72165e-06	7.73124	7.34	7.14	7.34	5.46	5.45	5.51
ENSMUSG00000002908	ENSMUSG00000002908	84036	Kcnn1	potassium intermediate/small conductance calcium-activated channel, subfamily N, member 1 [Source:MGI Symbol;Acc:MGI:1933993]	ENSMUSG00000002908	Kcnn1	24.7222	0.557904	0.684638	0.814889	0.415136	0.739475	protein_coding	-3.45333	4.09583	-13.9269	1.73325e-07	3.72683e-06	7.72873	6.09	5.45	5.65	1.88	2.61	2.34
ENSMUSG00000040010	ENSMUSG00000040010	20539	Slc7a5	solute carrier family 7 (cationic amino acid transporter, y+ system), member 5 [Source:MGI Symbol;Acc:MGI:1298205]	ENSMUSG00000040010	Slc7a5	78.1918	0.208113	0.479888	0.43367	0.664528	0.879163	protein_coding	2.03667	6.05	13.9235	1.73703e-07	3.7314e-06	7.7264	5.03	5.23	4.84	7.22	7.02	6.97
ENSMUSG00000064370	ENSMUSG00000064370	17711	mt-Cytb	mitochondrially encoded cytochrome b [Source:MGI Symbol;Acc:MGI:102501]	ENSMUSG00000064370	mt-Cytb	41015.8	0.0436723	0.296816	0.147136	0.883025	0.961385	protein_coding	-0.86	15.2425	-13.9206	1.74015e-07	3.73329e-06	7.72448	15.68	15.74	15.72	14.83	14.88	14.85
ENSMUSG00000035653	ENSMUSG00000035653	238205	Lrfn5	leucine rich repeat and fibronectin type III domain containing 5 [Source:MGI Symbol;Acc:MGI:2144814]	ENSMUSG00000035653	Lrfn5	15.3767	0.0421932	0.841756	0.0501251	0.960023	0.986878	protein_coding	-4.55667	3.105	-13.9189	1.7421e-07	3.73329e-06	7.72328	4.67	4.61	5.32	0.88	0.03	0.02
ENSMUSG00000025171	ENSMUSG00000025171	226122	Ubtd1	ubiquitin domain containing 1 [Source:MGI Symbol;Acc:MGI:2385092]	ENSMUSG00000025171	Ubtd1	245.836	-0.245979	0.457424	-0.537749	0.590751	0.842578	protein_coding	1.45333	7.71417	13.9162	1.74508e-07	3.73329e-06	7.72144	6.89	6.89	6.95	8.44	8.27	8.38
ENSMUSG00000018341	ENSMUSG00000018341	16162	Il12rb2	interleukin 12 receptor, beta 2 [Source:MGI Symbol;Acc:MGI:1270861]	ENSMUSG00000018341	Il12rb2	30.7418	-0.00426601	0.702375	-0.00607369	0.995154	0.998266	protein_coding	-2.92	4.39333	-13.9142	1.74725e-07	3.73329e-06	7.72011	5.8	5.88	5.59	2.88	3.03	2.6
ENSMUSG00000024365	ENSMUSG00000024365	13079	Cyp21a1	cytochrome P450, family 21, subfamily a, polypeptide 1 [Source:MGI Symbol;Acc:MGI:88591]	ENSMUSG00000024365	Cyp21a1	0.911855	2.121	1.79412	1.18219	0.237128	NA	protein_coding	-1.55667	0.4	-13.9137	1.74779e-07	3.73329e-06	7.71978	1.28	1.61	1.78	0	0	0
ENSMUSG00000061469	ENSMUSG00000061469	622699	Gm12569	predicted gene 12569 [Source:MGI Symbol;Acc:MGI:3650740]	ENSMUSG00000061469	Gm12569	0.832946	2.60647	2.07777	1.25446	0.209675	NA	antisense	-1.55667	0.4	-13.9137	1.74779e-07	3.73329e-06	7.71978	1.28	1.61	1.78	0	0	0
ENSMUSG00000032220	ENSMUSG00000032220	71602	Myo1e	myosin IE [Source:MGI Symbol;Acc:MGI:106621]	ENSMUSG00000032220	Myo1e	976.281	0.218503	0.418337	0.522313	0.601453	0.848986	protein_coding	1.73667	9.7425	13.9097	1.75221e-07	3.73921e-06	7.71707	8.69	9.25	8.81	10.71	10.59	10.66
ENSMUSG00000035493	ENSMUSG00000035493	21810	Tgfbi	transforming growth factor, beta induced [Source:MGI Symbol;Acc:MGI:99959]	ENSMUSG00000035493	Tgfbi	5118.13	0.173566	0.454451	0.381925	0.702517	0.895547	protein_coding	2.02667	12.0908	13.9055	1.75692e-07	3.74573e-06	7.71419	10.89	11.46	10.81	13.08	13.07	13.09
ENSMUSG00000004360	ENSMUSG00000004360	212448	9330159F19Rik	RIKEN cDNA 9330159F19 gene [Source:MGI Symbol;Acc:MGI:3036239]	ENSMUSG00000004360	9330159F19Rik	85.8516	0.122642	0.923427	0.132812	0.894342	0.965448	protein_coding	-4.76667	5.25667	-13.901	1.76193e-07	3.75287e-06	7.71114	7.43	7.28	7.56	2.46	2.03	3.48
ENSMUSG00000035184	ENSMUSG00000035184	629059	Fam124a	family with sequence similarity 124, member A [Source:MGI Symbol;Acc:MGI:3645930]	ENSMUSG00000035184	Fam124a	180.226	-0.277323	0.467689	-0.592965	0.553205	0.823039	protein_coding	-1.85	7.25833	-13.8934	1.77042e-07	3.76741e-06	7.70599	7.83	8.31	7.81	6.11	6.16	6.13
ENSMUSG00000052056	ENSMUSG00000052056	228913	Zfp217	zinc finger protein 217 [Source:MGI Symbol;Acc:MGI:2685408]	ENSMUSG00000052056	Zfp217	184.988	0.593115	0.310922	1.9076	0.0564426	0.312041	protein_coding	1.4	7.41417	13.8848	1.78017e-07	3.78461e-06	7.70009	6.82	7.13	6.84	8.27	8.42	8.3
ENSMUSG00000032060	ENSMUSG00000032060	12955	Cryab	crystallin, alpha B [Source:MGI Symbol;Acc:MGI:88516]	ENSMUSG00000032060	Cryab	812.379	-0.335717	0.233982	-1.4348	0.151344	0.484595	protein_coding	-1.03	9.60917	-13.8829	1.78232e-07	3.78563e-06	7.6988	9.9	9.86	9.97	8.79	9.03	8.82
ENSMUSG00000034116	ENSMUSG00000034116	22324	Vav1	vav 1 oncogene [Source:MGI Symbol;Acc:MGI:98923]	ENSMUSG00000034116	Vav1	727.711	0.522125	0.408986	1.27663	0.201732	0.552633	protein_coding	1.90333	9.30833	13.8799	1.78568e-07	3.78922e-06	7.69678	8.42	8.84	8.22	10.4	10.34	10.45
ENSMUSG00000045083	ENSMUSG00000045083	242384	Lingo2	leucine rich repeat and Ig domain containing 2 [Source:MGI Symbol;Acc:MGI:2442298]	ENSMUSG00000045083	Lingo2	15.2115	0.551545	2.17504	0.25358	0.79982	0.932243	protein_coding	-5.04667	2.4	-13.867	1.80036e-07	3.81444e-06	7.688	5.23	4.19	5.72	0	0	0
ENSMUSG00000031609	ENSMUSG00000031609	60406	Sap30	sin3 associated polypeptide [Source:MGI Symbol;Acc:MGI:1929129]	ENSMUSG00000031609	Sap30	199.863	0.173702	0.470716	0.369017	0.712115	0.898169	protein_coding	1.96333	7.4025	13.8665	1.80093e-07	3.81444e-06	7.68766	6.39	6.66	6.24	8.37	8.45	8.36
ENSMUSG00000070306	ENSMUSG00000070306	270150	Ccdc153	coiled-coil domain containing 153 [Source:MGI Symbol;Acc:MGI:2448587]	ENSMUSG00000070306	Ccdc153	53.3299	-0.209609	0.863719	-0.242682	0.808252	0.935609	protein_coding	-2.93667	4.77167	-13.8566	1.8123e-07	3.83254e-06	7.68091	6.3	6.68	6.34	3.68	3.49	3.34
ENSMUSG00000046402	ENSMUSG00000046402	19659	Rbp1	retinol binding protein 1, cellular [Source:MGI Symbol;Acc:MGI:97876]	ENSMUSG00000046402	Rbp1	1012.8	-0.106882	0.307612	-0.347456	0.728249	0.90525	protein_coding	-1.10333	9.89417	-13.8555	1.81356e-07	3.83254e-06	7.68016	10.42	10.34	10.37	9.21	9.34	9.27
ENSMUSG00000014599	ENSMUSG00000014599	12977	Csf1	colony stimulating factor 1 (macrophage) [Source:MGI Symbol;Acc:MGI:1339753]	ENSMUSG00000014599	Csf1	768.214	-0.365203	0.311292	-1.17318	0.240722	0.598964	protein_coding	-1.24667	9.48333	-13.8546	1.81455e-07	3.83254e-06	7.67958	9.86	10.08	9.7	8.62	8.63	8.65
ENSMUSG00000022967	ENSMUSG00000022967	15975	Ifnar1	interferon (alpha and beta) receptor 1 [Source:MGI Symbol;Acc:MGI:107658]	ENSMUSG00000022967	Ifnar1	1444.2	0.165954	0.20547	0.80768	0.419275	0.742381	protein_coding	0.783333	10.4592	13.8528	1.8167e-07	3.83352e-06	7.6783	10.16	10.19	10.05	10.93	10.91	10.91
ENSMUSG00000056313	ENSMUSG00000056313	69068	Tcim	transcriptional and immune response regulator [Source:MGI Symbol;Acc:MGI:1916318]	ENSMUSG00000056313	1810011O10Rik	363.329	-0.695675	0.639742	-1.08743	0.276847	0.633497	protein_coding	2.03333	7.96333	13.8274	1.84623e-07	3.89219e-06	7.66101	6.69	6.51	7.09	8.77	8.82	8.8
ENSMUSG00000020241	ENSMUSG00000020241	12834	Col6a2	collagen, type VI, alpha 2 [Source:MGI Symbol;Acc:MGI:88460]	ENSMUSG00000020241	Col6a2	8240.77	-0.392572	0.254373	-1.5433	0.122759	0.442617	protein_coding	-1.14667	12.9375	-13.8166	1.85902e-07	3.91552e-06	7.65361	13.36	13.15	13.27	12.14	12.08	12.12
ENSMUSG00000024232	ENSMUSG00000024232	68010	Bambi	BMP and activin membrane-bound inhibitor [Source:MGI Symbol;Acc:MGI:1915260]	ENSMUSG00000024232	Bambi	360.913	-0.0815968	0.297801	-0.273997	0.784087	0.925686	protein_coding	-1.2	8.415	-13.8147	1.86133e-07	3.91628e-06	7.65228	9.03	8.79	8.97	7.63	7.77	7.79
ENSMUSG00000055546	ENSMUSG00000055546	276891	Timd4	T cell immunoglobulin and mucin domain containing 4 [Source:MGI Symbol;Acc:MGI:2445125]	ENSMUSG00000055546	Timd4	46.9616	0.0292921	0.737917	0.0396957	0.968336	0.989761	protein_coding	-3.72	4.9	-13.8128	1.86353e-07	3.91628e-06	7.65101	6.21	6.34	6.76	2.2	2.61	3.34
ENSMUSG00000075249	ENSMUSG00000075249	241516	Fsip2	fibrous sheath-interacting protein 2 [Source:MGI Symbol;Acc:MGI:2664111]	ENSMUSG00000075249	Fsip2	24.6196	1.39749	1.22899	1.1371	0.255495	0.612274	protein_coding	-6.05333	2.89167	-13.8119	1.86457e-07	3.91628e-06	7.65041	6.23	5.31	6.62	0	0	0
ENSMUSG00000019124	ENSMUSG00000019124	69938	Scrn1	secernin 1 [Source:MGI Symbol;Acc:MGI:1917188]	ENSMUSG00000019124	Scrn1	259.783	0.0431312	0.382794	0.112675	0.910288	0.971428	protein_coding	-1.65333	7.87417	-13.8087	1.8684e-07	3.9207e-06	7.64821	8.76	8.41	8.74	6.91	6.92	7.12
ENSMUSG00000019173	ENSMUSG00000019173	19345	Rab5c	RAB5C, member RAS oncogene family [Source:MGI Symbol;Acc:MGI:105306]	ENSMUSG00000019173	Rab5c	773.829	-0.117013	0.27832	-0.420425	0.674175	0.884401	protein_coding	1.04667	9.52667	13.8017	1.8768e-07	3.93469e-06	7.64339	8.91	9.05	8.8	9.99	9.94	9.97
ENSMUSG00000057969	ENSMUSG00000057969	20347	Sema3b	sema domain, immunoglobulin domain (Ig), short basic domain, secreted, (semaphorin) 3B [Source:MGI Symbol;Acc:MGI:107561]	ENSMUSG00000057969	Sema3b	174.826	-0.241882	0.526138	-0.45973	0.64571	0.870006	protein_coding	-2.01667	7.13917	-13.7992	1.87972e-07	3.93716e-06	7.64173	7.94	8.26	7.78	6.09	5.96	5.88
ENSMUSG00000063394	ENSMUSG00000063394	257906	Olfr293	olfactory receptor 293 [Source:MGI Symbol;Acc:MGI:3030127]	ENSMUSG00000063394	Olfr293	5.85901	-0.188359	1.62937	-0.115602	0.907968	0.970498	protein_coding	-3.39333	1.75167	-13.7911	1.88948e-07	3.95395e-06	7.63617	3.45	2.83	3.9	0	0	0
ENSMUSG00000094295	ENSMUSG00000094295	100043200	Olfr819	olfactory receptor 819 [Source:MGI Symbol;Acc:MGI:3030653]	ENSMUSG00000094295	Olfr819	4.92229	0.304195	1.17899	0.258012	0.796397	0.930488	protein_coding	-3.22333	1.59583	-13.7754	1.90859e-07	3.98676e-06	7.62537	3.74	2.61	3.37	0	0.03	0.02
ENSMUSG00000036875	ENSMUSG00000036875	327762	Dna2	DNA replication helicase/nuclease 2 [Source:MGI Symbol;Acc:MGI:2443732]	ENSMUSG00000036875	Dna2	116.237	0.404532	0.584487	0.692115	0.488865	0.786117	protein_coding	2.39	6.46083	13.7753	1.90868e-07	3.98676e-06	7.62533	5.28	5.58	5.37	7.77	7.82	7.81
ENSMUSG00000041354	ENSMUSG00000041354	19732	Rgl2	ral guanine nucleotide dissociation stimulator-like 2 [Source:MGI Symbol;Acc:MGI:107483]	ENSMUSG00000041354	Rgl2	573.892	0.421266	0.275386	1.52973	0.126084	0.44754	protein_coding	1.23333	9.0825	13.7517	1.93768e-07	4.04068e-06	7.60915	8.46	8.78	8.6	9.84	9.79	9.91
ENSMUSG00000051403	ENSMUSG00000051403	232947	Ppp1r37	protein phosphatase 1, regulatory subunit 37 [Source:MGI Symbol;Acc:MGI:2687042]	ENSMUSG00000051403	Ppp1r37	90.953	0.745135	0.384755	1.93665	0.0527885	0.301891	protein_coding	1.73333	6.32167	13.7514	1.93806e-07	4.04068e-06	7.60894	5.89	5.66	5.59	7.52	7.3	7.52
ENSMUSG00000042474	ENSMUSG00000042474	69169	Fcmr	Fc fragment of IgM receptor [Source:MGI Symbol;Acc:MGI:1916419]	ENSMUSG00000042474	Fcmr	529.3	0.540493	0.215246	2.51104	0.0120376	0.1504	protein_coding	0.906667	8.98583	13.7414	1.95051e-07	4.05674e-06	7.60207	8.73	8.83	8.74	9.58	9.73	9.71
ENSMUSG00000022203	ENSMUSG00000022203	13644	Efs	embryonal Fyn-associated substrate [Source:MGI Symbol;Acc:MGI:105311]	ENSMUSG00000022203	Efs	209.679	-0.402261	0.356817	-1.12736	0.259591	0.615857	protein_coding	-1.7	7.575	-13.7402	1.95196e-07	4.05674e-06	7.60127	8.14	8.02	8.17	6.27	6.55	6.41
ENSMUSG00000028680	ENSMUSG00000028680	12795	Plk3	polo like kinase 3 [Source:MGI Symbol;Acc:MGI:109604]	ENSMUSG00000028680	Plk3	673.548	0.204538	0.286919	0.712879	0.475921	0.779064	protein_coding	1.2	9.3175	13.74	1.95227e-07	4.05674e-06	7.6011	8.66	8.98	8.67	9.98	9.97	9.96
ENSMUSG00000027293	ENSMUSG00000027293	98878	Ehd4	EH-domain containing 4 [Source:MGI Symbol;Acc:MGI:1919619]	ENSMUSG00000027293	Ehd4	1252.89	0.647724	0.270243	2.39682	0.016538	0.177896	protein_coding	1.22667	10.1892	13.7395	1.95292e-07	4.05674e-06	7.60074	9.82	10.02	9.67	11.09	11.06	11.04
ENSMUSG00000022389	ENSMUSG00000022389	21685	Tef	thyrotroph embryonic factor [Source:MGI Symbol;Acc:MGI:98663]	ENSMUSG00000022389	Tef	439.306	-0.25199	0.414121	-0.608494	0.54286	0.816643	protein_coding	-1.41333	8.59417	-13.7325	1.96165e-07	4.07115e-06	7.59595	9.13	9.39	9.02	7.78	7.69	7.83
ENSMUSG00000060548	ENSMUSG00000060548	29820	Tnfrsf19	tumor necrosis factor receptor superfamily, member 19 [Source:MGI Symbol;Acc:MGI:1352474]	ENSMUSG00000060548	Tnfrsf19	712.165	-0.0260402	0.320623	-0.0812175	0.935269	0.980197	protein_coding	-1.37667	9.37833	-13.7254	1.97067e-07	4.08611e-06	7.59103	10.11	9.81	10.05	8.68	8.7	8.46
ENSMUSG00000020053	ENSMUSG00000020053	16000	Igf1	insulin-like growth factor 1 [Source:MGI Symbol;Acc:MGI:96432]	ENSMUSG00000020053	Igf1	1997.27	-0.235699	0.378783	-0.622252	0.533776	0.811913	protein_coding	1.15	10.8125	13.7225	1.97426e-07	4.08982e-06	7.58908	10.11	10.13	10.22	11.33	11.33	11.25
ENSMUSG00000021131	ENSMUSG00000021131	13877	Erh	ERH mRNA splicing and mitosis factor [Source:MGI Symbol;Acc:MGI:108089]	ENSMUSG00000021131	Erh	524.09	-0.440062	0.383474	-1.14757	0.251147	0.607635	protein_coding	1.29	8.86833	13.7191	1.97858e-07	4.09503e-06	7.58673	7.99	8.17	7.87	9.32	9.23	9.35
ENSMUSG00000047878	ENSMUSG00000047878	239559	A4galt	alpha 1,4-galactosyltransferase [Source:MGI Symbol;Acc:MGI:3512453]	ENSMUSG00000047878	A4galt	414.46	-0.37247	0.278155	-1.33907	0.180547	0.524697	protein_coding	-1.25333	8.61417	-13.7173	1.98085e-07	4.09599e-06	7.5855	9.13	8.96	8.87	7.63	7.69	7.88
ENSMUSG00000042102	ENSMUSG00000042102	74129	Dmgdh	dimethylglycine dehydrogenase precursor [Source:MGI Symbol;Acc:MGI:1921379]	ENSMUSG00000042102	Dmgdh	2.73031	1.42695	1.5475	0.9221	0.356476	NA	protein_coding	-2.93333	1.125	-13.7152	1.98358e-07	4.0979e-06	7.58402	3.09	2.34	3.37	0	0	0
ENSMUSG00000029059	ENSMUSG00000029059	66469	Prxl2b	peroxiredoxin like 2B [Source:MGI Symbol;Acc:MGI:1913719]	ENSMUSG00000029059	Fam213b	107.138	0.453896	0.304814	1.48909	0.136463	0.462564	protein_coding	1.29	6.6475	13.7116	1.98812e-07	4.10024e-06	7.58157	6.26	6.09	6.15	7.51	7.39	7.47
ENSMUSG00000056782	ENSMUSG00000056782	259062	Olfr667	olfactory receptor 667 [Source:MGI Symbol;Acc:MGI:3030501]	ENSMUSG00000056782	Olfr667	4.90876	1.06706	1.43651	0.74281	0.457597	0.768772	protein_coding	-3.68667	1.55333	-13.7114	1.98833e-07	4.10024e-06	7.58146	4.09	3.19	3.78	0	0	0
ENSMUSG00000059883	ENSMUSG00000059883	266632	Irak4	interleukin-1 receptor-associated kinase 4 [Source:MGI Symbol;Acc:MGI:2182474]	ENSMUSG00000059883	Irak4	223.765	0.110394	0.28417	0.388479	0.697662	0.893523	protein_coding	0.94	7.735	13.7089	1.9916e-07	4.10323e-06	7.5797	7.27	7.42	7.25	8.23	8.23	8.3
ENSMUSG00000039760	ENSMUSG00000039760	237310	Il22ra2	interleukin 22 receptor, alpha 2 [Source:MGI Symbol;Acc:MGI:2665114]	ENSMUSG00000039760	Il22ra2	16.0301	0.107046	0.827917	0.129295	0.897124	0.966444	protein_coding	-4.65	3.19667	-13.7067	1.99437e-07	4.10522e-06	7.5782	4.98	5.07	4.95	0	0.03	1.02
ENSMUSG00000022261	ENSMUSG00000022261	15529	Sdc2	syndecan 2 [Source:MGI Symbol;Acc:MGI:1349165]	ENSMUSG00000022261	Sdc2	1531.33	-0.103381	0.348903	-0.296302	0.766999	0.91939	protein_coding	-1.6	10.46	-13.7002	2.00276e-07	4.11875e-06	7.5737	11.19	10.88	11.26	9.51	9.51	9.51
ENSMUSG00000051910	ENSMUSG00000051910	20679	Sox6	SRY (sex determining region Y)-box 6 [Source:MGI Symbol;Acc:MGI:98368]	ENSMUSG00000051910	Sox6	25.6366	0.846608	0.99182	0.853591	0.393332	0.723126	protein_coding	-4.07	3.35	-13.6931	2.01188e-07	4.13375e-06	7.56882	6.26	5.31	6.15	1.88	1.61	2.02
ENSMUSG00000026341	ENSMUSG00000026341	74117	Actr3	ARP3 actin-related protein 3 [Source:MGI Symbol;Acc:MGI:1921367]	ENSMUSG00000026341	Actr3	5168.23	0.29106	0.368533	0.78978	0.429656	0.749996	protein_coding	1.58	12.1908	13.6801	2.02872e-07	4.16458e-06	7.55988	11.3	11.73	11.39	13.06	13.07	13.03
ENSMUSG00000039092	ENSMUSG00000039092	228677	Sptlc3	serine palmitoyltransferase, long chain base subunit 3 [Source:MGI Symbol;Acc:MGI:2444678]	ENSMUSG00000039092	Sptlc3	5.39633	0.784764	0.963954	0.81411	0.415582	0.739795	protein_coding	-3.74	1.835	-13.678	2.03155e-07	4.16661e-06	7.55838	3.74	3.83	3.65	0	0	0
ENSMUSG00000050613	ENSMUSG00000050613	258287	Olfr125	olfactory receptor 125 [Source:MGI Symbol;Acc:MGI:2177508]	ENSMUSG00000050613	Olfr125	2.87815	0.462568	1.56222	0.296097	0.767156	NA	protein_coding	-2.73667	1.23833	-13.6739	2.03685e-07	4.1702e-06	7.55559	2.6	2.83	2.78	0	0	0
ENSMUSG00000020661	ENSMUSG00000020661	13435	Dnmt3a	DNA methyltransferase 3A [Source:MGI Symbol;Acc:MGI:1261827]	ENSMUSG00000020661	Dnmt3a	717.326	0.610232	0.290467	2.10086	0.0356531	0.254969	protein_coding	1.23333	9.3775	13.6738	2.03698e-07	4.1702e-06	7.55552	9.14	8.93	8.97	10.2	10.23	10.31
ENSMUSG00000043943	ENSMUSG00000043943	72560	Naalad2	N-acetylated alpha-linked acidic dipeptidase 2 [Source:MGI Symbol;Acc:MGI:1919810]	ENSMUSG00000043943	Naalad2	123.772	-0.332161	0.660146	-0.503163	0.61485	0.855458	protein_coding	-2.37667	6.4225	-13.6699	2.04211e-07	4.17693e-06	7.55282	7.31	7.57	7.66	5.37	5.16	4.88
ENSMUSG00000021322	ENSMUSG00000021322	27052	Aoah	acyloxyacyl hydrolase [Source:MGI Symbol;Acc:MGI:1350928]	ENSMUSG00000021322	Aoah	161.536	1.65659	0.680862	2.43307	0.0149714	0.169515	protein_coding	3.5	6.54417	13.6451	2.07507e-07	4.24052e-06	7.53563	5.67	4.72	5.55	8.78	8.85	8.81
ENSMUSG00000028600	ENSMUSG00000028600	242608	Podn	podocan [Source:MGI Symbol;Acc:MGI:2674939]	ENSMUSG00000028600	Podn	1060.25	-0.226937	0.26236	-0.86498	0.38705	0.718927	protein_coding	-1.08667	9.98667	-13.641	2.08051e-07	4.24748e-06	7.53282	10.41	10.42	10.3	9.3	9.25	9.32
ENSMUSG00000015850	ENSMUSG00000015850	229595	Adamtsl4	ADAMTS-like 4 [Source:MGI Symbol;Acc:MGI:2389008]	ENSMUSG00000015850	Adamtsl4	547.64	-0.276508	0.277762	-0.995485	0.3195	0.670609	protein_coding	-1.10667	9.02167	-13.6397	2.08222e-07	4.24748e-06	7.53194	9.44	9.49	9.27	8.4	8.2	8.28
ENSMUSG00000029123	ENSMUSG00000029123	64293	Stk32b	serine/threonine kinase 32B [Source:MGI Symbol;Acc:MGI:1927552]	ENSMUSG00000029123	Stk32b	4.42865	0.988117	1.41972	0.695994	0.486433	0.784517	protein_coding	-3.43667	1.5	-13.6332	2.09104e-07	4.26099e-06	7.5274	3.98	2.83	3.52	0	0	0.02
ENSMUSG00000056492	ENSMUSG00000056492	224792	Adgrf5	adhesion G protein-coupled receptor F5 [Source:MGI Symbol;Acc:MGI:2182928]	ENSMUSG00000056492	Adgrf5	603.653	-0.270893	0.304067	-0.890898	0.372984	0.708752	protein_coding	-1.20333	9.14583	-13.632	2.09261e-07	4.26099e-06	7.5266	9.58	9.62	9.52	8.25	8.54	8.32
ENSMUSG00000033871	ENSMUSG00000033871	170826	Ppargc1b	peroxisome proliferative activated receptor, gamma, coactivator 1 beta [Source:MGI Symbol;Acc:MGI:2444934]	ENSMUSG00000033871	Ppargc1b	75.4613	0.21331	0.50098	0.425784	0.670265	0.882116	protein_coding	1.79667	5.975	13.6293	2.09632e-07	4.26471e-06	7.5247	5.14	5.11	5.28	6.9	7.04	6.98
ENSMUSG00000054428	ENSMUSG00000054428	11983	Atpif1	ATPase inhibitory factor 1 [Source:MGI Symbol;Acc:MGI:1196457]	ENSMUSG00000054428	Atpif1	359.127	-0.00290519	0.376027	-0.007726	0.993836	0.997737	protein_coding	1.40333	8.34833	13.6229	2.10493e-07	4.27289e-06	7.5203	7.7	7.72	7.44	8.98	9.04	9.05
ENSMUSG00000032181	ENSMUSG00000032181	20255	Scg3	secretogranin III [Source:MGI Symbol;Acc:MGI:103032]	ENSMUSG00000032181	Scg3	7.19535	0.211838	1.65085	0.12832	0.897895	0.966563	protein_coding	-3.85667	1.89417	-13.6224	2.10567e-07	4.27289e-06	7.51992	3.09	4.11	4.37	0	0	0
ENSMUSG00000004897	ENSMUSG00000004897	15191	Hdgf	heparin binding growth factor [Source:MGI Symbol;Acc:MGI:1194494]	ENSMUSG00000004897	Hdgf	487.857	0.147343	0.297458	0.495341	0.620359	0.857924	protein_coding	0.98	8.8475	13.6221	2.10599e-07	4.27289e-06	7.51975	8.43	8.43	8.43	9.34	9.46	9.43
ENSMUSG00000030934	ENSMUSG00000030934	18242	Oat	ornithine aminotransferase [Source:MGI Symbol;Acc:MGI:97394]	ENSMUSG00000030934	Oat	2906.5	-0.264828	0.213512	-1.24034	0.21485	0.569556	protein_coding	-0.88	11.4617	-13.6201	2.10875e-07	4.27466e-06	7.51835	11.72	11.79	11.71	10.82	10.94	10.82
ENSMUSG00000048489	ENSMUSG00000048489	213393	Depp1	DEPP1 autophagy regulator [Source:MGI Symbol;Acc:MGI:1918730]	ENSMUSG00000048489	8430408G22Rik	173.008	-0.503893	0.375341	-1.3425	0.179435	0.523346	protein_coding	-1.52667	7.27667	-13.6036	2.13137e-07	4.31663e-06	7.5069	7.59	7.94	7.65	6.13	6.2	6.27
ENSMUSG00000028681	ENSMUSG00000028681	19207	Ptch2	patched 2 [Source:MGI Symbol;Acc:MGI:1095405]	ENSMUSG00000028681	Ptch2	111.576	0.258508	0.458662	0.563612	0.573018	0.833082	protein_coding	-1.96	6.58083	-13.6007	2.1354e-07	4.32095e-06	7.50487	7.77	7.35	7.64	5.76	5.61	5.51
ENSMUSG00000035172	ENSMUSG00000035172	217198	Plekhh3	pleckstrin homology domain containing, family H (with MyTH4 domain) member 3 [Source:MGI Symbol;Acc:MGI:2384950]	ENSMUSG00000035172	Plekhh3	203.787	-0.00694174	0.339698	-0.020435	0.983696	0.995222	protein_coding	-1.48	7.5625	-13.5931	2.14585e-07	4.33821e-06	7.49963	8.32	8.14	8.21	6.76	6.57	6.9
ENSMUSG00000031367	ENSMUSG00000031367	108012	Ap1s2	adaptor-related protein complex 1, sigma 2 subunit [Source:MGI Symbol;Acc:MGI:1889383]	ENSMUSG00000031367	Ap1s2	663.727	0.360467	0.31271	1.15272	0.249025	0.605671	protein_coding	1.23333	9.27	13.5853	2.15676e-07	4.35183e-06	7.49418	8.8	8.75	8.84	10.05	10.06	9.98
ENSMUSG00000108237	ENSMUSG00000108237	100503536	Gm19757	predicted gene, 19757 [Source:MGI Symbol;Acc:MGI:5011942]	ENSMUSG00000108237	Gm19757	7.15692	0.47146	1.64878	0.285944	0.774921	0.923059	lincRNA	-4.03	1.87917	-13.585	2.15721e-07	4.35183e-06	7.49396	4.28	3.61	4.2	0	0	0
ENSMUSG00000048904	ENSMUSG00000048904	18014	Neurog1	neurogenin 1 [Source:MGI Symbol;Acc:MGI:107754]	ENSMUSG00000048904	Neurog1	1.05636	0.177277	1.5449	0.114749	0.908644	NA	protein_coding	-1.16667	0.536667	-13.5842	2.15834e-07	4.35183e-06	7.4934	1.28	1.02	1.2	0	0	0
ENSMUSG00000097252	ENSMUSG00000097252	625901	Gm6634	predicted gene 6634 [Source:MGI Symbol;Acc:MGI:3643829]	ENSMUSG00000097252	Gm6634	6.98244	-0.578258	0.675493	-0.856053	0.391969	0.721439	lincRNA	-3.34	2.33917	-13.5814	2.16216e-07	4.35565e-06	7.4915	3.09	3.61	3.37	0	0.03	0.02
ENSMUSG00000001999	ENSMUSG00000001999	109778	Blvra	biliverdin reductase A [Source:MGI Symbol;Acc:MGI:88170]	ENSMUSG00000001999	Blvra	240.418	0.143581	0.34355	0.417934	0.675995	0.885127	protein_coding	1.32667	7.79583	13.5567	2.19702e-07	4.41811e-06	7.47433	7.01	7.22	7.27	8.52	8.51	8.45
ENSMUSG00000046768	ENSMUSG00000046768	80837	Rhoj	ras homolog family member J [Source:MGI Symbol;Acc:MGI:1931551]	ENSMUSG00000046768	Rhoj	883.693	-0.281209	0.308782	-0.910704	0.362452	0.702667	protein_coding	-1.09667	9.69167	-13.5564	2.19754e-07	4.41811e-06	7.47408	9.99	10.27	9.99	9	8.97	8.99
ENSMUSG00000032232	ENSMUSG00000032232	68178	Cgnl1	cingulin-like 1 [Source:MGI Symbol;Acc:MGI:1915428]	ENSMUSG00000032232	Cgnl1	312.571	0.0614474	0.396066	0.155144	0.876708	0.959767	protein_coding	-1.55333	8.12917	-13.5553	2.19902e-07	4.41811e-06	7.47336	9	8.62	9.04	7.28	7.48	7.24
ENSMUSG00000035004	ENSMUSG00000035004	80719	Igsf6	immunoglobulin superfamily, member 6 [Source:MGI Symbol;Acc:MGI:1891393]	ENSMUSG00000035004	Igsf6	336.985	0.706236	0.474487	1.48842	0.13664	0.462921	protein_coding	2.32333	8.11	13.5487	2.20851e-07	4.43326e-06	7.46873	6.77	7.58	6.99	9.49	9.46	9.36
ENSMUSG00000031309	ENSMUSG00000031309	110651	Rps6ka3	ribosomal protein S6 kinase polypeptide 3 [Source:MGI Symbol;Acc:MGI:104557]	ENSMUSG00000031309	Rps6ka3	195.057	0.614347	0.370193	1.65953	0.0970089	0.397872	protein_coding	1.72333	7.445	13.5469	2.21111e-07	4.43455e-06	7.46747	6.62	6.66	7.04	8.61	8.39	8.49
ENSMUSG00000039488	ENSMUSG00000039488	244682	Cntn5	contactin 5 [Source:MGI Symbol;Acc:MGI:3042287]	ENSMUSG00000039488	Cntn5	9.81063	1.22396	1.38572	0.88327	0.37709	0.711322	protein_coding	-4.59333	2.0325	-13.536	2.22679e-07	4.46195e-06	7.45988	4.92	3.61	5.28	0	0.03	0
ENSMUSG00000040466	ENSMUSG00000040466	233016	Blvrb	biliverdin reductase B (flavin reductase (NADPH)) [Source:MGI Symbol;Acc:MGI:2385271]	ENSMUSG00000040466	Blvrb	455.808	0.396062	0.352345	1.12407	0.260982	0.616676	protein_coding	1.55667	8.69667	13.5347	2.22871e-07	4.46195e-06	7.45895	8.16	8.07	7.87	9.57	9.53	9.67
ENSMUSG00000102629	ENSMUSG00000102629	102631733	Gm29999	predicted gene, 29999 [Source:MGI Symbol;Acc:MGI:5589158]	ENSMUSG00000102629	Gm29999	4.90779	-0.677198	1.6066	-0.421509	0.673384	0.884401	processed_transcript	-2.87667	1.6125	-13.532	2.23254e-07	4.46567e-06	7.45711	3.09	2.34	3.2	0	0	0
ENSMUSG00000020722	ENSMUSG00000020722	12299	Cacng1	calcium channel, voltage-dependent, gamma subunit 1 [Source:MGI Symbol;Acc:MGI:1206582]	ENSMUSG00000020722	Cacng1	1.20938	2.60748	1.76829	1.47457	0.140327	NA	protein_coding	-2.03	0.518333	-13.5132	2.25996e-07	4.51653e-06	7.444	2.28	1.61	2.2	0	0	0
ENSMUSG00000060534	ENSMUSG00000060534	13176	Dcc	deleted in colorectal carcinoma [Source:MGI Symbol;Acc:MGI:94869]	ENSMUSG00000060534	Dcc	12.558	1.55536	1.40767	1.10492	0.269194	0.625935	protein_coding	-5.00667	2.1775	-13.5114	2.26267e-07	4.51796e-06	7.44272	5.45	3.93	5.69	0	0.03	0.02
ENSMUSG00000042770	ENSMUSG00000042770	15199	Hebp1	heme binding protein 1 [Source:MGI Symbol;Acc:MGI:1333880]	ENSMUSG00000042770	Hebp1	225.653	0.36166	0.337564	1.07138	0.283997	0.640265	protein_coding	1.36333	7.69917	13.5083	2.26728e-07	4.52319e-06	7.44053	7.07	7.15	7.22	8.63	8.42	8.48
ENSMUSG00000037548	ENSMUSG00000037548	15000	H2-DMb2	histocompatibility 2, class II, locus Mb2 [Source:MGI Symbol;Acc:MGI:95923]	ENSMUSG00000037548	H2-DMb2	1036.28	0.280662	0.283966	0.988366	0.322974	0.673178	protein_coding	1.19667	9.9375	13.498	2.28253e-07	4.5496e-06	7.43333	9.38	9.62	9.29	10.68	10.56	10.64
ENSMUSG00000035189	ENSMUSG00000035189	320091	Ano4	anoctamin 4 [Source:MGI Symbol;Acc:MGI:2443344]	ENSMUSG00000035189	Ano4	11.3761	1.72272	1.51966	1.13362	0.256953	0.613377	protein_coding	-4.96667	2.07583	-13.4871	2.29877e-07	4.5727e-06	7.42572	5.49	3.93	5.48	0	0	0
ENSMUSG00000020270	ENSMUSG00000020270	69351	Smim23	small integral membrane protein 23 [Source:MGI Symbol;Acc:MGI:1916601]	ENSMUSG00000020270	Smim23	3.54338	0.170589	1.58053	0.107931	0.91405	NA	protein_coding	-2.89	1.395	-13.4862	2.30008e-07	4.5727e-06	7.42511	2.86	2.61	3.2	0	0	0
ENSMUSG00000059970	ENSMUSG00000059970	15512	Hspa2	heat shock protein 2 [Source:MGI Symbol;Acc:MGI:96243]	ENSMUSG00000059970	Hspa2	134.111	-0.141553	0.377872	-0.374605	0.707954	0.896594	protein_coding	-1.22	6.92917	-13.486	2.30043e-07	4.5727e-06	7.42495	7.43	7.55	7.45	6.14	6.35	6.28
ENSMUSG00000046634	ENSMUSG00000046634	171395	Pkd1l1	polycystic kidney disease 1 like 1 [Source:MGI Symbol;Acc:MGI:2156538]	ENSMUSG00000046634	Pkd1l1	14.1053	1.70878	1.39151	1.22801	0.219445	0.574998	protein_coding	-5.31	2.30167	-13.4841	2.30328e-07	4.5727e-06	7.42361	5.74	4.41	5.78	0	0	0
ENSMUSG00000027540	ENSMUSG00000027540	19246	Ptpn1	protein tyrosine phosphatase, non-receptor type 1 [Source:MGI Symbol;Acc:MGI:97805]	ENSMUSG00000027540	Ptpn1	1258.53	0.105859	0.37265	0.28407	0.776357	0.923524	protein_coding	1.51667	10.1558	13.4835	2.30421e-07	4.5727e-06	7.42318	9.39	9.66	9.14	10.86	10.94	10.94
ENSMUSG00000032040	ENSMUSG00000032040	69305	Dcps	decapping enzyme, scavenger [Source:MGI Symbol;Acc:MGI:1916555]	ENSMUSG00000032040	Dcps	135.265	0.0939478	0.285317	0.329275	0.741948	0.910644	protein_coding	0.996667	7.00833	13.481	2.30784e-07	4.57591e-06	7.42149	6.51	6.46	6.65	7.51	7.6	7.5
ENSMUSG00000042045	ENSMUSG00000042045	66402	Sln	sarcolipin [Source:MGI Symbol;Acc:MGI:1913652]	ENSMUSG00000042045	Sln	3.41968	-0.881664	1.25611	-0.701903	0.48274	NA	protein_coding	-2.01333	1.2975	-13.4747	2.31743e-07	4.59089e-06	7.41704	2.28	1.61	2.2	0	0.03	0.02
ENSMUSG00000092008	ENSMUSG00000092008	100043108	Cyp2c69	cytochrome P450, family 2, subfamily c, polypeptide 69 [Source:MGI Symbol;Acc:MGI:3721049]	ENSMUSG00000092008	Cyp2c69	7.71628	1.47052	1.47978	0.993744	0.320348	0.671527	protein_coding	-4.37	1.84083	-13.4717	2.32188e-07	4.5957e-06	7.41498	4.37	3.72	5.05	0	0.03	0
ENSMUSG00000034949	ENSMUSG00000034949	103406	Zfr2	zinc finger RNA binding protein 2 [Source:MGI Symbol;Acc:MGI:2143792]	ENSMUSG00000034949	Zfr2	47.6549	0.0336876	0.502378	0.0670563	0.946537	0.982201	protein_coding	-2.20333	5.32167	-13.4581	2.34262e-07	4.63271e-06	7.40543	6.43	6.07	6.4	4.34	4.03	3.92
ENSMUSG00000029705	ENSMUSG00000029705	13047	Cux1	cut-like homeobox 1 [Source:MGI Symbol;Acc:MGI:88568]	ENSMUSG00000029705	Cux1	1082.47	0.285588	0.21944	1.30144	0.193109	0.54292	protein_coding	0.86	10.0333	13.4436	2.36492e-07	4.67273e-06	7.39525	9.69	9.76	9.72	10.57	10.6	10.58
ENSMUSG00000025034	ENSMUSG00000025034	93679	Trim8	tripartite motif-containing 8 [Source:MGI Symbol;Acc:MGI:1933302]	ENSMUSG00000025034	Trim8	375.512	0.463334	0.273003	1.69718	0.0896629	0.383013	protein_coding	1.22333	8.46917	13.4397	2.37098e-07	4.67801e-06	7.3925	7.99	8.16	7.93	9.16	9.22	9.37
ENSMUSG00000031779	ENSMUSG00000031779	20299	Ccl22	chemokine (C-C motif) ligand 22 [Source:MGI Symbol;Acc:MGI:1306779]	ENSMUSG00000031779	Ccl22	790.583	0.260303	0.267733	0.972252	0.330925	0.680016	protein_coding	0.93	9.5575	13.4392	2.37172e-07	4.67801e-06	7.39217	9.28	9.07	9.28	10.16	10.12	10.14
ENSMUSG00000005103	ENSMUSG00000005103	22388	Wdr1	WD repeat domain 1 [Source:MGI Symbol;Acc:MGI:1337100]	ENSMUSG00000005103	Wdr1	2634.61	-0.108931	0.246662	-0.441623	0.658762	0.876088	protein_coding	0.773333	11.3083	13.4343	2.37939e-07	4.68905e-06	7.3887	10.85	10.93	10.83	11.65	11.64	11.64
ENSMUSG00000049988	ENSMUSG00000049988	211228	Lrrc25	leucine rich repeat containing 25 [Source:MGI Symbol;Acc:MGI:2445284]	ENSMUSG00000049988	Lrrc25	381.385	0.822765	0.500998	1.64225	0.100537	0.404566	protein_coding	2.55	8.23667	13.4303	2.38565e-07	4.69731e-06	7.38588	6.77	7.67	6.98	9.63	9.74	9.7
ENSMUSG00000009628	ENSMUSG00000009628	104271	Tex15	testis expressed gene 15 [Source:MGI Symbol;Acc:MGI:1934816]	ENSMUSG00000009628	Tex15	55.0622	0.428262	0.762892	0.561366	0.574548	0.833761	protein_coding	-2.98333	5.06083	-13.4261	2.39213e-07	4.70598e-06	7.38296	6.85	6.61	6.95	4.13	3.73	3.6
ENSMUSG00000043418	ENSMUSG00000043418	239038	Lrit2	leucine-rich repeat, immunoglobulin-like and transmembrane domains 2 [Source:MGI Symbol;Acc:MGI:2444885]	ENSMUSG00000043418	Lrit2	5.79518	1.14037	1.4496	0.786682	0.431468	0.751796	protein_coding	-3.86	1.6775	-13.4201	2.40162e-07	4.72055e-06	7.37871	4.19	3.02	4.37	0	0	0
ENSMUSG00000000325	ENSMUSG00000000325	11877	Arvcf	armadillo repeat gene deleted in velocardiofacial syndrome [Source:MGI Symbol;Acc:MGI:109620]	ENSMUSG00000000325	Arvcf	179.749	0.426945	0.417522	1.02257	0.306512	0.660982	protein_coding	-1.59667	7.2975	-13.4126	2.41342e-07	4.73963e-06	7.37345	8.45	7.96	8.38	6.7	6.67	6.63
ENSMUSG00000056130	ENSMUSG00000056130	225471	Ticam2	toll-like receptor adaptor molecule 2 [Source:MGI Symbol;Acc:MGI:3040056]	ENSMUSG00000056130	Ticam2	63.2646	0.548244	0.425225	1.2893	0.197293	0.54786	protein_coding	1.88	5.7875	13.4014	2.43121e-07	4.77043e-06	7.36556	4.98	4.93	5.1	6.75	6.89	7.01
ENSMUSG00000021461	ENSMUSG00000021461	14088	Fancc	Fanconi anemia, complementation group C [Source:MGI Symbol;Acc:MGI:95480]	ENSMUSG00000021461	Fancc	414.129	-0.0723238	0.366007	-0.197602	0.843357	0.949293	protein_coding	-1.22	8.56	-13.3992	2.43472e-07	4.77318e-06	7.36401	9.26	9.13	9.02	7.99	7.87	7.89
ENSMUSG00000030223	ENSMUSG00000030223	19277	Ptpro	protein tyrosine phosphatase, receptor type, O [Source:MGI Symbol;Acc:MGI:1097152]	ENSMUSG00000030223	Ptpro	240.839	1.20099	0.41945	2.86325	0.00419319	0.0900225	protein_coding	1.94	7.61167	13.3965	2.43891e-07	4.77727e-06	7.36216	7.09	6.88	7.37	9.15	8.97	9.04
ENSMUSG00000022099	ENSMUSG00000022099	13829	Dmtn	dematin actin binding protein [Source:MGI Symbol;Acc:MGI:99670]	ENSMUSG00000022099	Dmtn	66.4152	-0.134335	0.584657	-0.229767	0.818272	0.940235	protein_coding	-2.10667	5.67667	-13.3861	2.45561e-07	4.80582e-06	7.35483	6.58	6.83	6.62	4.27	4.67	4.77
ENSMUSG00000016283	ENSMUSG00000016283	14990	H2-M2	histocompatibility 2, M region locus 2 [Source:MGI Symbol;Acc:MGI:95914]	ENSMUSG00000016283	H2-M2	356.722	1.28003	0.381099	3.35878	0.000782877	0.0384698	protein_coding	1.84667	8.19667	13.3843	2.45856e-07	4.80746e-06	7.35354	7.99	7.52	7.82	9.71	9.57	9.59
ENSMUSG00000029326	ENSMUSG00000029326	67870	Enoph1	enolase-phosphatase 1 [Source:MGI Symbol;Acc:MGI:1915120]	ENSMUSG00000029326	Enoph1	250.687	0.117064	0.299776	0.390506	0.696162	0.892839	protein_coding	1.03	7.88833	13.3809	2.4641e-07	4.81413e-06	7.35112	7.37	7.41	7.48	8.57	8.45	8.33
ENSMUSG00000008398	ENSMUSG00000008398	13713	Elk3	ELK3, member of ETS oncogene family [Source:MGI Symbol;Acc:MGI:101762]	ENSMUSG00000008398	Elk3	319.26	-0.243249	0.346002	-0.703027	0.482039	0.782482	protein_coding	1.3	8.19833	13.3792	2.46685e-07	4.81536e-06	7.34992	7.36	7.62	7.21	8.68	8.7	8.71
ENSMUSG00000089737	ENSMUSG00000089737	433658	Gm15688	predicted gene 15688 [Source:MGI Symbol;Acc:MGI:3647549]	ENSMUSG00000089737	Gm15688	2.71937	0.121667	1.37174	0.0886955	0.929324	NA	antisense	-2.46667	1.1875	-13.3679	2.4852e-07	4.84699e-06	7.34197	2.86	2.02	2.52	0	0	0
ENSMUSG00000052934	ENSMUSG00000052934	76454	Fbxo31	F-box protein 31 [Source:MGI Symbol;Acc:MGI:1354708]	ENSMUSG00000052934	Fbxo31	286.941	0.0175122	0.337998	0.0518117	0.958679	0.986426	protein_coding	-1.32	8.05583	-13.3643	2.491e-07	4.85414e-06	7.33946	8.79	8.57	8.69	7.26	7.41	7.42
ENSMUSG00000000538	ENSMUSG00000000538	216810	Tom1l2	target of myb1-like 2 (chicken) [Source:MGI Symbol;Acc:MGI:2443306]	ENSMUSG00000000538	Tom1l2	528.784	-0.118687	0.299678	-0.396049	0.692069	0.891508	protein_coding	-1.11667	8.96417	-13.357	2.50303e-07	4.87338e-06	7.33429	9.42	9.41	9.49	8.4	8.28	8.29
ENSMUSG00000075142	ENSMUSG00000075142	117005	Olfr74	olfactory receptor 74 [Source:MGI Symbol;Acc:MGI:2151909]	ENSMUSG00000075142	Olfr74	5.93949	1.00251	1.42059	0.705699	0.480376	0.781677	protein_coding	-3.94333	1.77417	-13.3531	2.50941e-07	4.88161e-06	7.33155	3.98	3.48	4.37	0	0	0
ENSMUSG00000030313	ENSMUSG00000030313	320560	Dennd5b	DENN/MADD domain containing 5B [Source:MGI Symbol;Acc:MGI:2444273]	ENSMUSG00000030313	Dennd5b	234.237	-0.355703	0.31642	-1.12415	0.26095	0.616676	protein_coding	-1.41667	7.76833	-13.3479	2.51813e-07	4.89437e-06	7.32782	8.17	8.1	8.39	6.65	7.01	6.75
ENSMUSG00000058254	ENSMUSG00000058254	21912	Tspan7	tetraspanin 7 [Source:MGI Symbol;Acc:MGI:1298407]	ENSMUSG00000058254	Tspan7	822.287	-0.232649	0.383432	-0.606754	0.544014	0.817674	protein_coding	-1.3	9.52917	-13.3416	2.52846e-07	4.91024e-06	7.32343	9.97	10.29	9.93	8.72	8.81	8.76
ENSMUSG00000041431	ENSMUSG00000041431	268697	Ccnb1	cyclin B1 [Source:MGI Symbol;Acc:MGI:88302]	ENSMUSG00000041431	Ccnb1	135.111	-0.986404	0.72488	-1.36078	0.173583	0.514861	protein_coding	2.22333	6.34083	13.3382	2.53419e-07	4.91361e-06	7.32099	5.19	5.02	4.78	7.32	7.2	7.14
ENSMUSG00000067818	ENSMUSG00000067818	98932	Myl9	myosin, light polypeptide 9, regulatory [Source:MGI Symbol;Acc:MGI:2138915]	ENSMUSG00000067818	Myl9	1546.07	-0.666204	0.260868	-2.55379	0.0106556	0.142388	protein_coding	-1.16667	10.4958	-13.3372	2.53582e-07	4.91361e-06	7.3203	10.73	10.78	10.56	9.53	9.5	9.54
ENSMUSG00000019539	ENSMUSG00000019539	52377	Rcn3	reticulocalbin 3, EF-hand calcium binding domain [Source:MGI Symbol;Acc:MGI:1277122]	ENSMUSG00000019539	Rcn3	2742.57	-0.406403	0.249142	-1.63121	0.102846	0.408357	protein_coding	-1.09	11.3533	-13.3367	2.5367e-07	4.91361e-06	7.31993	11.67	11.75	11.52	10.59	10.49	10.59
ENSMUSG00000029281	ENSMUSG00000029281	20600	Smr2	submaxillary gland androgen regulated protein 2 [Source:MGI Symbol;Acc:MGI:102762]	ENSMUSG00000029281	Smr2	4.57824	0.417595	1.60553	0.260098	0.794788	0.930163	protein_coding	-3.38	1.56583	-13.3285	2.55044e-07	4.93432e-06	7.31412	3.6	3.34	3.2	0	0	0
ENSMUSG00000007458	ENSMUSG00000007458	17113	M6pr	mannose-6-phosphate receptor, cation dependent [Source:MGI Symbol;Acc:MGI:96904]	ENSMUSG00000007458	M6pr	1875.71	0.236584	0.220537	1.07276	0.283377	0.639848	protein_coding	0.886667	10.8292	13.3277	2.55175e-07	4.93432e-06	7.31358	10.39	10.56	10.48	11.38	11.39	11.32
ENSMUSG00000023923	ENSMUSG00000023923	72238	Tbc1d5	TBC1 domain family, member 5 [Source:MGI Symbol;Acc:MGI:1919488]	ENSMUSG00000023923	Tbc1d5	341.352	0.453663	0.261073	1.73769	0.0822654	0.369006	protein_coding	1.09333	8.33833	13.3245	2.55711e-07	4.94048e-06	7.31132	7.99	8.05	7.88	9.16	8.95	9.09
ENSMUSG00000015733	ENSMUSG00000015733	12343	Capza2	capping protein (actin filament) muscle Z-line, alpha 2 [Source:MGI Symbol;Acc:MGI:106222]	ENSMUSG00000015733	Capza2	3012.91	0.2776	0.355691	0.780452	0.435125	0.75405	protein_coding	1.47333	11.4233	13.3216	2.56203e-07	4.94577e-06	7.30925	10.6	10.86	10.85	12.24	12.27	12.22
ENSMUSG00000045930	ENSMUSG00000045930	66864	Clec14a	C-type lectin domain family 14, member a [Source:MGI Symbol;Acc:MGI:1914114]	ENSMUSG00000045930	Clec14a	466.61	-0.210547	0.324358	-0.649117	0.516263	0.803557	protein_coding	-1.29667	8.76333	-13.3176	2.56879e-07	4.95188e-06	7.30642	9.17	9.36	9.25	8.16	7.93	7.8
ENSMUSG00000094931	ENSMUSG00000094931	620758	Vmn1r160	vomeronasal 1 receptor 160 [Source:MGI Symbol;Acc:MGI:3779564]	ENSMUSG00000094931	Vmn1r160	2.58296	0.50524	1.55126	0.325697	0.744654	NA	protein_coding	-2.55333	1.16	-13.3171	2.56957e-07	4.95188e-06	7.3061	2.86	2.02	2.78	0	0	0
ENSMUSG00000027875	ENSMUSG00000027875	15360	Hmgcs2	3-hydroxy-3-methylglutaryl-Coenzyme A synthase 2 [Source:MGI Symbol;Acc:MGI:101939]	ENSMUSG00000027875	Hmgcs2	759.157	-0.60846	0.697453	-0.872404	0.382988	0.715677	protein_coding	-2.84667	8.91417	-13.3128	2.57698e-07	4.96194e-06	7.303	9.71	10.58	9.67	6.98	7.17	7.27
ENSMUSG00000022180	ENSMUSG00000022180	50934	Slc7a8	solute carrier family 7 (cationic amino acid transporter, y+ system), member 8 [Source:MGI Symbol;Acc:MGI:1355323]	ENSMUSG00000022180	Slc7a8	267.755	1.22989	0.6593	1.86544	0.0621193	0.324812	protein_coding	2.89667	7.40333	13.3067	2.58736e-07	4.97769e-06	7.29869	6.95	5.98	6.46	9.24	9.35	9.49
ENSMUSG00000046711	ENSMUSG00000046711	15361	Hmga1	high mobility group AT-hook 1 [Source:MGI Symbol;Acc:MGI:96160]	ENSMUSG00000046711	Hmga1	366.113	-0.235095	0.363803	-0.646213	0.518141	0.80469	protein_coding	1.03667	8.38083	13.3003	2.59833e-07	4.99458e-06	7.29414	7.86	7.78	7.7	8.7	8.87	8.88
ENSMUSG00000031266	ENSMUSG00000031266	11605	Gla	galactosidase, alpha [Source:MGI Symbol;Acc:MGI:1347344]	ENSMUSG00000031266	Gla	459.941	0.251693	0.239886	1.04922	0.294076	0.649769	protein_coding	0.993333	8.79	13.2955	2.60647e-07	5.00596e-06	7.29078	8.33	8.47	8.35	9.31	9.43	9.39
ENSMUSG00000076441	ENSMUSG00000076441	11898	Ass1	argininosuccinate synthetase 1 [Source:MGI Symbol;Acc:MGI:88090]	ENSMUSG00000076441	Ass1	505.05	-0.0439673	0.281309	-0.156295	0.8758	0.959254	protein_coding	1.04	8.9075	13.285	2.62467e-07	5.03665e-06	7.2833	8.27	8.48	8.28	9.36	9.38	9.41
ENSMUSG00000019066	ENSMUSG00000019066	19340	Rab3d	RAB3D, member RAS oncogene family [Source:MGI Symbol;Acc:MGI:97844]	ENSMUSG00000019066	Rab3d	817.603	-0.144724	0.257822	-0.561333	0.574571	0.833761	protein_coding	-1.04667	9.615	-13.271	2.649e-07	5.07905e-06	7.27338	10.05	9.92	10.12	8.95	8.92	9.08
ENSMUSG00000000253	ENSMUSG00000000253	66355	Gmpr	guanosine monophosphate reductase [Source:MGI Symbol;Acc:MGI:1913605]	ENSMUSG00000000253	Gmpr	47.5448	0.220898	0.454016	0.486542	0.626583	0.861066	protein_coding	1.89	5.37167	13.2656	2.65849e-07	5.08995e-06	7.26954	4.6	4.27	4.44	6.46	6.16	6.36
ENSMUSG00000015970	ENSMUSG00000015970	218865	Chdh	choline dehydrogenase [Source:MGI Symbol;Acc:MGI:1860776]	ENSMUSG00000015970	Chdh	12.1753	-0.190181	0.823673	-0.230894	0.817397	0.939811	protein_coding	-4.39333	2.82917	-13.2652	2.65918e-07	5.08995e-06	7.26926	4.37	4.02	4.84	0	0.03	0.02
ENSMUSG00000020399	ENSMUSG00000020399	171285	Havcr2	hepatitis A virus cellular receptor 2 [Source:MGI Symbol;Acc:MGI:2159682]	ENSMUSG00000020399	Havcr2	488.081	0.466139	0.291617	1.59846	0.10994	0.420347	protein_coding	1.19333	8.83583	13.2619	2.66498e-07	5.09674e-06	7.26692	8.49	8.28	8.52	9.62	9.68	9.57
ENSMUSG00000008036	ENSMUSG00000008036	232910	Ap2s1	adaptor-related protein complex 2, sigma 1 subunit [Source:MGI Symbol;Acc:MGI:2141861]	ENSMUSG00000008036	Ap2s1	711.856	-0.0527754	0.348401	-0.151479	0.879598	0.960509	protein_coding	1.29333	9.35667	13.2597	2.66889e-07	5.09993e-06	7.26535	8.59	8.76	8.63	9.93	9.99	9.94
ENSMUSG00000047959	ENSMUSG00000047959	16491	Kcna3	potassium voltage-gated channel, shaker-related subfamily, member 3 [Source:MGI Symbol;Acc:MGI:96660]	ENSMUSG00000047959	Kcna3	174.326	1.7123	0.40397	4.23869	2.25e-05	0.00538919	protein_coding	1.94333	7.04583	13.2525	2.68164e-07	5.11997e-06	7.26022	7.06	6.51	6.76	8.77	8.6	8.79
ENSMUSG00000058921	ENSMUSG00000058921	241877	Slc10a5	solute carrier family 10 (sodium/bile acid cotransporter family), member 5 [Source:MGI Symbol;Acc:MGI:2685251]	ENSMUSG00000058921	Slc10a5	6.04721	0.78198	1.41616	0.552182	0.580824	0.838162	protein_coding	-3.50667	1.83583	-13.2488	2.68826e-07	5.12828e-06	7.25758	3.74	3.61	4.2	0	1.03	0
ENSMUSG00000028226	ENSMUSG00000028226	17389	Mmp16	matrix metallopeptidase 16 [Source:MGI Symbol;Acc:MGI:1276107]	ENSMUSG00000028226	Mmp16	72.7726	0.452111	0.649024	0.696601	0.486052	0.784517	protein_coding	-2.14333	5.68167	-13.2443	2.69635e-07	5.13939e-06	7.25435	6.88	6.99	7.38	5.09	4.67	5.06
ENSMUSG00000031925	ENSMUSG00000031925	270118	Maml2	mastermind like transcriptional coactivator 2 [Source:MGI Symbol;Acc:MGI:2389460]	ENSMUSG00000031925	Maml2	358.917	0.0393978	0.272368	0.144649	0.884988	0.961767	protein_coding	-0.986667	8.4225	-13.2408	2.7026e-07	5.14698e-06	7.25186	9	8.78	8.97	7.94	7.96	7.89
ENSMUSG00000037541	ENSMUSG00000037541	210274	Shank2	SH3 and multiple ankyrin repeat domains 2 [Source:MGI Symbol;Acc:MGI:2671987]	ENSMUSG00000037541	Shank2	20.2822	0.822985	1.22466	0.672013	0.501576	0.795018	protein_coding	-3.68667	3.05	-13.239	2.7058e-07	5.14875e-06	7.25059	5.77	4.88	5.92	1.88	2.03	1.6
ENSMUSG00000046447	ENSMUSG00000046447	66259	Camk2n1	calcium/calmodulin-dependent protein kinase II inhibitor 1 [Source:MGI Symbol;Acc:MGI:1913509]	ENSMUSG00000046447	Camk2n1	84.6147	0.134107	0.485583	0.276176	0.782413	0.925228	protein_coding	-1.59667	6.15833	-13.2331	2.71628e-07	5.16119e-06	7.24643	7.03	6.9	7.22	5.34	5.45	5.57
ENSMUSG00000097462	ENSMUSG00000097462	330385	9530026P05Rik	RIKEN cDNA 9530026P05 gene [Source:MGI Symbol;Acc:MGI:1924659]	ENSMUSG00000097462	9530026P05Rik	165.429	-0.099538	0.591847	-0.168182	0.86644	0.956973	antisense	-2.38667	6.9625	-13.2328	2.7169e-07	5.16119e-06	7.24619	8.12	7.98	8.08	6.01	5.78	5.23
ENSMUSG00000027669	ENSMUSG00000027669	14696	Gnb4	guanine nucleotide binding protein (G protein), beta 4 [Source:MGI Symbol;Acc:MGI:104581]	ENSMUSG00000027669	Gnb4	565.843	-0.196778	0.250452	-0.78569	0.432049	0.75201	protein_coding	-1.11	9.0875	-13.227	2.72733e-07	5.17667e-06	7.24207	9.47	9.38	9.63	8.33	8.37	8.45
ENSMUSG00000036551	ENSMUSG00000036551	434756	Akap14	A kinase (PRKA) anchor protein 14 [Source:MGI Symbol;Acc:MGI:3618288]	ENSMUSG00000036551	Akap14	8.09185	0.43643	1.26033	0.346282	0.729131	0.905389	protein_coding	-4.00667	1.94333	-13.2255	2.73013e-07	5.17765e-06	7.24096	4.92	3.61	3.52	0	0.03	0
ENSMUSG00000025213	ENSMUSG00000025213	107250	Kazald1	Kazal-type serine peptidase inhibitor domain 1 [Source:MGI Symbol;Acc:MGI:2147606]	ENSMUSG00000025213	Kazald1	262.125	-0.124086	0.310785	-0.399265	0.689698	0.890016	protein_coding	-1.32667	7.94417	-13.2205	2.73912e-07	5.19036e-06	7.23743	8.68	8.28	8.48	7.22	7.09	7.15
ENSMUSG00000042743	ENSMUSG00000042743	218544	Sgtb	small glutamine-rich tetratricopeptide repeat (TPR)-containing, beta [Source:MGI Symbol;Acc:MGI:2444615]	ENSMUSG00000042743	Sgtb	48.5496	-0.211536	0.438078	-0.482872	0.629186	0.862245	protein_coding	-1.91	5.41417	-13.2122	2.75419e-07	5.21455e-06	7.23154	6.14	5.9	6.38	4.46	4.12	4.11
ENSMUSG00000048038	ENSMUSG00000048038	329366	Ccdc187	coiled-coil domain containing 187 [Source:MGI Symbol;Acc:MGI:3045295]	ENSMUSG00000048038	Ccdc187	5.80446	0.326725	1.46454	0.22309	0.823466	0.94183	protein_coding	-3.63333	1.72417	-13.2103	2.75766e-07	5.21677e-06	7.23018	4.19	3.19	3.52	0	0	0
ENSMUSG00000021482	ENSMUSG00000021482	66129	Prxl2c	peroxiredoxin like 2C [Source:MGI Symbol;Acc:MGI:1913379]	ENSMUSG00000021482	Aaed1	280.532	-0.184754	0.332553	-0.555562	0.57851	0.836416	protein_coding	-1.26667	8.02583	-13.1959	2.78419e-07	5.25937e-06	7.21989	8.51	8.53	8.57	7.3	7.12	7.39
ENSMUSG00000022197	ENSMUSG00000022197	68070	Pdzd2	PDZ domain containing 2 [Source:MGI Symbol;Acc:MGI:1922394]	ENSMUSG00000022197	Pdzd2	268.068	0.363803	0.534173	0.681059	0.495834	0.790858	protein_coding	-2.15	7.73333	-13.1956	2.78482e-07	5.25937e-06	7.21965	9.05	8.51	9.2	6.66	6.96	6.69
ENSMUSG00000021957	ENSMUSG00000021957	21881	Tkt	transketolase [Source:MGI Symbol;Acc:MGI:105992]	ENSMUSG00000021957	Tkt	1459.85	0.228124	0.279063	0.817465	0.413663	0.738841	protein_coding	1.1	10.435	13.1942	2.78737e-07	5.2598e-06	7.21866	10.02	9.96	9.92	11.02	11.05	11.13
ENSMUSG00000016200	ENSMUSG00000016200	329324	Syt14	synaptotagmin XIV [Source:MGI Symbol;Acc:MGI:2444490]	ENSMUSG00000016200	Syt14	11.1775	1.57944	1.39289	1.13393	0.256825	0.613273	protein_coding	-4.88333	2.085	-13.1869	2.80091e-07	5.28094e-06	7.21346	5.19	3.93	5.55	0	0	0.02
ENSMUSG00000066867	ENSMUSG00000066867	231699	Oas1e	2'-5' oligoadenylate synthetase 1E [Source:MGI Symbol;Acc:MGI:2180856]	ENSMUSG00000066867	Oas1e	5.00112	1.51259	1.59769	0.946739	0.343772	0.689063	protein_coding	-3.81667	1.5325	-13.1834	2.80755e-07	5.28907e-06	7.21091	4.45	3.48	3.52	0	0	0
ENSMUSG00000074151	ENSMUSG00000074151	434341	Nlrc5	NLR family, CARD domain containing 5 [Source:MGI Symbol;Acc:MGI:3612191]	ENSMUSG00000074151	Nlrc5	362.004	0.397985	0.229603	1.73337	0.0830307	0.370943	protein_coding	0.99	8.44333	13.1769	2.81964e-07	5.30744e-06	7.20629	7.99	8.22	8.1	9.05	9.06	9.17
ENSMUSG00000020865	ENSMUSG00000020865	76408	Abcc3	ATP-binding cassette, sub-family C (CFTR/MRP), member 3 [Source:MGI Symbol;Acc:MGI:1923658]	ENSMUSG00000020865	Abcc3	171.461	1.00381	0.470344	2.1342	0.0328261	0.244656	protein_coding	1.95667	7.1025	13.1698	2.83298e-07	5.31963e-06	7.20122	6.75	6.25	6.64	8.47	8.5	8.54
ENSMUSG00000008035	ENSMUSG00000008035	68041	Mid1ip1	Mid1 interacting protein 1 (gastrulation specific G12-like (zebrafish)) [Source:MGI Symbol;Acc:MGI:1915291]	ENSMUSG00000008035	Mid1ip1	473.245	0.119012	0.297505	0.400033	0.689132	0.889818	protein_coding	-0.976667	8.80333	-13.1698	2.83302e-07	5.31963e-06	7.2012	9.31	9.39	9.35	8.45	8.26	8.41
ENSMUSG00000021640	ENSMUSG00000021640	17940	Naip1	NLR family, apoptosis inhibitory protein 1 [Source:MGI Symbol;Acc:MGI:1298223]	ENSMUSG00000021640	Naip1	9.28519	1.18544	1.37822	0.860122	0.389722	0.720389	protein_coding	-4.53333	1.9975	-13.1697	2.83316e-07	5.31963e-06	7.20115	4.8	3.72	5.1	0	0	0.02
ENSMUSG00000022667	ENSMUSG00000022667	57781	Cd200r1	CD200 receptor 1 [Source:MGI Symbol;Acc:MGI:1889024]	ENSMUSG00000022667	Cd200r1	116.913	0.917584	0.735377	1.24777	0.212114	0.567508	protein_coding	3.35333	6.12083	13.1655	2.84108e-07	5.33008e-06	7.19815	4.6	4.54	5.15	8.07	8.22	8.06
ENSMUSG00000071722	ENSMUSG00000071722	270624	Spin4	spindlin family, member 4 [Source:MGI Symbol;Acc:MGI:2444925]	ENSMUSG00000071722	Spin4	65.2278	-0.391669	0.393135	-0.996271	0.319119	0.670096	protein_coding	-1.88667	5.86667	-13.164	2.8439e-07	5.33095e-06	7.19708	6.47	6.48	6.46	4.2	4.78	4.77
ENSMUSG00000024725	ENSMUSG00000024725	20409	Ostf1	osteoclast stimulating factor 1 [Source:MGI Symbol;Acc:MGI:700012]	ENSMUSG00000024725	Ostf1	1243.02	0.166027	0.292007	0.568573	0.569646	0.831059	protein_coding	1.22	10.1983	13.1521	2.86658e-07	5.36903e-06	7.18854	9.46	9.85	9.56	10.86	10.83	10.84
ENSMUSG00000030737	ENSMUSG00000030737	101488	Slco2b1	solute carrier organic anion transporter family, member 2b1 [Source:MGI Symbol;Acc:MGI:1351872]	ENSMUSG00000030737	Slco2b1	767.327	0.0630905	0.490462	0.128635	0.897647	0.966543	protein_coding	-1.13333	9.315	-13.1487	2.87312e-07	5.37684e-06	7.18609	9.94	10.26	10.01	8.92	8.94	8.95
ENSMUSG00000047414	ENSMUSG00000047414	399558	Flrt2	fibronectin leucine rich transmembrane protein 2 [Source:MGI Symbol;Acc:MGI:3603594]	ENSMUSG00000047414	Flrt2	391.084	-0.473366	0.306957	-1.54212	0.123044	0.443149	protein_coding	-1.42667	8.50417	-13.1436	2.88299e-07	5.38617e-06	7.18241	8.92	8.77	9	7.48	7.64	7.29
ENSMUSG00000020486	ENSMUSG00000020486	18952	2021-09-04	septin 4 [Source:MGI Symbol;Acc:MGI:1270156]	ENSMUSG00000020486	2021-09-04	1726.46	0.0933507	0.360103	0.259234	0.795455	0.930349	protein_coding	-1.6	10.6217	-13.1434	2.8833e-07	5.38617e-06	7.18229	11.6	11.05	11.47	9.78	9.81	9.73
ENSMUSG00000028712	ENSMUSG00000028712	666168	Cyp4a31	cytochrome P450, family 4, subfamily a, polypeptide 31 [Source:MGI Symbol;Acc:MGI:3028580]	ENSMUSG00000028712	Cyp4a31	4.25447	-0.0853483	1.59948	-0.0533601	0.957445	0.986074	protein_coding	-2.99667	1.52417	-13.1424	2.88524e-07	5.38617e-06	7.18157	2.86	2.61	3.52	0	0	0
ENSMUSG00000022283	ENSMUSG00000022283	18458	Pabpc1	poly(A) binding protein, cytoplasmic 1 [Source:MGI Symbol;Acc:MGI:1349722]	ENSMUSG00000022283	Pabpc1	1717.57	0.0772128	0.243744	0.316778	0.751412	0.914124	protein_coding	0.903333	10.695	13.1404	2.88907e-07	5.38704e-06	7.18014	10.19	10.4	10.2	11.14	11.18	11.18
ENSMUSG00000025993	ENSMUSG00000025993	53945	Slc40a1	solute carrier family 40 (iron-regulated transporter), member 1 [Source:MGI Symbol;Acc:MGI:1315204]	ENSMUSG00000025993	Slc40a1	376.962	-0.715618	0.533787	-1.34064	0.180036	0.524148	protein_coding	1.39667	8.18917	13.1397	2.89045e-07	5.38704e-06	7.17963	7.28	7.36	7.24	8.64	8.8	8.63
ENSMUSG00000024986	ENSMUSG00000024986	15242	Hhex	hematopoietically expressed homeobox [Source:MGI Symbol;Acc:MGI:96086]	ENSMUSG00000024986	Hhex	170.404	0.647326	0.378004	1.71248	0.0868074	0.377759	protein_coding	1.64333	7.23917	13.1337	2.90202e-07	5.40115e-06	7.17533	6.41	6.95	6.6	8.27	8.35	8.27
ENSMUSG00000038656	ENSMUSG00000038656	13114	Cyp3a16	cytochrome P450, family 3, subfamily a, polypeptide 16 [Source:MGI Symbol;Acc:MGI:106099]	ENSMUSG00000038656	Cyp3a16	4.25179	2.27434	1.56819	1.45029	0.146977	0.478618	protein_coding	-3.73667	1.31167	-13.1333	2.90279e-07	5.40115e-06	7.17505	4.09	3.02	4.1	0	0	0
ENSMUSG00000034652	ENSMUSG00000034652	217303	Cd300a	CD300A molecule [Source:MGI Symbol;Acc:MGI:2443411]	ENSMUSG00000034652	Cd300a	426.854	0.573622	0.441341	1.29972	0.193696	0.5438	protein_coding	2.09333	8.50167	13.1245	2.91993e-07	5.42857e-06	7.16872	7.34	8.03	7.41	9.69	9.68	9.69
ENSMUSG00000042846	ENSMUSG00000042846	216028	Lrrtm3	leucine rich repeat transmembrane neuronal 3 [Source:MGI Symbol;Acc:MGI:2389177]	ENSMUSG00000042846	Lrrtm3	6.99811	1.45608	1.63032	0.893127	0.371789	0.707854	protein_coding	-4.25	1.77667	-13.1181	2.93241e-07	5.44732e-06	7.16413	4.37	3.48	4.9	0	0	0
ENSMUSG00000025503	ENSMUSG00000025503	21351	Taldo1	transaldolase 1 [Source:MGI Symbol;Acc:MGI:1274789]	ENSMUSG00000025503	Taldo1	1621.19	0.23962	0.300421	0.797614	0.425094	0.746868	protein_coding	1.29	10.5708	13.116	2.93656e-07	5.45056e-06	7.16261	9.83	10.22	9.91	11.32	11.29	11.22
ENSMUSG00000025407	ENSMUSG00000025407	14632	Gli1	GLI-Kruppel family member GLI1 [Source:MGI Symbol;Acc:MGI:95727]	ENSMUSG00000025407	Gli1	138.731	-0.0946941	0.46208	-0.20493	0.837627	0.947182	protein_coding	-1.84333	6.8925	-13.1126	2.94316e-07	5.45833e-06	7.1602	7.96	7.67	7.47	5.96	6.01	5.6
ENSMUSG00000070509	ENSMUSG00000070509	244058	Rgma	repulsive guidance molecule family member A [Source:MGI Symbol;Acc:MGI:2679262]	ENSMUSG00000070509	Rgma	60.408	-0.286122	0.409269	-0.699104	0.484487	0.783443	protein_coding	-1.63333	5.7525	-13.1086	2.95117e-07	5.46872e-06	7.15728	6.32	6.5	6.26	4.52	4.94	4.72
ENSMUSG00000028163	ENSMUSG00000028163	18033	Nfkb1	nuclear factor of kappa light polypeptide gene enhancer in B cells 1, p105 [Source:MGI Symbol;Acc:MGI:97312]	ENSMUSG00000028163	Nfkb1	765.62	0.443949	0.203827	2.17807	0.0294009	0.233431	protein_coding	0.846667	9.53167	13.0966	2.97485e-07	5.50809e-06	7.14869	9.34	9.33	9.23	10.15	10.11	10.18
ENSMUSG00000035296	ENSMUSG00000035296	24053	Sgcg	sarcoglycan, gamma (dystrophin-associated glycoprotein) [Source:MGI Symbol;Acc:MGI:1346524]	ENSMUSG00000035296	Sgcg	42.4629	-0.231893	0.795179	-0.291624	0.770574	0.920654	protein_coding	-3.96333	4.62583	-13.0914	2.98524e-07	5.52208e-06	7.14494	6.26	6.32	5.98	1.46	2.61	2.6
ENSMUSG00000021732	ENSMUSG00000021732	14165	Fgf10	fibroblast growth factor 10 [Source:MGI Symbol;Acc:MGI:1099809]	ENSMUSG00000021732	Fgf10	501.363	-0.0496605	0.371557	-0.133655	0.893675	0.965448	protein_coding	-1.47667	8.83167	-13.0904	2.98728e-07	5.52208e-06	7.1442	9.6	9.26	9.63	7.98	8.08	8
ENSMUSG00000062524	ENSMUSG00000062524	17086	Ncr1	natural cytotoxicity triggering receptor 1 [Source:MGI Symbol;Acc:MGI:1336212]	ENSMUSG00000062524	Ncr1	89.4308	-0.0327652	0.581891	-0.0563082	0.955096	0.985196	protein_coding	-1.9	6.10667	-13.0827	3.00277e-07	5.54619e-06	7.13864	7.15	7.13	7.09	5.01	5.39	5.27
ENSMUSG00000051839	ENSMUSG00000051839	14934	Gypa	glycophorin A [Source:MGI Symbol;Acc:MGI:95880]	ENSMUSG00000051839	Gypa	2.92382	0.648429	1.33604	0.485335	0.627439	NA	protein_coding	-2.82667	1.27083	-13.0782	3.01173e-07	5.55081e-06	7.13544	3.09	2.61	2.78	0	0	0
ENSMUSG00000027195	ENSMUSG00000027195	56348	Hsd17b12	hydroxysteroid (17-beta) dehydrogenase 12 [Source:MGI Symbol;Acc:MGI:1926967]	ENSMUSG00000027195	Hsd17b12	625.11	0.0415458	0.27668	0.150158	0.88064	0.960723	protein_coding	0.976667	9.21833	13.0781	3.01193e-07	5.55081e-06	7.13537	8.6	8.79	8.82	9.74	9.74	9.66
ENSMUSG00000029177	ENSMUSG00000029177	12615	Cenpa	centromere protein A [Source:MGI Symbol;Acc:MGI:88375]	ENSMUSG00000029177	Cenpa	394.009	0.280784	0.335169	0.837738	0.402178	0.730036	protein_coding	1.15333	8.50833	13.0778	3.01262e-07	5.55081e-06	7.13512	8.04	7.91	8.24	9.21	9.18	9.26
ENSMUSG00000044350	ENSMUSG00000044350	210808	Lacc1	laccase domain containing 1 [Source:MGI Symbol;Acc:MGI:2445077]	ENSMUSG00000044350	Lacc1	316.893	1.45718	0.430328	3.3862	0.000708683	0.0362067	protein_coding	2.15	7.94	13.0735	3.02124e-07	5.55715e-06	7.13205	7.51	7	7.73	9.58	9.57	9.54
ENSMUSG00000007891	ENSMUSG00000007891	13033	Ctsd	cathepsin D [Source:MGI Symbol;Acc:MGI:88562]	ENSMUSG00000007891	Ctsd	9450.56	0.068336	0.345832	0.197599	0.843359	0.949293	protein_coding	1.38	13.0867	13.0727	3.02282e-07	5.55715e-06	7.13149	12.3	12.63	12.23	13.77	13.73	13.8
ENSMUSG00000025666	ENSMUSG00000025666	192216	Tmem47	transmembrane protein 47 [Source:MGI Symbol;Acc:MGI:2177570]	ENSMUSG00000025666	Tmem47	433.401	-0.132727	0.440797	-0.301107	0.763333	0.918571	protein_coding	-2.03	8.5525	-13.0724	3.02342e-07	5.55715e-06	7.13127	9.48	9.11	9.51	7.39	7.45	7.17
ENSMUSG00000002808	ENSMUSG00000002808	105298	Epdr1	ependymin related protein 1 (zebrafish) [Source:MGI Symbol;Acc:MGI:2145369]	ENSMUSG00000002808	Epdr1	392.99	-0.344731	0.351017	-0.982094	0.326054	0.676064	protein_coding	-1.28667	8.48833	-13.069	3.03032e-07	5.56142e-06	7.12882	8.84	9.04	8.93	7.54	7.57	7.84
ENSMUSG00000038357	ENSMUSG00000038357	12796	Camp	cathelicidin antimicrobial peptide [Source:MGI Symbol;Acc:MGI:108443]	ENSMUSG00000038357	Camp	133.356	-0.71945	1.01157	-0.71122	0.476948	0.779957	protein_coding	-4.08667	5.90417	-13.0674	3.0337e-07	5.56142e-06	7.12763	7.19	8.16	7.13	3.46	2.84	3.92
ENSMUSG00000031786	ENSMUSG00000031786	330830	Drc7	dynein regulatory complex subunit 7 [Source:MGI Symbol;Acc:MGI:2685616]	ENSMUSG00000031786	Drc7	19.7506	-0.31389	1.45711	-0.215419	0.82944	0.943606	protein_coding	-4.64667	2.69333	-13.0669	3.03464e-07	5.56142e-06	7.12729	4.86	5.69	4.44	0	1.03	0.02
ENSMUSG00000036833	ENSMUSG00000036833	241274	Pnpla7	patatin-like phospholipase domain containing 7 [Source:MGI Symbol;Acc:MGI:2385325]	ENSMUSG00000036833	Pnpla7	373.37	0.511482	0.243372	2.10165	0.0355844	0.254732	protein_coding	1.03333	8.47333	13.0665	3.03555e-07	5.56142e-06	7.12697	8.31	8.11	8.09	9.26	9.15	9.2
ENSMUSG00000107008	ENSMUSG00000107008	100040421	Gm2762	predicted gene 2762 [Source:MGI Symbol;Acc:MGI:3780931]	ENSMUSG00000107008	Gm2762	5.11929	1.29285	1.60239	0.806828	0.419766	0.74241	lincRNA	-3.76333	1.57833	-13.0584	3.05194e-07	5.58525e-06	7.12118	4.37	3.02	3.9	0	0	0
ENSMUSG00000063931	ENSMUSG00000063931	18624	Pepd	peptidase D [Source:MGI Symbol;Acc:MGI:97542]	ENSMUSG00000063931	Pepd	542.783	0.238664	0.24089	0.990756	0.321805	0.672554	protein_coding	0.943333	9.03	13.0577	3.05349e-07	5.58525e-06	7.12063	8.61	8.75	8.59	9.64	9.58	9.56
ENSMUSG00000026185	ENSMUSG00000026185	16011	Igfbp5	insulin-like growth factor binding protein 5 [Source:MGI Symbol;Acc:MGI:96440]	ENSMUSG00000026185	Igfbp5	1369.99	-0.137606	0.314805	-0.437114	0.662029	0.877642	protein_coding	-1.06	10.3242	-13.055	3.05903e-07	5.59087e-06	7.11868	10.73	10.95	10.66	9.75	9.68	9.73
ENSMUSG00000108763	ENSMUSG00000108763	102639802	Gm36028	predicted gene, 36028 [Source:MGI Symbol;Acc:MGI:5595187]	ENSMUSG00000108763	RP23-198F11.3	1.85353	0.618181	1.53404	0.402976	0.686966	NA	protein_coding	-2.16667	0.919167	-13.0346	3.10119e-07	5.66336e-06	7.10396	2.28	2.02	2.2	0	0	0
ENSMUSG00000029851	ENSMUSG00000029851	232748	Tcaf2	TRPM8 channel-associated factor 2 [Source:MGI Symbol;Acc:MGI:2385258]	ENSMUSG00000029851	Tcaf2	145.335	-0.595069	0.363214	-1.63834	0.101351	0.405548	protein_coding	-1.70667	7.025	-13.0302	3.11031e-07	5.67544e-06	7.10081	7.55	7.37	7.47	6.09	5.61	5.57
ENSMUSG00000062209	ENSMUSG00000062209	13869	Erbb4	erb-b2 receptor tyrosine kinase 4 [Source:MGI Symbol;Acc:MGI:104771]	ENSMUSG00000062209	Erbb4	20.4355	1.36878	1.75161	0.781441	0.434543	0.753938	protein_coding	-5.61	2.53417	-13.0224	3.12662e-07	5.70061e-06	7.09518	5.95	4.41	6.52	0	0.03	0.02
ENSMUSG00000036565	ENSMUSG00000036565	78339	Ttyh3	tweety family member 3 [Source:MGI Symbol;Acc:MGI:1925589]	ENSMUSG00000036565	Ttyh3	143.084	0.322306	0.480949	0.670145	0.502765	0.79538	protein_coding	2.19333	6.90583	12.993	3.18914e-07	5.80587e-06	7.07389	5.77	6.11	5.59	8.17	7.76	8.12
ENSMUSG00000024653	ENSMUSG00000024653	22287	Scgb1a1	secretoglobin, family 1A, member 1 (uteroglobin) [Source:MGI Symbol;Acc:MGI:98919]	ENSMUSG00000024653	Scgb1a1	16976.7	-0.284168	0.691131	-0.411164	0.680952	0.886259	protein_coding	-2.20667	13.4292	-12.9929	3.18948e-07	5.80587e-06	7.07378	14.37	15.06	14.33	12.35	12.39	12.4
ENSMUSG00000049107	ENSMUSG00000049107	18205	Ntf3	neurotrophin 3 [Source:MGI Symbol;Acc:MGI:97380]	ENSMUSG00000049107	Ntf3	75.7366	-0.208545	0.702066	-0.297044	0.766433	0.919218	protein_coding	-2.67667	5.65167	-12.9864	3.20352e-07	5.82676e-06	7.06905	6.82	7.08	6.87	4.05	4.42	4.27
ENSMUSG00000074577	ENSMUSG00000074577	69553	Ripor3	RIPOR family member 3 [Source:MGI Symbol;Acc:MGI:1916803]	ENSMUSG00000074577	Fam65c	22.5682	-0.522603	0.576011	-0.907279	0.364259	0.703447	protein_coding	-2.64333	4.1375	-12.9762	3.22555e-07	5.85834e-06	7.06168	5.03	5.11	4.84	2.68	2.35	2.02
ENSMUSG00000058925	ENSMUSG00000058925	75444	Ccdc192	coiled-coil domain containing 192 [Source:MGI Symbol;Acc:MGI:1922694]	ENSMUSG00000058925	1700011I03Rik	2.18489	2.52877	1.57658	1.60395	0.108725	NA	protein_coding	-2.87667	0.804167	-12.976	3.22606e-07	5.85834e-06	7.06151	2.6	2.83	3.2	0	0	0
ENSMUSG00000066151	ENSMUSG00000066151	338355	Fkbp15	FK506 binding protein 15 [Source:MGI Symbol;Acc:MGI:2444782]	ENSMUSG00000066151	Fkbp15	607.822	0.409334	0.239502	1.70911	0.0874308	0.379519	protein_coding	0.91	9.18333	12.9681	3.24321e-07	5.88478e-06	7.05581	8.96	8.81	8.96	9.85	9.84	9.77
ENSMUSG00000026123	ENSMUSG00000026123	226971	Plekhb2	pleckstrin homology domain containing, family B (evectins) member 2 [Source:MGI Symbol;Acc:MGI:2385825]	ENSMUSG00000026123	Plekhb2	524.857	0.302125	0.228175	1.32409	0.185472	0.532548	protein_coding	0.99	8.98417	12.9621	3.25636e-07	5.90391e-06	7.05146	8.5	8.76	8.53	9.53	9.64	9.59
ENSMUSG00000047619	ENSMUSG00000047619	71829	Ddi1	DNA-damage inducible 1 [Source:MGI Symbol;Acc:MGI:1919079]	ENSMUSG00000047619	Ddi1	2.99744	0.875172	1.38721	0.630887	0.528114	NA	protein_coding	-2.94333	1.21083	-12.9592	3.26276e-07	5.91078e-06	7.04934	2.86	3.19	2.78	0	0	0
ENSMUSG00000024661	ENSMUSG00000024661	14319	Fth1	ferritin heavy polypeptide 1 [Source:MGI Symbol;Acc:MGI:95588]	ENSMUSG00000024661	Fth1	57835.9	0.311309	0.225176	1.38251	0.166815	0.504144	protein_coding	0.96	15.7683	12.9565	3.26886e-07	5.91608e-06	7.04733	15.38	15.54	15.3	16.36	16.37	16.37
ENSMUSG00000028923	ENSMUSG00000028923	66147	Necap2	NECAP endocytosis associated 2 [Source:MGI Symbol;Acc:MGI:1913397]	ENSMUSG00000028923	Necap2	757.607	0.0689087	0.319819	0.215462	0.829408	0.943606	protein_coding	1.23333	9.4675	12.9545	3.27318e-07	5.91608e-06	7.04591	8.83	9.05	8.67	10.12	10.04	10.09
ENSMUSG00000020171	ENSMUSG00000020171	64050	Yeats4	YEATS domain containing 4 [Source:MGI Symbol;Acc:MGI:1927224]	ENSMUSG00000020171	Yeats4	151.367	0.139479	0.297312	0.469134	0.638974	0.867125	protein_coding	0.88	7.16333	12.9543	3.27351e-07	5.91608e-06	7.0458	6.79	6.82	6.8	7.71	7.71	7.63
ENSMUSG00000026904	ENSMUSG00000026904	94229	Slc4a10	solute carrier family 4, sodium bicarbonate cotransporter-like, member 10 [Source:MGI Symbol;Acc:MGI:2150150]	ENSMUSG00000026904	Slc4a10	8.16866	1.40728	1.64811	0.853877	0.393173	0.722971	protein_coding	-4.53	1.88833	-12.9465	3.291e-07	5.94295e-06	7.04007	4.53	4.11	4.95	0	0	0
ENSMUSG00000048440	ENSMUSG00000048440	70101	Cyp4f16	cytochrome P450, family 4, subfamily f, polypeptide 16 [Source:MGI Symbol;Acc:MGI:1917351]	ENSMUSG00000048440	Cyp4f16	231.517	-0.0889038	0.354554	-0.250748	0.802009	0.932667	protein_coding	1.13	7.7325	12.9344	3.31797e-07	5.98688e-06	7.03129	7.31	7.13	6.96	8.22	8.31	8.26
ENSMUSG00000028494	ENSMUSG00000028494	11520	Plin2	perilipin 2 [Source:MGI Symbol;Acc:MGI:87920]	ENSMUSG00000028494	Plin2	2468.92	0.237414	0.264653	0.897077	0.369678	0.706296	protein_coding	1.07333	11.2008	12.933	3.32116e-07	5.98787e-06	7.03026	10.73	10.9	10.61	11.81	11.83	11.82
ENSMUSG00000022342	ENSMUSG00000022342	67498	Kcnv1	potassium channel, subfamily V, member 1 [Source:MGI Symbol;Acc:MGI:1914748]	ENSMUSG00000022342	Kcnv1	3.5222	2.62679	1.56152	1.68221	0.0925287	NA	protein_coding	-3.49333	1.11833	-12.9217	3.3466e-07	6.02893e-06	7.02205	3.45	2.83	4.2	0	0	0
ENSMUSG00000059854	ENSMUSG00000059854	244653	Hydin	HYDIN, axonemal central pair apparatus protein [Source:MGI Symbol;Acc:MGI:2389007]	ENSMUSG00000059854	Hydin	36.2433	0.835688	0.958461	0.871906	0.38326	0.715889	protein_coding	-4.28667	3.9175	-12.9201	3.35026e-07	6.03073e-06	7.02088	6.83	5.72	6.62	2.68	1.61	2.02
ENSMUSG00000063887	ENSMUSG00000063887	192167	Nlgn1	neuroligin 1 [Source:MGI Symbol;Acc:MGI:2179435]	ENSMUSG00000063887	Nlgn1	22.5894	0.611913	0.779969	0.784536	0.432726	0.752368	protein_coding	-3.22	3.77917	-12.907	3.38022e-07	6.07983e-06	7.0113	5.56	5.07	6.08	2.68	2.03	2.34
ENSMUSG00000021573	ENSMUSG00000021573	72948	Tppp	tubulin polymerization promoting protein [Source:MGI Symbol;Acc:MGI:1920198]	ENSMUSG00000021573	Tppp	86.8491	0.361477	0.727528	0.496857	0.61929	0.857397	protein_coding	-3.13667	5.78083	-12.9009	3.39415e-07	6.10005e-06	7.00687	7.5	7.12	7.68	3.78	4.28	4.83
ENSMUSG00000052726	ENSMUSG00000052726	240776	Kcnt2	potassium channel, subfamily T, member 2 [Source:MGI Symbol;Acc:MGI:3036273]	ENSMUSG00000052726	Kcnt2	43.5879	-0.19376	0.728169	-0.266092	0.790168	0.928286	protein_coding	-3.00667	4.82417	-12.8979	3.40102e-07	6.10755e-06	7.0047	5.92	5.93	6.59	3.2	3.03	3.19
ENSMUSG00000029864	ENSMUSG00000029864	76263	Gstk1	glutathione S-transferase kappa 1 [Source:MGI Symbol;Acc:MGI:1923513]	ENSMUSG00000029864	Gstk1	294.722	0.158027	0.354547	0.445716	0.655803	0.874944	protein_coding	-1.32333	8.07917	-12.8934	3.41144e-07	6.11898e-06	7.00141	8.96	8.55	8.85	7.52	7.45	7.42
ENSMUSG00000030701	ENSMUSG00000030701	27276	Plekhb1	pleckstrin homology domain containing, family B (evectins) member 1 [Source:MGI Symbol;Acc:MGI:1351469]	ENSMUSG00000030701	Plekhb1	93.7463	0.436916	0.54105	0.807535	0.419359	0.742381	protein_coding	-1.70667	6.21583	-12.8928	3.41278e-07	6.11898e-06	7.00099	7.58	7.2	7.29	5.55	5.55	5.85
ENSMUSG00000021662	ENSMUSG00000021662	110596	Arhgef28	Rho guanine nucleotide exchange factor (GEF) 28 [Source:MGI Symbol;Acc:MGI:1346016]	ENSMUSG00000021662	Arhgef28	40.2631	0.373566	0.632003	0.591082	0.554465	0.823445	protein_coding	-2.79	4.88583	-12.8912	3.41651e-07	6.12082e-06	6.99981	6.47	6.02	6.4	3.2	3.84	3.48
ENSMUSG00000019088	ENSMUSG00000019088	69537	Dnase1l1	deoxyribonuclease 1-like 1 [Source:MGI Symbol;Acc:MGI:109628]	ENSMUSG00000019088	Dnase1l1	376.626	0.629703	0.319977	1.96796	0.0490723	0.293022	protein_coding	1.46333	8.42833	12.8843	3.43252e-07	6.14464e-06	6.99478	7.8	8.18	7.8	9.4	9.43	9.34
ENSMUSG00000041323	ENSMUSG00000041323	78801	Ak7	adenylate kinase 7 [Source:MGI Symbol;Acc:MGI:1926051]	ENSMUSG00000041323	Ak7	35.9727	-0.557843	0.738712	-0.755157	0.450155	0.764204	protein_coding	-3.04667	4.50833	-12.8767	3.45036e-07	6.17171e-06	6.9892	5.6	5.9	5.55	3.05	2.03	2.83
ENSMUSG00000019848	ENSMUSG00000019848	78977	Popdc3	popeye domain containing 3 [Source:MGI Symbol;Acc:MGI:1930153]	ENSMUSG00000019848	Popdc3	4.40612	-0.429059	1.04039	-0.412404	0.680043	0.886259	protein_coding	-2.85667	1.685	-12.875	3.45438e-07	6.17403e-06	6.98795	2.86	2.34	3.37	0	0	0
ENSMUSG00000026768	ENSMUSG00000026768	241226	Itga8	integrin alpha 8 [Source:MGI Symbol;Acc:MGI:109442]	ENSMUSG00000026768	Itga8	1702.94	0.431986	0.533	0.81048	0.417664	0.741074	protein_coding	-2.41667	10.3883	-12.8722	3.46106e-07	6.18108e-06	6.98587	11.9	11.16	11.9	9.21	9.39	9.11
ENSMUSG00000012483	ENSMUSG00000012483	68240	Rpa3	replication protein A3 [Source:MGI Symbol;Acc:MGI:1915490]	ENSMUSG00000012483	Rpa3	85.6158	-0.281995	0.291291	-0.968086	0.333002	0.681627	protein_coding	0.846667	6.345	12.8607	3.48822e-07	6.22469e-06	6.97746	5.8	5.78	5.78	6.7	6.57	6.63
ENSMUSG00000013698	ENSMUSG00000013698	18611	Pea15a	phosphoprotein enriched in astrocytes 15A [Source:MGI Symbol;Acc:MGI:104799]	ENSMUSG00000013698	Pea15a	2176.82	0.441381	0.224432	1.96666	0.0492225	0.293161	protein_coding	0.983333	11.03	12.8589	3.4925e-07	6.22742e-06	6.97614	10.65	10.89	10.61	11.71	11.7	11.69
ENSMUSG00000026114	ENSMUSG00000026114	12790	Cnga3	cyclic nucleotide gated channel alpha 3 [Source:MGI Symbol;Acc:MGI:1341818]	ENSMUSG00000026114	Cnga3	3.81026	0.539176	1.40973	0.382466	0.702115	NA	protein_coding	-3.08	1.41917	-12.8575	3.49567e-07	6.22817e-06	6.97517	3.28	2.61	3.37	0	0	0.02
ENSMUSG00000042249	ENSMUSG00000042249	320129	Grk3	G protein-coupled receptor kinase 3 [Source:MGI Symbol;Acc:MGI:87941]	ENSMUSG00000042249	Adrbk2	325.711	1.00073	0.321912	3.10871	0.00187906	0.0605517	protein_coding	1.44667	8.16667	12.8562	3.49873e-07	6.22873e-06	6.97423	8.06	7.63	7.9	9.28	9.32	9.33
ENSMUSG00000022309	ENSMUSG00000022309	11600	Angpt1	angiopoietin 1 [Source:MGI Symbol;Acc:MGI:108448]	ENSMUSG00000022309	Angpt1	564.745	-0.147532	0.386426	-0.381787	0.702619	0.895559	protein_coding	-1.60333	8.9875	-12.8398	3.53805e-07	6.29379e-06	6.9622	9.65	9.53	9.77	8.21	7.84	8.09
ENSMUSG00000036940	ENSMUSG00000036940	99982	Kdm1a	lysine (K)-specific demethylase 1A [Source:MGI Symbol;Acc:MGI:1196256]	ENSMUSG00000036940	Kdm1a	114.318	0.436816	0.275966	1.58286	0.113453	0.426364	protein_coding	1.05	6.7575	12.838	3.5425e-07	6.29521e-06	6.96085	6.45	6.38	6.42	7.35	7.52	7.53
ENSMUSG00000026630	ENSMUSG00000026630	381319	Batf3	basic leucine zipper transcription factor, ATF-like 3 [Source:MGI Symbol;Acc:MGI:1925491]	ENSMUSG00000026630	Batf3	85.2437	0.943984	0.580314	1.62668	0.103806	0.41037	protein_coding	2.38333	5.96333	12.8372	3.5444e-07	6.29521e-06	6.96027	4.8	5.11	5.59	7.53	7.59	7.53
ENSMUSG00000050052	ENSMUSG00000050052	72148	Tdrp	testis development related protein [Source:MGI Symbol;Acc:MGI:1919398]	ENSMUSG00000050052	Tdrp	44.8669	0.317501	0.5335	0.595128	0.551758	0.82258	protein_coding	-2.22667	5.19	-12.8277	3.56739e-07	6.33107e-06	6.95332	6.47	6.02	6.53	4.34	3.73	4.27
ENSMUSG00000019997	ENSMUSG00000019997	14219	Ccn2	cellular communication network factor 2 [Source:MGI Symbol;Acc:MGI:95537]	ENSMUSG00000019997	Ctgf	760.898	-0.408984	0.216133	-1.89228	0.0584539	0.316757	protein_coding	-0.93	9.51833	-12.8198	3.58676e-07	6.36047e-06	6.94749	9.76	9.62	9.84	8.76	8.83	8.84
ENSMUSG00000046561	ENSMUSG00000046561	271970	Arsj	arylsulfatase J [Source:MGI Symbol;Acc:MGI:2443513]	ENSMUSG00000046561	Arsj	54.8993	-0.508499	0.296384	-1.71568	0.0862214	0.376959	protein_coding	-1.07667	5.69	-12.8166	3.59449e-07	6.36918e-06	6.94517	5.83	6	6	4.88	4.84	4.88
ENSMUSG00000021565	ENSMUSG00000021565	74338	Slc6a19	solute carrier family 6 (neurotransmitter transporter), member 19 [Source:MGI Symbol;Acc:MGI:1921588]	ENSMUSG00000021565	Slc6a19	19.8572	-0.936465	1.40316	-0.667397	0.504518	0.796301	protein_coding	-4.68333	2.76667	-12.8091	3.61284e-07	6.39671e-06	6.93969	5.37	4.48	4.2	0	0	0
ENSMUSG00000007880	ENSMUSG00000007880	93760	Arid1a	AT rich interactive domain 1A (SWI-like) [Source:MGI Symbol;Acc:MGI:1935147]	ENSMUSG00000007880	Arid1a	510.526	0.484137	0.249334	1.94172	0.0521708	0.30096	protein_coding	1.06667	8.92333	12.8033	3.6273e-07	6.41729e-06	6.9354	8.59	8.68	8.49	9.55	9.67	9.74
ENSMUSG00000049154	ENSMUSG00000049154	75429	Fam183b	family with sequence similarity 183, member B [Source:MGI Symbol;Acc:MGI:1922679]	ENSMUSG00000049154	Fam183b	15.9823	-0.0231518	1.20768	-0.0191705	0.984705	0.995529	protein_coding	-4.55	2.595	-12.8007	3.63376e-07	6.42371e-06	6.93348	4.53	4.48	5.55	0.88	0.03	0
ENSMUSG00000045062	ENSMUSG00000045062	93878	Pcdhb7	protocadherin beta 7 [Source:MGI Symbol;Acc:MGI:2136741]	ENSMUSG00000045062	Pcdhb7	75.644	-0.190868	0.474993	-0.401834	0.687806	0.889289	protein_coding	-2.17667	6.00667	-12.7895	3.66176e-07	6.46816e-06	6.92522	6.75	6.76	7.03	4.83	4.35	4.83
ENSMUSG00000018581	ENSMUSG00000018581	13411	Dnah11	dynein, axonemal, heavy chain 11 [Source:MGI Symbol;Acc:MGI:1100864]	ENSMUSG00000018581	Dnah11	25.1075	0.654415	0.913163	0.716646	0.473592	0.777573	protein_coding	-5.44	3.54583	-12.7874	3.66683e-07	6.47207e-06	6.92373	6.21	4.72	6.32	0.88	0.03	0.02
ENSMUSG00000021733	ENSMUSG00000021733	218756	Slc4a7	solute carrier family 4, sodium bicarbonate cotransporter, member 7 [Source:MGI Symbol;Acc:MGI:2443878]	ENSMUSG00000021733	Slc4a7	286.654	0.390793	0.267587	1.46043	0.144171	0.474205	protein_coding	1.06333	8.08917	12.7767	3.69399e-07	6.51494e-06	6.91579	7.7	7.66	7.79	8.78	8.83	8.73
ENSMUSG00000062683	ENSMUSG00000062683	67942	Atp5g2	ATP synthase, H+ transporting, mitochondrial F0 complex, subunit C2 (subunit 9) [Source:MGI Symbol;Acc:MGI:1915192]	ENSMUSG00000062683	Atp5g2	571.395	-0.00505304	0.310857	-0.0162552	0.987031	0.995602	protein_coding	1.21	9.06833	12.7709	3.7086e-07	6.53561e-06	6.91154	8.3	8.66	8.32	9.66	9.61	9.64
ENSMUSG00000044594	ENSMUSG00000044594	20248	Serpinb3a	serine (or cysteine) peptidase inhibitor, clade B (ovalbumin), member 3A [Source:MGI Symbol;Acc:MGI:3573933]	ENSMUSG00000044594	Serpinb3a	3.32163	0.902455	1.57074	0.574542	0.565601	NA	protein_coding	-3.04	1.30833	-12.7677	3.71667e-07	6.5431e-06	6.9092	2.86	2.61	3.65	0	0	0
ENSMUSG00000029026	ENSMUSG00000029026	22062	Trp73	transformation related protein 73 [Source:MGI Symbol;Acc:MGI:1336991]	ENSMUSG00000029026	Trp73	5.42901	0.196954	0.804571	0.244794	0.806616	0.934747	protein_coding	-3.39333	1.9875	-12.7669	3.71862e-07	6.5431e-06	6.90864	3.86	2.83	3.52	0	0.03	0
ENSMUSG00000034912	ENSMUSG00000034912	320772	Mdga2	MAM domain containing glycosylphosphatidylinositol anchor 2 [Source:MGI Symbol;Acc:MGI:2444706]	ENSMUSG00000034912	Mdga2	26.4167	1.09386	1.00259	1.09104	0.275256	0.63223	protein_coding	-5.67333	3.48083	-12.7624	3.73027e-07	6.5585e-06	6.90527	6.51	4.88	6.53	0.88	0	0.02
ENSMUSG00000021944	ENSMUSG00000021944	14463	Gata4	GATA binding protein 4 [Source:MGI Symbol;Acc:MGI:95664]	ENSMUSG00000021944	Gata4	11.1412	0.199714	0.900643	0.221746	0.824512	0.941911	protein_coding	-4.44667	2.7025	-12.7596	3.73747e-07	6.56606e-06	6.9032	4.8	3.72	4.84	0	0	0.02
ENSMUSG00000103567	ENSMUSG00000103567	93713	Pcdhga5	protocadherin gamma subfamily A, 5 [Source:MGI Symbol;Acc:MGI:1935217]	ENSMUSG00000103567	Pcdhga5	58.8518	-0.258851	0.392439	-0.659595	0.509514	0.798838	protein_coding	-1.67	5.73167	-12.7557	3.74746e-07	6.57852e-06	6.90032	6.09	6.53	6.4	4.52	4.89	4.6
ENSMUSG00000063704	ENSMUSG00000063704	332110	Mapk15	mitogen-activated protein kinase 15 [Source:MGI Symbol;Acc:MGI:2652894]	ENSMUSG00000063704	Mapk15	38.7064	-0.01201	0.76589	-0.0156811	0.987489	0.995849	protein_coding	-3.14	4.5775	-12.7458	3.77301e-07	6.61824e-06	6.89301	6.06	6.25	6	3.2	2.35	3.34
ENSMUSG00000053025	ENSMUSG00000053025	64176	Sv2b	synaptic vesicle glycoprotein 2 b [Source:MGI Symbol;Acc:MGI:1927338]	ENSMUSG00000053025	Sv2b	14.7861	0.866343	0.993017	0.872435	0.382971	0.715677	protein_coding	-5.08	2.80667	-12.7436	3.7786e-07	6.62293e-06	6.89142	5.64	4.11	5.52	0	0.03	0
ENSMUSG00000028066	ENSMUSG00000028066	67037	Pmf1	polyamine-modulated factor 1 [Source:MGI Symbol;Acc:MGI:1914287]	ENSMUSG00000028066	Pmf1	193.961	0.040757	0.343381	0.118693	0.905518	0.969321	protein_coding	1.11667	7.48917	12.7375	3.79452e-07	6.6457e-06	6.88689	6.96	7.1	6.8	8.1	8.08	8.03
ENSMUSG00000002565	ENSMUSG00000002565	20259	Scin	scinderin [Source:MGI Symbol;Acc:MGI:1306794]	ENSMUSG00000002565	Scin	46.7408	-0.364046	0.601987	-0.60474	0.545352	0.818249	protein_coding	-2.25	5.14583	-12.7362	3.79785e-07	6.64638e-06	6.88595	5.8	6.36	6.03	3.88	3.73	3.83
ENSMUSG00000004267	ENSMUSG00000004267	13807	Eno2	enolase 2, gamma neuronal [Source:MGI Symbol;Acc:MGI:95394]	ENSMUSG00000004267	Eno2	122.538	-0.559531	0.322423	-1.73539	0.0826711	0.370172	protein_coding	-1.44333	6.815	-12.7345	3.80219e-07	6.64884e-06	6.88472	7.07	7.22	7.24	5.9	5.67	5.63
ENSMUSG00000044337	ENSMUSG00000044337	12778	Ackr3	atypical chemokine receptor 3 [Source:MGI Symbol;Acc:MGI:109562]	ENSMUSG00000044337	Ackr3	282.6	-0.263915	0.28368	-0.930327	0.352202	0.695438	protein_coding	-1.06667	8.06583	-12.7281	3.81891e-07	6.67293e-06	6.88	8.4	8.56	8.36	7.32	7.31	7.49
ENSMUSG00000061758	ENSMUSG00000061758	67861	Akr1b10	aldo-keto reductase family 1, member B10 (aldose reductase) [Source:MGI Symbol;Acc:MGI:1915111]	ENSMUSG00000061758	Akr1b10	327.115	0.265401	0.241383	1.09951	0.271548	0.628129	protein_coding	0.996667	8.29917	12.7214	3.8366e-07	6.69868e-06	6.87502	7.91	7.98	7.8	8.83	8.96	8.89
ENSMUSG00000069920	ENSMUSG00000069920	97440	B3gnt9	UDP-GlcNAc:betaGal beta-1,3-N-acetylglucosaminyltransferase 9 [Source:MGI Symbol;Acc:MGI:2142841]	ENSMUSG00000069920	B3gnt9	490.592	-0.351755	0.220388	-1.59608	0.110472	0.421138	protein_coding	-0.95	8.8875	-12.7155	3.85216e-07	6.72068e-06	6.87066	9.15	9.16	9.14	8.14	8.17	8.29
ENSMUSG00000024313	ENSMUSG00000024313	17288	Mep1b	meprin 1 beta [Source:MGI Symbol;Acc:MGI:96964]	ENSMUSG00000024313	Mep1b	3.92644	2.80768	1.56443	1.7947	0.0727017	NA	protein_coding	-3.67	1.1625	-12.7128	3.85949e-07	6.72828e-06	6.86862	3.98	2.83	4.2	0	0	0
ENSMUSG00000045664	ENSMUSG00000045664	104252	Cdc42ep2	CDC42 effector protein (Rho GTPase binding) 2 [Source:MGI Symbol;Acc:MGI:1929744]	ENSMUSG00000045664	Cdc42ep2	164.309	-0.0213954	0.387825	-0.0551677	0.956005	0.985398	protein_coding	-1.54333	7.21167	-12.7111	3.86379e-07	6.7306e-06	6.86742	8.12	7.77	7.86	6.52	6.35	6.25
ENSMUSG00000095115	ENSMUSG00000095115	319622	Itpripl2	inositol 1,4,5-triphosphate receptor interacting protein-like 2 [Source:MGI Symbol;Acc:MGI:2442416]	ENSMUSG00000095115	Itpripl2	325.582	0.41903	0.249556	1.6791	0.0931321	0.390636	protein_coding	0.936667	8.27917	12.692	3.91511e-07	6.81476e-06	6.85322	8.1	7.85	8.04	8.91	8.96	8.93
ENSMUSG00000020437	ENSMUSG00000020437	246177	Myo1g	myosin IG [Source:MGI Symbol;Acc:MGI:1927091]	ENSMUSG00000020437	Myo1g	1266.3	0.418013	0.212231	1.96961	0.0488828	0.292876	protein_coding	0.9	10.255	12.6892	3.92241e-07	6.82223e-06	6.85121	10.08	9.98	9.88	10.9	10.89	10.85
ENSMUSG00000027210	ENSMUSG00000027210	17536	Meis2	Meis homeobox 2 [Source:MGI Symbol;Acc:MGI:108564]	ENSMUSG00000027210	Meis2	203.211	-0.271451	0.366821	-0.740009	0.459295	0.769228	protein_coding	-1.66	7.53	-12.6864	3.92998e-07	6.826e-06	6.84913	8.09	7.99	8.29	6.67	6.28	6.44
ENSMUSG00000022969	ENSMUSG00000022969	16155	Il10rb	interleukin 10 receptor, beta [Source:MGI Symbol;Acc:MGI:109380]	ENSMUSG00000022969	Il10rb	580.651	0.519963	0.280352	1.85468	0.0636419	0.328898	protein_coding	1.25333	9.08833	12.6862	3.9306e-07	6.826e-06	6.84897	8.53	8.8	8.64	9.92	9.92	9.89
ENSMUSG00000063919	ENSMUSG00000063919	68955	Srrm4	serine/arginine repetitive matrix 4 [Source:MGI Symbol;Acc:MGI:1916205]	ENSMUSG00000063919	Srrm4	12.907	0.538264	1.00613	0.534986	0.592659	0.843737	protein_coding	-4.51333	2.63583	-12.6791	3.9499e-07	6.85425e-06	6.84369	4.53	4.48	5.44	0.88	0.03	0
ENSMUSG00000030306	ENSMUSG00000030306	387314	Tmtc1	transmembrane and tetratricopeptide repeat containing 1 [Source:MGI Symbol;Acc:MGI:3039590]	ENSMUSG00000030306	Tmtc1	223.77	-0.0648435	0.335778	-0.193114	0.846869	0.950639	protein_coding	-0.99	7.69917	-12.6763	3.95747e-07	6.85863e-06	6.84163	8.16	8.21	8.18	7.22	7.09	7.27
ENSMUSG00000101315	ENSMUSG00000101315	71386	Krtap28-13	keratin associated protein 28-13 [Source:MGI Symbol;Acc:MGI:1918636]	ENSMUSG00000101315	Krtap28-13	2.76254	-0.357712	1.55898	-0.229452	0.818517	NA	protein_coding	-2.24	1.21667	-12.6757	3.9593e-07	6.85863e-06	6.84113	2.6	2.34	1.78	0	0	0
ENSMUSG00000030172	ENSMUSG00000030172	111173	Erc1	ELKS/RAB6-interacting/CAST family member 1 [Source:MGI Symbol;Acc:MGI:2151013]	ENSMUSG00000030172	Erc1	269.771	-0.0248762	0.281267	-0.0884435	0.929524	0.977993	protein_coding	-1.16	8.00583	-12.6738	3.96434e-07	6.85863e-06	6.83977	8.54	8.37	8.67	7.43	7.34	7.33
ENSMUSG00000104063	ENSMUSG00000104063	93704	Pcdhgb7	protocadherin gamma subfamily B, 7 [Source:MGI Symbol;Acc:MGI:1935199]	ENSMUSG00000104063	Pcdhgb7	34.9055	-0.0927861	0.599603	-0.154746	0.877022	0.959767	protein_coding	-2.44333	4.7475	-12.6736	3.96496e-07	6.85863e-06	6.8396	5.89	6.04	5.52	3.05	3.73	3.34
ENSMUSG00000024696	ENSMUSG00000024696	107321	Lpxn	leupaxin [Source:MGI Symbol;Acc:MGI:2147677]	ENSMUSG00000024696	Lpxn	354.182	0.592482	0.388181	1.52631	0.126934	0.448782	protein_coding	1.81667	8.28667	12.6726	3.96755e-07	6.85863e-06	6.83889	7.51	7.83	7.31	9.42	9.38	9.3
ENSMUSG00000042359	ENSMUSG00000042359	99031	Osbpl6	oxysterol binding protein-like 6 [Source:MGI Symbol;Acc:MGI:2139014]	ENSMUSG00000042359	Osbpl6	124.162	-0.0925575	0.569191	-0.162612	0.870824	0.95809	protein_coding	-2.54333	6.59	-12.6713	3.97131e-07	6.8599e-06	6.83787	7.83	7.55	7.65	5.05	5.24	5.11
ENSMUSG00000026880	ENSMUSG00000026880	13830	Stom	stomatin [Source:MGI Symbol;Acc:MGI:95403]	ENSMUSG00000026880	Stom	615.735	-0.0229364	0.213218	-0.107572	0.914335	0.973124	protein_coding	0.77	9.23083	12.6661	3.98555e-07	6.87925e-06	6.83402	8.78	8.89	8.79	9.63	9.51	9.63
ENSMUSG00000022421	ENSMUSG00000022421	73340	Nptxr	neuronal pentraxin receptor [Source:MGI Symbol;Acc:MGI:1920590]	ENSMUSG00000022421	Nptxr	143.51	-0.054504	0.36534	-0.149187	0.881406	0.961106	protein_coding	-1.69	7.03917	-12.6608	4.00011e-07	6.89912e-06	6.8301	7.88	7.57	7.79	6.03	6.12	6.02
ENSMUSG00000026335	ENSMUSG00000026335	18484	Pam	peptidylglycine alpha-amidating monooxygenase [Source:MGI Symbol;Acc:MGI:97475]	ENSMUSG00000026335	Pam	1794.16	-0.138837	0.319754	-0.4342	0.664144	0.879065	protein_coding	-1.26	10.7108	-12.6538	4.01953e-07	6.92734e-06	6.82488	11.18	11.11	11.4	9.96	10.07	9.88
ENSMUSG00000004849	ENSMUSG00000004849	11769	Ap1s1	adaptor protein complex AP-1, sigma 1 [Source:MGI Symbol;Acc:MGI:1098244]	ENSMUSG00000004849	Ap1s1	402.408	-0.22734	0.383704	-0.592486	0.553525	0.823039	protein_coding	1.25	8.49917	12.6493	4.03184e-07	6.94328e-06	6.82159	7.96	7.71	7.66	9.05	8.97	9.06
ENSMUSG00000003992	ENSMUSG00000003992	66970	Ssbp2	single-stranded DNA binding protein 2 [Source:MGI Symbol;Acc:MGI:1914220]	ENSMUSG00000003992	Ssbp2	509.189	-0.185352	0.258614	-0.716714	0.47355	0.777573	protein_coding	-0.963333	8.93167	-12.6445	4.04545e-07	6.96143e-06	6.81796	9.33	9.41	9.15	8.32	8.34	8.34
ENSMUSG00000024381	ENSMUSG00000024381	30948	Bin1	bridging integrator 1 [Source:MGI Symbol;Acc:MGI:108092]	ENSMUSG00000024381	Bin1	469.652	0.0998047	0.262959	0.379544	0.704284	0.895993	protein_coding	1.07333	8.81333	12.6391	4.06049e-07	6.98201e-06	6.81397	8.17	8.47	8.22	9.38	9.36	9.34
ENSMUSG00000022867	ENSMUSG00000022867	30940	Usp25	ubiquitin specific peptidase 25 [Source:MGI Symbol;Acc:MGI:1353655]	ENSMUSG00000022867	Usp25	364.533	0.640872	0.228461	2.80517	0.00502896	0.0975447	protein_coding	0.976667	8.4325	12.6365	4.06766e-07	6.98904e-06	6.81207	8.12	8.35	8.2	9.17	9.26	9.17
ENSMUSG00000073889	ENSMUSG00000073889	16157	Il11ra1	interleukin 11 receptor, alpha chain 1 [Source:MGI Symbol;Acc:MGI:107426]	ENSMUSG00000073889	Il11ra1	890.422	0.0190219	0.477715	0.0398184	0.968238	0.989761	protein_coding	-1.32667	9.54667	-12.6335	4.07631e-07	6.9986e-06	6.80978	10.21	10.56	10.18	9.01	8.96	9
ENSMUSG00000030591	ENSMUSG00000030591	57296	Psmd8	proteasome (prosome, macropain) 26S subunit, non-ATPase, 8 [Source:MGI Symbol;Acc:MGI:1888669]	ENSMUSG00000030591	Psmd8	1341.47	-0.0171838	0.284588	-0.0603811	0.951852	0.983924	protein_coding	0.956667	10.3158	12.6308	4.08371e-07	7.00598e-06	6.80783	9.78	9.97	9.72	10.81	10.79	10.74
ENSMUSG00000042035	ENSMUSG00000042035	78908	Igsf3	immunoglobulin superfamily, member 3 [Source:MGI Symbol;Acc:MGI:1926158]	ENSMUSG00000042035	Igsf3	486.553	0.111173	0.308646	0.360195	0.718702	0.900751	protein_coding	-1.19333	8.835	-12.6256	4.09847e-07	7.026e-06	6.80394	9.61	9.27	9.47	8.34	8.31	8.12
ENSMUSG00000016559	ENSMUSG00000016559	15081	H3f3b	H3 histone, family 3B [Source:MGI Symbol;Acc:MGI:1101768]	ENSMUSG00000016559	H3f3b	19123.5	0.144109	0.267786	0.53815	0.590474	0.842365	protein_coding	1.03667	14.1558	12.6203	4.11353e-07	7.04648e-06	6.79999	13.59	13.75	13.71	14.73	14.74	14.69
ENSMUSG00000038119	ENSMUSG00000038119	57810	Cdon	cell adhesion molecule-related/down-regulated by oncogenes [Source:MGI Symbol;Acc:MGI:1926387]	ENSMUSG00000038119	Cdon	120.944	-0.250631	0.521957	-0.480176	0.631102	0.863773	protein_coding	-1.75333	6.6175	-12.6184	4.11905e-07	7.05061e-06	6.79855	7.28	7.7	7.22	5.46	5.73	5.75
[truncated: 21,339 more rows]

## Sheet: KO Ctrl. WT Ctrl
	ENSid	GeneID	Symbol	description	ENSid.1	gene_name	baseMean	log2FoldChange	lfcSE	stat	pvalue	padj	gene_type	logFC	AveExpr	t	P.Value	adj.P.Val	B	WT Ctrl-01	WT Ctrl-02	WT Ctrl-03	KO Ctrl-04	KO Ctrl-05	KO Ctrl-06
[truncated: 22,663 more rows]

[truncated: 3 more sheets: KO Bleo. WT Bleo, KO Bleo. KO Ctrl, KO Bleo. WT Ctrl]
