# Supplementary material for: PEAR1 regulates expansion of activated fibroblasts and deposition of extracellular matrix in pulmonary fibrosis
Source: Nat Commun. 2022 Nov 19;13:7114. doi: 10.1038/s41467-022-34870-w (PMC9675736; doi:10.1038/s41467-022-34870-w)
Supplement: Supplementary file 6 — Source Data [file 41467_2022_34870_MOESM6_ESM.zip]

Archive with 24 entries (23 files):
- Source data/
- __MACOSX/._Source data
- Source data/Supplementary figure13.xlsx
- __MACOSX/Source data/._Supplementary figure13.xlsx
- Source data/.DS_Store
- __MACOSX/Source data/._.DS_Store
- Source data/Supplementary figure12.xlsx
- __MACOSX/Source data/._Supplementary figure12.xlsx
- Source data/Figure 1.xlsx
- __MACOSX/Source data/._Figure 1.xlsx
- Source data/Supplementary figure9.xlsx
- __MACOSX/Source data/._Supplementary figure9.xlsx
- Source data/Figure 4.xlsx
- __MACOSX/Source data/._Figure 4.xlsx
- Source data/Supplementary  figure 1.xlsx
- __MACOSX/Source data/._Supplementary  figure 1.xlsx
- Source data/Supplementary figure11.xlsx
- __MACOSX/Source data/._Supplementary figure11.xlsx
- Source data/Supplementary figure10.xlsx
- __MACOSX/Source data/._Supplementary figure10.xlsx
- Source data/Figure3.xlsx
- __MACOSX/Source data/._Figure3.xlsx
- Source data/Supplementary figure 2.xlsx
- __MACOSX/Source data/._Supplementary figure 2.xlsx
