# Supplementary material for: PEAR1 regulates expansion of activated fibroblasts and deposition of extracellular matrix in pulmonary fibrosis
Source: Nat Commun. 2022 Nov 19;13:7114. doi: 10.1038/s41467-022-34870-w (PMC9675736; doi:10.1038/s41467-022-34870-w)
Supplement: Supplementary file 6 — Source Data [file 41467_2022_34870_MOESM6_ESM.zip › Source data/Supplementary figure13.xlsx]

## Sheet: Supplementary Fig.13a
Supplementary Fig.13a
Group	PLT count(109/L)
WT PBS	761	771	800	750	900
KO PBS	716	750	800	900	880
WT Bleo	479	632	695	695.4	551	699.2	714.4
KO Bleo	756	759	668	634.6	562.4

## Sheet: Supplementary Fig.13b
Supplementary Fig.13b
Group	MFI of P-selectin
WT PBS	346	479	536
KO PBS	437	360	481
WT Bleo	346	412	300
KO Bleo	437	360	481

## Sheet: Supplementary Fig.13c
Supplementary Fig.13c
Group	MFI of JONA
WT PBS	3561	3987	3623
KO PBS	3236	3504	3203
WT Bleo	3430	3879	3586
KO Bleo	2823	3879	3465

## Sheet: Supplementary Fig.13e
Supplementary Fig.13e
Group	clot retraction
WT 30 min	0.433853	0.355065	0.410823	0.397143	0.465195	0.437835
KO 30 min	0.410823	0.448918	0.474978	0.434719
WT 120 min	0.61013	0.485974	0.632554	0.568831	0.658355	0.624935
KO 120 min	0.671429	0.65697	0.648225	0.66987

## Sheet: Supplementary Fig.13g
Supplementary Fig.13g
Group	total tube length(uM)
WT	12475	11756	10028	12487	10274
KO	12723	10068	12748	11783	10938

## Sheet: Supplementary Fig.13h
Supplementary Fig.13h

## Sheet: Extended figure13i
Supplementary Fig.13i
	body weight change（g）
genotype	Day0	Day7	Day14	Day21
Pear1f/f	0	-0.69	0.44	0.3
Pear1f/f	0	-0.99	-2.58	-0.74
Pear1f/f	0	0.21	-2.93	-5.61
Pear1f/f	0	-0.44	1.7	1.95
Pear1f/f	0	-0.49	0.49	0.52
Pear1f/f	0	0.5	1.49	2.18
Pear1f/f	0	-0.9	-0.56	0.32
Pear1f/f	0	0.2	1.82	1.97
Pear1f/f	0	-2.85	-0.53	0.59
Pear1f/f	0	-3.49	-1.48	-1.29
Pear1f/f	0	-4.5	-3.21	-3.91
Pear1f/f	0	-2.22	-1.3	-1.9
PF4-cre+Pear1f/f	0	-0.82	-0.78	-0.07
PF4-cre+Pear1f/f	0	-1.69	-1.42	-2.12
PF4-cre+Pear1f/f	0	1.02	0.56	1.91
PF4-cre+Pear1f/f	0	2.36	-0.1	-2.33
PF4-cre+Pear1f/f	0	-0.86	-1.18	-0.76
PF4-cre+Pear1f/f	0	-1.08	-1.04	-1.71
PF4-cre+Pear1f/f	0	0.7	0.74	0.74
PF4-cre+Pear1f/f	0	-0.02	0.5	1.45
PF4-cre+Pear1f/f	0	-4.03	-4.2	-4.84
PF4-cre+Pear1f/f	0	-8.15
PF4-cre+Pear1f/f	0	-2.19	-0.51	-0.45
PF4-cre+Pear1f/f	0	-5.63	-7.96
PF4-cre+Pear1f/f	0	-2.52	-2.21	-4.72

## Sheet: Extended figure13j
Extended figure13j
Group	FVC
Pear1f/f	0.766	0.964	0.842	0.816	0.803	0.721	0.662	0.875
PF4-cre+Pear1f/f	0.748	1.089	0.831	0.645	0.601	0.768	0.844
Group	FEV0.1
Pear1f/f	0.65	0.743	0.685	0.691	0.596	0.569	0.752	0.658
PF4-cre+Pear1f/f	0.633	0.83	0.717	0.543	0.519	0.63	0.724

## Sheet: Extended figure13k
Extended figure13k
Group	Collagen deposition（%）
Pear1f/f	10.06	10.2	12.407	11.54	7.597	16.543	13.035	15.316
PF4-cre+Pear1f/f	11.6453	8.44	14.385	15.28	12.217	8.001	9.123	14.068
