# Supplementary material for: PEAR1 regulates expansion of activated fibroblasts and deposition of extracellular matrix in pulmonary fibrosis
Source: Nat Commun. 2022 Nov 19;13:7114. doi: 10.1038/s41467-022-34870-w (PMC9675736; doi:10.1038/s41467-022-34870-w)
Supplement: Supplementary file 6 — Source Data [file 41467_2022_34870_MOESM6_ESM.zip › Source data/Supplementary figure12.xlsx]

## Sheet: Supplementary Fig.12b
Supplementary Fig.12b
HFL1
gene	NC			TGFβ+IgG			TGFβ+LF2 0.1ug/ml			TGFβ+LF2 1ug/ml
TIMP1	0.97265	1.01395	1.01395	3.15286	2.56092	2.59667	2.0139	1.65863	1.68179	1.09176	1.12246	1.09176
α-SMA	0.810376	1.01162	1.21982	11.6856	12.3519	13.9933	9.27489	9.53564	9.1472	5.68304	6.66527	5.92438
FN1	0.965932	1.03526	0.999995	3.19687	3.30961	3.17479	1.87904	1.87904	1.74109	1.87904	1.87904	1.74109
POSTN	0.920145	0.993047	1.09424	2.98266	3.15273	3.15273	2.9011	3.15273	2.92128	1.27156	1.23679	1.29828
PF Fibroblast
gene	NC			TGFβ+IgG			TGFβ+LF2 0.1ug/ml			TGFβ+LF2 1ug/ml
TIMP1	1.05458	1.03288	0.918064	1.27751	1.25992	1.26868	0.675175	0.718636	0.749154	0.50581	0.502316	0.509328
α-SMA	0.982821	1.01748	0.9997	5.10414	5.21138	5.32089	3.55948	3.97696	4.08877	2.18102	2.32141	2.32141
FN1	1.00928	1.00928	0.981686	2.28153	2.26577	2.17347	1.70527	1.79005	1.7411	1.18646	1.26284	1.21139
POSTN	1.02811	0.986233	0.986233	3.80241	3.84557	3.88164	2.69447	2.69447	2.69447	1.24545	0.399611	0.681444
