# Supplementary material for: PEAR1 regulates expansion of activated fibroblasts and deposition of extracellular matrix in pulmonary fibrosis
Source: Nat Commun. 2022 Nov 19;13:7114. doi: 10.1038/s41467-022-34870-w (PMC9675736; doi:10.1038/s41467-022-34870-w)
Supplement: Supplementary file 6 — Source Data [file 41467_2022_34870_MOESM6_ESM.zip › Source data/Figure 1.xlsx]

## Sheet: Figure1a
Figure1a
Group	FVC
WT old	1.032	1.184	1.187	0.81	0.907	0.819	0.926	1.056	1.032	1.379
KO old	0.843	0.883	0.884	0.867	0.706	0.845	0.971	0.97	0.824

## Sheet: Figure1b
Figure1b
Group	Collagen deposition（%）
WT old	3.29937	2.88917	8.03958	3.89208	5.09417	2.93354	2.45896	1.20199	0.858402	1.34649
KO old	12.2135	8.03958	8.09417	9.82917	12.1798	5.09415	4.7598	4.78929	6.89691	10.8362

## Sheet: Figure1c
Figure1c
Group	FVC
WT Bleo	0.58	0.551	0.569	0.595	0.583	0.563333	0.571667	0.56	0.52
KO Bleo	0.478333	0.5125	0.495	0.4275	0.455833

## Sheet: Figure1d
Figure1d
	event：1（death） /0（survive ）
DAYs	WT Bleo 1.5μg/g	KO Bleo 1.5μg/g	WT Bleo 2μg/g	KO Bleo 2μg/g
6				1
7				1
8				1
8				1
10				1
13				1
13				1
15				1
21				0
21				0
8			1
10			1
14			1
15			1
20			0
21			0
21			0
21			0
21			0
21			0
9		1
13		1
21		0
21		0
21		0
21		0
21		0
21		0
21		0
21		0
15	1
21	0
21	0
21	0
21	0
21	0
21	0
21	0
21	0
21	0

## Sheet: Figure1e
Figure1e
Group	Collagen deposition（%）
WT Bleo	33.4921	19.5871	32.2808	28.0677	21.0615	39.7473	26.3792	18.5981	15.3692	29.0919
KO Bleo	30.7383	58.1838	64.5617	56.1354	24.7642	42.1229	79.4946	37.1962	52.7583	30.7383

## Sheet: Figure1f
Figure1f
CD45+/total
WT PBS	33.8	31.3	31.1	25.9	28.1
KO PBS	29.2	33.5	24	35.7	34.8
WT Bleo	56.7	57.9	64.1	48.4	60.6	55.1	63.7	58.5
KO Bleo	60.8	70.6	47.4	45.1	55.8	51	67.1	69.2
CD31+/total
WT PBS	15.2	15.2	15.8	18.2	17.2
KO PBS	16.7	16.1	20.1	17.1	15.4
WT Bleo	13.1	11.9	11	14.5	19.7	15.6	18.2	18.3
KO Bleo	11.5	8.32	13.5	18.9	22.5	19.2	17.7	13.5
CD326+/CD31- CD45-
WT PBS	38.8	44	47.2	50.4	43.8
KO PBS	50.5	45.6	40.8	44.9	46.9
WT Bleo	10.7	10.1	9.37	22.7	18.5	9.2	21.4	12.6
KO Bleo	10.4	6.61	6.78	5.98	8.5	11.2	8.6	10.6
Pdgfrα+/CD31- CD45-
WT PBS	10.6	9.23	9.6	10.4	11.3
KO PBS	11.3	8.35	9.42	9.71	9.89
WT Bleo	24	19.4	20.2	12.8	20.7	16	13.7	13.6
KO Bleo	24.2	18	30.5	21.3	25.3	28.3	16.7	18.2

## Sheet: Figure1g
Figure1g
WT PBS
KO PBS
WT Bleo
KO Bleo

## Sheet: Figure 1h
Figure 1h
Group	FVC
Pear1f/f	0.885	0.826	0.743	0.787	0.803	0.667	0.8
Col1a2-CreERPear1f/f	0.548	0.87	0.482	0.811	0.346	0.537

## Sheet: Figure 1i
Figure 1i
	event：1（death） /0（survive ）
day	Col1a2-CreERPear1f/f	Pear1f/f
13	1	1
13	1
15	1	1
15	1
20	1
21	0	0
21	0	0
21	0	0
21	0	0
21	0	0
21	0	0
21	0	0
21	0	0
21	0	0
21	0	0
21	0	0
21	0	0
21		0

## Sheet: Figure 1j
Figure 1j
Group	Collagen deposition（%）
Pear1f/f	7.63475	11.3435	9.79675	10.904	4.16975	6.69125	5.69725	6.863	12.3483
Col1a2-CreERPear1f/f	12.8112	14.081	7.601	18.7222	20.496
