# Supplementary material for: PEAR1 regulates expansion of activated fibroblasts and deposition of extracellular matrix in pulmonary fibrosis
Source: Nat Commun. 2022 Nov 19;13:7114. doi: 10.1038/s41467-022-34870-w (PMC9675736; doi:10.1038/s41467-022-34870-w)
Supplement: Supplementary file 6 — Source Data [file 41467_2022_34870_MOESM6_ESM.zip › Source data/Supplementary figure9.xlsx]

## Sheet: Supplementary Fig.9e
Supplementary Fig.9e

## Sheet: Supplementary Fig.9b
Supplementary Fig.9b
gene	WT Bleo			KO Bleo
Postn	0.952638	1.04972	1	1.41912	1.53156	1.47427
COL4a1	1.09429	0.913831	1	1.6529	1.82134	1.73508
COL5a3	1.23114	0.812252	1	2.01391	2.42839	2.21146
S100a4	1.03526	0.965936	1	1.23542	1.24401	1.23971
COL5a2	1.02101	0.97942	1	2.58471	2.11404	2.33755
Des	0.861546	1.1607	1	2.07053	1.95884	2.01391
Acta2	0.97942	1.02101	1	1.69937	1.7593	1.72907
COL1a2	1	1	1	3.05252	3.03143	3.04196
COL7a1	1.39474	0.716978	1	2.49666	2.58471	2.5403
Loxl2	1	1	1	2.62079	2.63902	2.62989
FN1	0.986233	1.01396	1	2.28153	1.94531	2.10672

## Sheet: Supplementary Fig.9f
Supplementary Fig.9f

## Sheet: Supplementary Fig.9g
Supplementary Fig.9g
