# Supplementary material for: PEAR1 regulates expansion of activated fibroblasts and deposition of extracellular matrix in pulmonary fibrosis
Source: Nat Commun. 2022 Nov 19;13:7114. doi: 10.1038/s41467-022-34870-w (PMC9675736; doi:10.1038/s41467-022-34870-w)
Supplement: Supplementary file 6 — Source Data [file 41467_2022_34870_MOESM6_ESM.zip › Source data/Figure 4.xlsx]

## Sheet: Figure 4a
Figure 4a
gene	IgG			LF2
Postn	0.812252	1.06437	1.15669	0.742262	0.858565	0.946058
Col4a1	0.962957	1.06973	0.970772	0.268332	0.286549	0.356776
Col8a1	0.990801	0.997692	1.01162	0.562529	0.554785	0.562529
Col3a1	1.02337	1.00231	0.974905	0.52003	0.52003	0.502316
Col1a1	1.07112	0.949401	0.983362	0.599551	0.539495	0.676704
Col5a2	1.03526	0.939523	1.02811	0.282567	0.282567	0.302848
Col5a3	1.04247	0.965936	0.993092	0.392292	0.444421	0.376312
Col7a1	1.00231	1.04488	0.954842	0.45376	0.406126	0.543367
Desmin	0.935191	0.915945	1.16743	0.638754	0.625609	0.595979
FN1	1.02101	0.97942	1	0.684161	0.738366	0.759125

## Sheet: Figure 4b
Figure 4b
	event：1（death） /0（survive ）
day	Control	PFD	LF2H	LF2L
9	1
10	1
10	1
11				1
11				1
12	1
12	1
14	1
14	1
14	1			1
17			1	1
21	0	0	0	0
21	0	0	0	0
21	0	0	0	0
21		0	0	0
21		0	0	0
21		0	0	0
21		0	0	0
21		0	0	0
21		0	0
21		0
21		0
21		0
21		0
21		0
21		0
21		0

## Sheet: Figure 4c
Figure 4c
Group	FVC
Control	0.569	0.564	0.69
PFD	0.641	0.702	0.654	0.681	0.709	0.715	0.731	0.701	0.698	0.681	0.686	0.717	0.65	0.695
LF2L	0.62	0.728	0.756	0.744	0.741	0.745	0.683
LF2H	0.756	0.781	0.729	0.772	0.737	0.773	0.639	0.766	0.741

## Sheet: Figure 4d
Figure 4d
Group	Collagen deposition
Control	20.3768	22.9408	15.4842	8.485	11.586	17.6565	18.6165	22.9165	13.8172	12.7532	8.32425
PFD	11.8238	15.8415	5.265	4.95767	17.947	5.75225	9.43533	11.563	6.10975	8.85775	10.4447	9.637	16.2855	6.12625	6.95125	11.7363
LF2L	13.825	15.0295	8.88975	6.51325	11.563	13.9603	8.81925	6.37275	12.9273	10.5595	11.676	15.6487
LF2H	8.28225	10.6705	13.7788	5.95967	7.8575	9.21325	8.88175	12.465	10.4492

## Sheet: Figure 4f
Figure 4f
Group	Pdgfrα（%）
Control	5.67	3.97175	3.2555	4.0685	3.76375	4.22675	5.4285	1.1005	3.38875	3.15875	5.209
PFD	0.6015	3.151	1.06575	3.0335	2.3325	2.94775	1.216	1.95725	2.517	3.75775	3.13825	2.15275	1.987	1.35375	2.53875
LF2L	2.1305	3.3175	1.79825	2.752	2.83125	1.5935	2.07775	1.98175
LF2H	2.39075	1.80525	2.72225	3.19975	3.5035	0.4	1.95025	2.6905
Group	Collagen Ⅳ（%）
Control	3.40875	2.59825	2.69875	2.50125	2.256	3.70875	4.33025	2.14967	2.266
PFD	0.4495	3.33375	0.49775	2.04325	2.99175	2.46475	0.413	1.94975	2.30575	2.1275	1.3035	1.05975	1.12525	1.40075
LF2L	2.48367	1.18825	1.96425	1.036	2.0855	2.806	1.71925	1.68325
LF2H	0.86275	1.774	0.83575	0.328	3.31425	0.57375	1.02
