# Supplementary material for: PEAR1 regulates expansion of activated fibroblasts and deposition of extracellular matrix in pulmonary fibrosis
Source: Nat Commun. 2022 Nov 19;13:7114. doi: 10.1038/s41467-022-34870-w (PMC9675736; doi:10.1038/s41467-022-34870-w)
Supplement: Supplementary file 6 — Source Data [file 41467_2022_34870_MOESM6_ESM.zip › Source data/Supplementary figure 1.xlsx]

## Sheet: Supplementary Fig.1b
Supplementary Fig.1b
Group	Pdgfra（%）
WT old	1.9	1.96	2.07	2.16	2.66	2.47	2.3	1.99	2.16	2.12
KO old	2.54	3.44	2.73	4.33	2.93	1.88	4.62	3.15	2.78	5.21
Group	Collagen Ⅳ（%）
WT old	2.9	1.96	2.58	3.06	2.68	2.88	2.67	3.25	2.89	2.02
KO old	8.24	9.55	7.33	5.23	5.44	8.98	4.62	5.89	7.92	8.73

## Sheet: Supplementary Fig.1c
Supplementary Fig.1c
	WT Bleo										KO Bleo
DAY0	0	0	0	0	0	0	0	0	0	0	0	0	0	0	0	0	0	0	0	0
DAY7	-1.7	-1.9	-1.7	-2.3	-2.1	-2	-2	-2.3	-5	-4	-5	-3.7	-6	-3	-3	-3	-4	-4	-3	-6
DAY14	-3.2	-3.4	-3.2	-3.8	-3.6	-3.5	-3.5	-3.8	-4.3		-5.8	-5.5	-5	-3.4	-5	-8.3	-4.5	-3.7
DAY21	-5.1	-8	-2.1	-3.1	-6.4	-5.7	-2.7	-3.3	-6.7		-9.7	-8.1	-7.7	-6.8	-7	-7.8	-6.1	-8.5

## Sheet: Supplementary Fig.1d
Supplementary Fig.1d
Group	Pdgfra（%）
WT Bleo	12.2	17.5	10.3	16.5	17.2	16.1	10.9	12.5	14.9	19.6
KO Bleo	15.8	20.2	24.3	19.4	23.1	20.8	22.5	30.1	25.3	15.5
Group	Collagen Ⅳ（%）
WT Bleo	25.4	21.3	32.2	23.6	27.4	18.8	28.9	26.1	24.9	19.6
KO Bleo	43.1	42.7	50.8	40.3	38.5	41.6	42.9	45.7	48.1	52.3

## Sheet: Supplementary Fig.1e
Supplementary Fig.1e
Group	CD31-CD45-/total
WT PBS	13.6	11.6	11.2	9.92	13.6
KO PBS	12.1	12.1	11	10.5	10.6
WT Bleo	6.54	6.63	5.42	7.94	6.85	7.42	6.53	6.97
KO Bleo	5.26	3.88	6.59	5.77	5.98	6.04	7.85	5.31

## Sheet: Supplementary Fig.1f
Supplementary Fig.1f
Group	CD31-CD45-/total
WT old	10.6	10.3	8.42	11.8
KO old	10.2	9.69	9.23	9.17

## Sheet: Supplementary Fig. 1h
Supplementary Fig. 1h
CCK8 assay of culture fibroblasts isolated from WT and Pear1-/- mice
	WT			Pear1-/-
24h	0.6207	0.6188	0.6112	0.6101	0.6851	0.6121
48h	0.6816	0.7342	0.3349	0.7923	0.8567	0.7937
72h	0.7724	0.6214	0.635	0.9873	0.959	0.9417
96h	0.7904	0.8415	0.7043	0.8819	1.2582	1.3624
120h	1.0284	0.9587	0.8602	1.5553	1.4908	1.3076
144h	1.1775	1.2203	1.2339	1.4004	1.9918	1.9983

## Sheet: Supplementary Fig. 1i
Supplementary Fig. 1i
Ki67+epithelial Cell Counts
WT Bleo	KO Bleo
44	14
20	14
12	13
8	10
14	9
16	15
24	13
30

## Sheet: Supplementary Fig. 1j
Supplementary Fig. 1j
Ki67+fibroblast Counts
WT Bleo	Pear-/-Bleo
10	21
7	25
8	14
7
8
