# Supplementary material for: PEAR1 regulates expansion of activated fibroblasts and deposition of extracellular matrix in pulmonary fibrosis
Source: Nat Commun. 2022 Nov 19;13:7114. doi: 10.1038/s41467-022-34870-w (PMC9675736; doi:10.1038/s41467-022-34870-w)
Supplement: Supplementary file 6 — Source Data [file 41467_2022_34870_MOESM6_ESM.zip › Source data/Supplementary figure11.xlsx]

## Sheet: Supplementary Fig.11b
Supplementary Fig.11b

## Sheet: Supplementary Fig.11e
Supplementary Fig.11e
Group	Collagen deposition（%）
WT AD	1.524	1.53	1.5345	2.67325	2.03675	2.271
Pear1-/- AD	4.164	6.6745	4.63175	4.335	3.51833	2.0595

## Sheet: Supplementary Fig.11f
Supplementary Fig.11f
Group	Collagen deposition（%）
Control	11.7417	12.7372	16.3815	10.3818	10.7585
LF2L	8.05525	9.2535	7.732	7.75175	4.748	3.51025	2.5295
LF2H	4.735	4.49075	5.718	5.03775	3.6095	6.9795	4.08775
