# Supplementary material for: PEAR1 regulates expansion of activated fibroblasts and deposition of extracellular matrix in pulmonary fibrosis
Source: Nat Commun. 2022 Nov 19;13:7114. doi: 10.1038/s41467-022-34870-w (PMC9675736; doi:10.1038/s41467-022-34870-w)
Supplement: Supplementary file 6 — Source Data [file 41467_2022_34870_MOESM6_ESM.zip › Source data/Supplementary figure10.xlsx]

## Sheet: Supplementary Fig.10a
Supplementary Fig.10a
gene	WT IgG			KO IgG			WT LF1			KO LF1
POSTN	0.97942	0.993092	1.02811	2.26212	2.20305	2.11838	0.647671	0.643197	0.694157	1.48711	1.54681	1.55199
COL4A1	0.983957	0.997692	1.01866	1.45346	1.57105	1.43205	0.673617	0.687771	0.692555	1.17562	1.16433	1.14991
COL5A3	1.00224	1.02946	0.969209	1.36234	1.14325	1.09526	0.513008	0.642227	0.665948	1.76358	1.62034	1.57697
COL24A1	0.926248	1.1127	0.970277	1.38302	1.4682	1.288	0.356984	0.45801	0.299834	1.6663	1.71586
S100A4	0.945792	1.03134	1.02519	1.08128	1.2197	1.06055	0.581	0.573823	0.553844	0.900802	0.885586	0.87523
COL5A2	0.990801	0.990801	1.01866	1.59849	1.66666	1.7059	0.646176	0.702222	0.726986	1.78533	1.73979	1.81951
COL28A1	0.846724	0.939677	1.25684	8.51572	8.68667	9.07065	0.521069	0.431095	0.666565	8.46686	8.40411	8.41629
DES	0.986233	1.01396	1	0.823591	0.933033	1.48452	0.658231		0.725309	1.09177	0.950439	1.03288
ACTA2	1.00696	0.993092	1	1.15003	1.07301	1.08799	0.76755	0.76755	0.76755	0.898132	0.891929	0.898132

## Sheet: Supplementary Fig.10c
Supplementary Fig.10c
	event：1（death） /0（survive ）
day	IgG	LF1
9	1
9	1
11	1
11	1
13	1
15	1
16	1
16	1
18	1
20	1
21	0
21	0
21	0
21	0
21	0
21	0
21	0
21	0
21	0
21	0
13		1
16		1
18		1
18		1
20		1
21		0
21		0
21		0
21		0
21		0
21		0
21		0
21		0
21		0
21		0
21		0
21		0
21		0
21		0
21		0

## Sheet: Supplementary Fig.10d
Supplementary Fig.10d
Group	FVC
IgG	0.5731	0.473	0.5577	0.5742	0.66	0.5533	0.5896	0.6622	0.6248	0.6446
LF1	0.6435	0.6688	0.6094	0.66	0.6985	0.6589	0.7381	0.7249	0.7381	0.5929	0.8107	0.704

## Sheet: Supplementary Fig.10e
Supplementary Fig.10e
Group	Collagen deposition（%）
IgG	37.1762	28.7417	35.8317	41.1552	33.3782	44.1195	26.9201	29.2809	30.6439	27.0598
LF1	24.4271	16.0792	16.1883	19.6583	24.3596	10.1883	29.5196	9.57858	13.7938	21.6724

## Sheet: Supplementary Fig.10f
Supplementary Fig.10f
Group	Pdgfra（%）
IgG	12.2	11.5	19.3	13.5	17.2	16.1	20.3	18.3	19.9	14.6
LF1	8.5	6.3	4.9	8.8	9.1	12.5	9.8	7.2	8.3	7.5
Group	Collagen Ⅳ（%）
IgG	42.3	35.4	45.3	40.3	38.1	41.5	42.8	48.8	35.3	40.5
LF1	18.2	10.5	20.3	15.2	13.2	8.8	7.4	9.2	8.1	17.9
