# Supplementary material for: PEAR1 regulates expansion of activated fibroblasts and deposition of extracellular matrix in pulmonary fibrosis
Source: Nat Commun. 2022 Nov 19;13:7114. doi: 10.1038/s41467-022-34870-w (PMC9675736; doi:10.1038/s41467-022-34870-w)
Supplement: Supplementary file 6 — Source Data [file 41467_2022_34870_MOESM6_ESM.zip › Source data/Figure3.xlsx]

## Sheet: Figure3f
Figure3f

## Sheet: Figure3g 
Figure3g

## Sheet: Figure3h
Figure3h

## Sheet: Figure3i
Figure 3i

## Sheet: Figure3j
Figure 3j
gene	DMSO			PP inhibitor
POSTN	0.972655	1.02811	1	1.42076	1.4406	1.45062
COL4A1	1.02337	0.99539	0.981686	1.24833	1.23114	1.27456
COL5A3	0.868541	0.911722	1.26284	1.79419	1.58374	1.56193
LOXL2	1.03766	0.968171	0.99539	1.14076	1.04972	1.10191
S100A4	0.95705	0.97716	1.0693	2.09459	2.08012	2.26054
COL5A2	0.986233	0.946058	1.07177	1.28937	1.24545	1.23685
FN1	0.97716	0.97716	1.04729	1.27751	1.16743	1.31342
DES	0.97041	0.997692	1.03288	1.02337	1.08172	1.11214
ACTA2	1.01866	0.963707	1.01866	2.16345	2.04675	2.1785
