# Supplementary material for: PEAR1 regulates expansion of activated fibroblasts and deposition of extracellular matrix in pulmonary fibrosis
Source: Nat Commun. 2022 Nov 19;13:7114. doi: 10.1038/s41467-022-34870-w (PMC9675736; doi:10.1038/s41467-022-34870-w)
Supplement: Supplementary file 6 — Source Data [file 41467_2022_34870_MOESM6_ESM.zip › Source data/Supplementary figure 2.xlsx]

## Sheet: Supplementary Fig. 2a
Supplementary Fig.2a

## Sheet: Supplementary Fig.2b
Supplementary Fig. 2b
	body weight change（g）
genotype	Day0	Day7	Day14	Day21
Pear1f/f	0	-1.07	0.2	1.5
Pear1f/f	0	-2.15	0.18	2.01
Pear1f/f	0	-0.86	0.3	1.09
Pear1f/f	0	-0.94	1.1	0.4
Pear1f/f	0	-1.27	0.57	0.74
Pear1f/f	0	-0.53	0.03	2.53
Pear1f/f	0	-3.21	-5.04	-5.9
Col1a2-CreERPear1f/f	0	-3.47	-2.51	-3.39
Col1a2-CreERPear1f/f	0	-1.59	-4.31	-7.73
Col1a2-CreERPear1f/f	0	-2.55	-2.64	-1.33
Col1a2-CreERPear1f/f	0	-2.53	-1.05	0.19
Col1a2-CreERPear1f/f	0	-0.29	0.79	-0.98
Col1a2-CreERPear1f/f	0	-3.93	-6.07	-7.21

## Sheet: Supplementary Fig.2d
Supplementary Fig.2d
Group	Pdgfrα（%）
Pear1f/f	1.33	2.017	2.987	2.059	1.124	0.645	0.954	1.071	0.782	0.873	0.871	1.054	0.539	1.549	3.5	2.354	1.603	1.795
Col1a2-CreERPear1f/f		2.003	3.06	3.378	2.78	2.177	1.545	1.992	3.136	3.053	3.137	2.147	2.78	2.177	1.545
Group	Collagen Ⅳ（%）
Pear1f/f	1.663	3.322	2.502	1.413	0.88	0.976	1.49	0.506	0.534	0.66	0.498	0.305
Col1a2-CreERPear1f/f	1.257	1.458	2.229	1.415	4.63	3.111	3.013	1.471	2.148	4.525	1.233	1.127
